# Supplementary material for: Enhancer-associated regulatory network and gene signature based on transcriptome and methylation data to predict the survival of patients with lung adenocarcinoma
Source: Front Genet. 2022 Sep 23;13:fgene-2022-1008602. doi: 10.3389/fgene.2022.1008602 (PMC9538943; doi:10.3389/fgene.2022.1008602)
Supplement: Supplementary file 1 [file Table1.XLS]

id	HR	HR.95L	HR.95H	pvalue		id	TYPE
AACS	1.173119158	0.926054319	1.486099174	0.185743191		AATF	Target
AASDHPPT	1.35830521	0.98774394	1.867885967	0.059552257		ACAD8	Target
AATF	1.476358502	1.077520658	2.022823794	0.015323255		ACP1	Target
ACACA	1.055826936	0.842178497	1.323674877	0.637683717		ADAM12	Target
ACAD8	0.798496007	0.677309023	0.941366277	0.00737462		ADRM1	Target
ACP1	1.393992755	1.00976494	1.924423917	0.043484107		AHCTF1	TF
ACTR3B	0.923966759	0.689939357	1.237376245	0.595651522		ASPH	Target
ACTR5	1.077431098	0.789594598	1.470194674	0.638147779		BRI3BP	Target
ACVR1B	0.895708116	0.723326552	1.109171268	0.312539181		C5orf34	Target
ACYP1	1.033264288	0.841242394	1.269117078	0.755080474		CAPZA1	Target
ADAM12	1.19540306	1.064844714	1.341968888	0.002488721		CBX2	TF
ADNP	1.018594367	0.742983899	1.396442756	0.908880801		CCDC91	Target
ADRM1	1.340837451	1.014293916	1.772508977	0.039433833		CENPA	TF
AEBP2	1.198364323	0.9076347	1.582219201	0.201819313		CHCHD3	TF
AHCTF1	1.392715063	1.049381883	1.848378821	0.021806198		CHRAC1	Target
ARFGAP1	0.987090337	0.762411311	1.277981214	0.921451978		DDX59	Target
ARHGEF5	1.103856215	0.865052531	1.408583293	0.426941605		DHX33	Target
ASB6	1.090916378	0.744555986	1.598400343	0.655244004		DHX37	Target
ASPH	1.2365125	1.069943386	1.429013145	0.004030646		E2F1	TF
ATF6	1.195280945	0.89286165	1.600132044	0.23070572		E2F2	TF
ATF6B	1.078951886	0.802137335	1.451294089	0.615401455		E2F7	TF
ATP1B1	0.983789081	0.841005418	1.150814174	0.838138074		E2F8	TF
ATXN2	1.103548889	0.821565226	1.48231706	0.512809404		EFHD2	Target
BHLHE40	1.115768393	0.938485308	1.326540858	0.214671964		EIF3B	Target
BPNT1	1.029095781	0.79698399	1.328807279	0.825930433		EIF3H	Target
BRAP	1.283218449	0.878301728	1.874810827	0.197350425		FBXL19	TF
BRD9	0.956014853	0.742647304	1.230684329	0.727023782		FOXK2	TF
BRI3BP	1.41594737	1.144531914	1.751726561	0.0013586		FOXM1	TF
BRIX1	1.196927015	0.967291212	1.481078563	0.098132842		GLB1L2	Target
BRMS1L	0.96369691	0.78768867	1.179034013	0.719315117		GLB1L3	Target
BUD13	1.141574933	0.816225738	1.59660896	0.439177059		HERPUD2	Target
C11orf86	1.083953945	0.98989494	1.186950358	0.081742549		HMGA1	TF
C17orf67	1.079717329	0.837590525	1.391837032	0.553839795		HSF1	TF
C1orf174	1.097925853	0.785930091	1.533776593	0.583890466		IGF2BP3	Target
C1orf226	1.093576693	0.917455632	1.303507158	0.318079264		INTS1	Target
C5orf22	1.083642836	0.859964611	1.365500139	0.495875133		INTS7	Target
C5orf34	1.20819217	1.011652483	1.442914778	0.036810595		KCMF1	TF
C5orf51	1.008551566	0.770607491	1.319966743	0.950545554		KDELR2	Target
C6orf132	0.964587691	0.793710378	1.172253053	0.71703756		KNOP1	Target
C9orf78	1.320649544	0.89702678	1.944329041	0.158742897		KRAS	Target
CAPZA1	1.839500874	1.29731152	2.608289076	0.000624091		LETM1	Target
CBX2	1.179578837	1.01903512	1.365415385	0.026926863		LINC00615	Target
CBX4	1.180357118	0.908362051	1.533796932	0.214688718		LPGAT1	Target
CBX8	0.940752667	0.754712888	1.172652004	0.586946546		MCAT	Target
CCDC138	1.180308928	0.914357301	1.523615729	0.203149173		MCM4	Target
CCDC91	1.396844424	1.034861801	1.88544436	0.028970892		MKI67	Target
CCNK	1.198062538	0.967785477	1.483132243	0.097057055		MPLKIP	Target
CDC5L	1.114990323	0.829971047	1.497887696	0.469894816		MRPL22	Target
CDK9	1.263540992	0.864895196	1.845929825	0.226479037		MRPL30	Target
CENPA	1.291915563	1.129554245	1.47761458	0.000185636		MRPL46	Target
CHCHD3	1.593341155	1.15532986	2.197412291	0.004506693		MRPS11	Target
CHRAC1	1.42698038	1.078921051	1.887323454	0.012686617		MRPS5	Target
CLDN4	0.994628098	0.832250941	1.188686013	0.952767735		MTERF3	TF
CLVS1	1.054076706	0.833021604	1.33379218	0.660974061		MYBL2	TF
CMBL	1.063540337	0.940659171	1.202473842	0.325408047		MYH16	Target
CNOT1	1.035022021	0.808656359	1.324753799	0.78457358		NCAPG2	Target
COL18A1	1.124208124	0.959630006	1.317011659	0.147137504		NDUFA10	Target
COX19	1.226354142	0.886627683	1.696252567	0.217613966		NDUFA9	Target
CREB3L4	1.036769992	0.862056084	1.246893372	0.701343143		NDUFS6	Target
CTBP1	1.429131315	0.98312191	2.077480213	0.061375601		NOC4L	Target
CTSA	0.956776084	0.763729463	1.198618777	0.700760923		NOL10	Target
CYB5B	1.252268627	0.959845586	1.633780203	0.097333194		NSUN2	Target
DAGLB	1.110615299	0.834170169	1.47867472	0.472513002		NUDCD1	Target
DBR1	1.252183499	0.905995974	1.730651749	0.173180126		OTUD6B	Target
DCTN5	1.084243527	0.746377902	1.575052026	0.67116976		OTX1	TF
DDX51	1.007026315	0.746822472	1.35788897	0.963383814		PA2G4	TF
DDX59	1.532813448	1.060945205	2.214550814	0.022900051		PPP1R15B	Target
DHRS11	0.979008427	0.799123569	1.199385849	0.837723609		PPP5C	Target
DHX33	1.385160473	1.057152304	1.814941451	0.018124576		PRKDC	Target
DHX37	1.455382331	1.10346516	1.919532946	0.00788224		PRMT3	TF
DMRTC2	0.990227772	0.816112906	1.201489443	0.920717159		PSMG3	Target
DNAJB6	1.283776592	0.991053063	1.662960743	0.058504347		RAD51AP1	Target
DNAJC11	1.304612212	0.961976052	1.769288351	0.087158196		RSL1D1	Target
DNAJC2	1.254260777	0.934192625	1.683988991	0.131782903		RUSC1	Target
DNMT3A	1.136248236	0.897202205	1.438984485	0.289199356		SAMD4B	Target
DNTTIP1	0.941475354	0.79973022	1.108343563	0.468832554		SEC61G	Target
DRAP1	1.252311282	0.967589584	1.620814829	0.087337738		SLBP	Target
DROSHA	1.080710289	0.855826162	1.364686872	0.514363506		SLC20A1	Target
DUSP4	1.04721267	0.951911622	1.152054825	0.343323726		SLC39A11	Target
E2F1	1.173799434	1.007661051	1.367329926	0.039592341		SQLE	Target
E2F2	1.209427558	1.010334113	1.447753767	0.038265923		SS18L1	Target
E2F3	1.082589429	0.87282508	1.342766033	0.470200019		TBRG4	Target
E2F5	1.001847257	0.827507778	1.212916607	0.984904724		TERT	Target
E2F6	1.144249393	0.851968631	1.536801505	0.370571985		TFDP1	Target
E2F7	1.476277547	1.271415507	1.714148825	3.22E-07		TFG	Target
E2F8	1.206108443	1.063965451	1.367241365	0.003399658		TGIF1	TF
E4F1	1.062411364	0.782216692	1.442973433	0.698338332		THYN1	Target
EFHD2	1.419146015	1.143855227	1.760690833	0.001465093		TMSB10	Target
EIF3B	1.755959175	1.330784826	2.316973087	6.89E-05		TOR1A	Target
EIF3H	1.416762626	1.090777484	1.840170308	0.009020988		TRIP13	Target
ELFN1-AS1	0.977172458	0.838766622	1.138416797	0.766972776		TTLL12	Target
EP400	1.072036039	0.824924206	1.393171956	0.602844739		TXNDC9	Target
ETV4	0.941989172	0.838669201	1.058037662	0.313357209		UBE2I	Target
EXOC3	0.991353892	0.744184345	1.320617056	0.9526756		UHMK1	Target
EXOC4	1.17563531	0.828210312	1.668801224	0.365283087		UTP15	Target
FAM45A	1.146053512	0.917829166	1.431027365	0.22890216		VRK1	Target
FAM49B	1.26412761	0.973162086	1.642088855	0.07906608		WDR91	Target
FASTKD3	0.840157968	0.655699473	1.076507517	0.168491168		XRCC2	Target
FBRSL1	0.99995493	0.777628369	1.285845401	0.999719706		YME1L1	Target
FBXL19	1.246710764	1.041092859	1.492938613	0.01649009		ZC3H18	Target
FGD6	1.137891497	0.946634882	1.367789297	0.168868118		ZFP64	TF
FN3KRP	1.300646454	0.966429714	1.750444108	0.082806535		ZNF146	TF
FOXA1	1.012573766	0.891549869	1.150026114	0.847428752		ZNF544	TF
FOXK2	1.420906249	1.031851762	1.956651761	0.031393729		ZNF598	TF
FOXM1	1.277651076	1.147265981	1.422854247	8.14E-06		ZNF706	TF
FOXO6	0.911768866	0.800016473	1.039131683	0.166181432		FOSL1_0.A	Motif
FPGS	0.938016106	0.694229605	1.267410967	0.676891451		JUN_0.A	Motif
GBX2	1.145713963	0.946735171	1.386512856	0.162235763		FOSL2_0.A	Motif
GET4	1.171502817	0.890427821	1.541302751	0.258119024		FOS_0.A	Motif
GGNBP2	1.370811406	0.911500615	2.061571741	0.129798198		JUND_0.A	Motif
GID8	0.859547615	0.639389755	1.155511325	0.316090808		FOSB_0.A	Motif
GLB1L2	0.883041621	0.791597832	0.985048812	0.025744387		JUNB_0.A	Motif
GLB1L3	0.894992971	0.82189783	0.974588797	0.010707967		BATF_0.A	Motif
GLI4	1.034840021	0.850368499	1.259329184	0.73243935		BATF_1.A	Motif
GLRX3	1.215005884	0.93633973	1.576606493	0.14288895		NF2L2_0.A	Motif
GLYR1	1.014668095	0.745852035	1.380369422	0.926121158		NFE2_0.A	Motif
GMEB2	1.046537186	0.761990618	1.43734064	0.778737033		RORG_0.C	Motif
GOLGA5	1.220178162	0.869375561	1.712533471	0.249897028		BACH2_0.A	Motif
GRHL1	0.974610748	0.839396637	1.131605809	0.735753236		HNF6_0.B	Motif
GRHL2	1.006796683	0.814041344	1.245194201	0.950187803		DLX2_0.D	Motif
GRTP1	1.156820429	0.961448799	1.391892638	0.122726048		SIX1_0.A	Motif
GSTZ1	1.200291737	0.989166574	1.45647891	0.064369934		FOXO3_0.B	Motif
GTF2IRD1	1.104921139	0.865529466	1.410524739	0.42322902		OZF_0.C	Motif
GTF3A	1.214063335	0.930880121	1.583393766	0.152311976		GFI1B_0.A	Motif
HEATR3	0.984531464	0.728945812	1.329731494	0.919028879		ATF7_0.D	Motif
HERPUD2	1.445833124	1.010377421	2.068962924	0.043755235		ATF2_0.B	Motif
HES6	0.957287705	0.857966334	1.068106887	0.434776043
HMGA1	1.367148831	1.180036384	1.58393076	3.12E-05
HOXC13	1.012330651	0.905805289	1.131383707	0.828962273
HSF1	1.40412614	1.087047565	1.813692684	0.0093466
HUS1	1.358808904	0.974143402	1.895369445	0.070967482
ICE1	0.994815402	0.784615736	1.261327857	0.965763849
IDI2-AS1	1.046205927	0.803238908	1.36266661	0.737623829
IER3IP1	1.07778854	0.741214264	1.567196143	0.694924567
IGF2BP3	1.167853862	1.072725274	1.271418392	0.000344412
IL1RL2	1.05871818	0.899048909	1.24674439	0.49391602
INPP4A	0.834407233	0.60227586	1.15600753	0.276425837
INTS1	1.45727758	1.141388444	1.86059177	0.002520805
INTS7	1.62469178	1.237791066	2.132527414	0.000470146
IQCE	1.22418141	0.961426567	1.558746321	0.100827111
IRS2	1.102259404	0.968003136	1.255136216	0.14177127
KCMF1	1.775942648	1.254844305	2.513437146	0.00119105
KDELR2	1.302500523	1.006933178	1.68482641	0.044158933
KDM5B	1.128247049	0.878668533	1.448716275	0.344174435
KNOP1	1.496988456	1.119627599	2.001535546	0.006480172
KRAS	1.379231934	1.099775302	1.729699443	0.005382101
LCOR	1.12438975	0.876064309	1.443104458	0.357163897
LETM1	1.624034447	1.191938256	2.212772242	0.002123009
LHX5	1.211169202	0.998605624	1.468979144	0.051679669
LIG3	1.176559472	0.86874146	1.593445524	0.293400019
LINC00354	1.188978864	0.688429312	2.053472613	0.534693568
LINC00589	1.093037011	0.87417453	1.366694941	0.435182795
LINC00615	1.426553764	1.05926787	1.921190757	0.019332311
LINC01511	0.760095682	0.568076031	1.017021341	0.064840067
LPGAT1	1.540669207	1.223499903	1.940058678	0.0002377
LRRC47	1.096643071	0.765679475	1.570665093	0.614741941
LRRCC1	1.077185129	0.884148011	1.312368277	0.460563521
LRSAM1	0.912640343	0.670704163	1.24184766	0.560778836
LSM14B	0.891313039	0.672217807	1.181817745	0.424076462
LYPLA2	1.107662774	0.82413223	1.488737821	0.497896178
LYPLAL1	1.077992514	0.827500254	1.404311182	0.57779179
MAZ	1.251210414	0.96145504	1.628289869	0.095415551
MCAT	1.425756434	1.036904293	1.960433016	0.029035883
MCM4	1.340548879	1.149915738	1.5627852	0.0001805
MED10	1.131402115	0.905804812	1.413186073	0.276568821
MED27	1.213702466	0.907232503	1.623700287	0.192126639
MED28	1.084546903	0.755407712	1.557095548	0.660047655
MESP1	0.92721761	0.780668146	1.101277797	0.389290053
MKI67	1.316244975	1.156834371	1.497622199	3.02E-05
MLH3	0.954774968	0.687030129	1.326863554	0.782838797
MON2	1.034685238	0.748809577	1.429700654	0.836270058
MPC2	1.152527809	0.89581277	1.482810242	0.26951691
MPLKIP	1.580429907	1.143024952	2.185217992	0.005630234
MRM1	1.330016158	0.993691199	1.780173743	0.055185368
MRPL22	1.461483521	1.094400074	1.951694023	0.010134295
MRPL30	1.46080349	1.063956758	2.005670646	0.019115126
MRPL33	1.095837402	0.851339581	1.410553013	0.477397511
MRPL36	1.163392192	0.924547637	1.463939054	0.196762264
MRPL46	1.530243013	1.064798519	2.199142502	0.021487852
MRPS11	1.695750408	1.200611946	2.395086487	0.002719764
MRPS28	1.105979635	0.89534524	1.366166814	0.350067077
MRPS30	1.111175857	0.853836551	1.44607511	0.432851816
MRPS5	1.751854573	1.221443796	2.512595712	0.00231077
MTERF3	1.398898135	1.069318467	1.830059101	0.014329245
MTG2	0.943474311	0.715755969	1.243641429	0.679713209
MYBL2	1.161450106	1.06254597	1.269560458	0.000980808
MYH16	1.406333981	1.156970298	1.709443422	0.000616841
MYO16	0.898717142	0.743596713	1.086196976	0.269308898
NAIF1	1.054650214	0.693263636	1.60442149	0.803694374
NCAPD3	1.179026767	0.958458848	1.450353471	0.11912417
NCAPG2	1.317026136	1.122008216	1.545940412	0.000757415
NDUFA10	1.595426378	1.127383082	2.257782086	0.008371202
NDUFA9	1.442101091	1.074552073	1.935369732	0.014728249
NDUFS6	1.272830017	1.003602573	1.614280689	0.046632546
NELFCD	1.005745445	0.768311132	1.316555049	0.966740024
NET1	1.079995442	0.899150133	1.297214017	0.410483462
NFATC4	0.89465701	0.725389821	1.103422108	0.29822328
NFXL1	1.193726859	0.93561247	1.523049189	0.154285127
NFYA	1.224873902	0.956147662	1.569125917	0.108469582
NKRF	1.29805959	0.918305768	1.834855837	0.139587406
NOC4L	1.379464723	1.040604556	1.828670565	0.025305942
NOL10	1.346903271	1.013930701	1.789223287	0.039835648
NOS1AP	0.923704731	0.694784379	1.228050681	0.584939423
NQO1	1.038019395	0.947452131	1.137244014	0.423074223
NR2E1	1.068281535	0.924093828	1.234967059	0.371933017
NR2F6	1.200651178	0.955680074	1.508416143	0.116273425
NSF	1.158749059	0.914203217	1.468709974	0.223121039
NSMCE2	1.178547694	0.928474837	1.495974486	0.176988464
NSUN2	1.286503666	1.023688134	1.616792876	0.03071342
NSUN6	0.901890438	0.698697802	1.164174783	0.427875065
NTMT1	1.252805727	0.939017276	1.671451877	0.125469941
NUDCD1	1.437788251	1.145654667	1.804413768	0.001728293
NUP155	1.143508069	0.952734065	1.372482367	0.149861891
ORC5	1.290113418	0.981065482	1.69651533	0.068281129
OTUB2	1.127835386	0.895252144	1.420842904	0.30728718
OTUD6B	1.430293367	1.127337471	1.814664346	0.003209458
OTX1	1.216046536	1.04184709	1.419372566	0.01315102
OVOL1	1.142609964	0.97543612	1.338434678	0.098573212
OVOL2	1.042889739	0.842211724	1.291384311	0.700141567
OXR1	0.984738901	0.774665469	1.251779952	0.90003316
PA2G4	1.758066916	1.314955896	2.350496537	0.000140187
PACRGL	0.960808182	0.699379077	1.319959938	0.805109029
PAPOLA	1.194473079	0.870840887	1.638377293	0.270375792
PAX9	0.978009051	0.874828446	1.09335917	0.695867333
PAXIP1	1.156747251	0.876134006	1.527236922	0.304345693
PC	0.955348678	0.807015284	1.130946484	0.595700713
PCCB	1.141378044	0.881163239	1.478436435	0.316507418
PCGF2	0.980658976	0.775679072	1.239806592	0.870324049
PCGF6	1.272195792	0.96259083	1.681381208	0.09064584
PCID2	1.199553868	0.894630919	1.608405714	0.224024284
PCYT1A	1.339780079	0.989800182	1.813508112	0.05827888
PGAM5	1.195859287	0.972942031	1.469850606	0.089253047
PHF20L1	1.204325841	0.882721434	1.643101296	0.240814259
PHOX2B	0.887982684	0.703500631	1.120842275	0.317380748
PITHD1	0.958150897	0.661241526	1.388377929	0.821268103
PITRM1	1.120542191	0.835414033	1.502985049	0.4474542
PITX2	1.000267037	0.908368289	1.101463093	0.995667422
PLXNA1	1.134649378	0.914889136	1.40719696	0.250101028
PMPCB	1.105575314	0.757519568	1.61355142	0.602849504
PMVK	1.048113536	0.814619895	1.348533213	0.714776365
POLE	1.182127028	0.951531282	1.468605749	0.130732106
POM121	1.144612362	0.889436367	1.472997403	0.293937727
POMT2	1.165121159	0.873483329	1.554130767	0.298474279
PON1	0.985797893	0.847847346	1.146193935	0.852468006
PON2	1.095778125	0.922243157	1.301966504	0.298447598
PON3	0.94756959	0.860913329	1.04294834	0.271075683
POU2F1	1.18736067	0.863406712	1.632863565	0.290758525
POU4F1	1.097935669	0.925747612	1.302150519	0.283048278
POU6F2	1.036662651	0.91777672	1.170948695	0.562340437
PPP1R15B	1.46998961	1.086586046	1.988677713	0.012471624
PPP5C	1.386886065	1.005148988	1.913599853	0.046455396
PREB	1.111055623	0.786832865	1.568877779	0.549714175
PRKDC	1.282666074	1.051268032	1.564997896	0.014185638
PRMT3	1.372011452	1.028431394	1.830375305	0.031508465
PSMA7	1.178729316	0.886638047	1.56704622	0.257712042
PSMC2	1.272820433	0.924568545	1.752246347	0.139114962
PSMD5	1.145258701	0.805902763	1.627513334	0.449384102
PSMG3	1.34769817	1.060910305	1.712011232	0.014513358
PVT1	0.96047675	0.829840542	1.111678136	0.588769819
RAB2A	1.273981938	0.947366615	1.713201576	0.109109856
RAD51AP1	1.222177117	1.073277599	1.39173398	0.002471367
RAI14	0.981038334	0.831820977	1.157023253	0.820106372
RBBP5	1.28783398	0.946823332	1.751664014	0.107006202
RBBP6	1.060423097	0.755840246	1.487744467	0.734155855
REEP4	1.329962921	0.990240353	1.786234388	0.058119727
RHPN1-AS1	0.976088202	0.769786266	1.237678848	0.841652932
RNMT	1.036756118	0.791108817	1.358679395	0.793608959
RPL12	1.081650254	0.823807373	1.420195194	0.572122977
RPL22	1.311907669	0.893608611	1.92601292	0.16581567
RPP38	1.257889341	0.900747022	1.756637053	0.178141846
RPS6KB1	1.241428655	0.919434852	1.676187391	0.158046302
RSL1D1	1.328134005	1.003889857	1.757105049	0.046905768
RUSC1	1.317110344	1.033775997	1.678100151	0.025830433
SAMD4B	1.384235978	1.063398891	1.801872522	0.015654046
SART3	1.235598922	0.882633551	1.72971523	0.217731781
SCAMP3	1.298210955	0.953039452	1.768396555	0.097932462
SEC23IP	1.229078196	0.891596688	1.69430106	0.207890232
SEC61G	1.599195086	1.317343274	1.941350424	2.07E-06
SETD5	1.063149722	0.80537213	1.403434871	0.665585566
SETDB1	1.06270531	0.781615001	1.444883444	0.698008881
SFSWAP	1.060752732	0.776754606	1.448586658	0.71066351
SGPL1	1.164399486	0.900751439	1.50521676	0.245242794
SH3BP5L	1.14571826	0.848268901	1.547469593	0.375088618
SIX4	0.990946768	0.843166109	1.164628758	0.912113926
SLBP	1.48817777	1.142640018	1.938207168	0.003186864
SLC12A7	1.016605197	0.843110654	1.225801289	0.863048198
SLC20A1	1.269390154	1.054825595	1.527599795	0.01157139
SLC30A1	1.139652809	0.894621958	1.451795938	0.289875704
SLC35C2	1.056384379	0.754640393	1.478781107	0.749259005
SLC39A11	1.251221967	1.009176666	1.55132046	0.041028341
SLC9A3R1	1.054480209	0.893442809	1.244543578	0.530401895
SMARCE1	0.975422993	0.695849324	1.367321894	0.885178796
SMURF1	1.149305834	0.905972008	1.457996372	0.251611191
SMYD2	1.269726884	0.92183845	1.748903356	0.143801627
SNAPC1	1.245299572	0.98507183	1.574272025	0.066623088
SNORA65	0.993779473	0.8143773	1.21270281	0.951017187
SOHLH1	0.984949599	0.799798546	1.212962588	0.886496886
SOX12	1.084578694	0.874513561	1.345103149	0.459790267
SOX4	1.043137998	0.871240199	1.248951648	0.645741803
SP8	0.998136848	0.887861183	1.122109161	0.975093844
SQLE	1.189731925	1.023726149	1.382656928	0.023464204
SRA1	1.314945608	0.958017225	1.804854764	0.090166416
SS18L1	0.782253363	0.617836242	0.990424781	0.041361895
ST14	1.055510318	0.88172628	1.26354636	0.556137618
STT3B	1.176664217	0.878262281	1.5764524	0.27565911
STX16	0.906672035	0.704971309	1.166081752	0.445374299
STYXL1	1.144434951	0.883141083	1.483037515	0.307626399
SUPT5H	1.184359228	0.893984871	1.569049798	0.238377979
SYTL2	0.91927538	0.782034659	1.080600732	0.307585098
TAF4	1.02438668	0.756773148	1.386634914	0.876061848
TAF8	0.957485162	0.713770987	1.284414541	0.771910503
TBC1D23	0.990082167	0.71518192	1.370648041	0.952105259
TBR1	1.125731188	0.845556444	1.498741706	0.417322855
TBRG4	1.643809569	1.235195668	2.187596645	0.000652967
TBX15	0.989082518	0.879509053	1.112307172	0.854605636
TCF24	1.082455918	0.938760967	1.248146072	0.275566275
TCF3	1.02468621	0.782898504	1.341146809	0.859044419
TERF2	1.160608758	0.803712977	1.675987234	0.426934493
TERT	1.343735936	1.064382425	1.696407441	0.012966533
TET1	1.164428123	0.943421082	1.43720856	0.156308329
TFAP4	0.974817924	0.803036713	1.183345631	0.796507767
TFDP1	1.424306761	1.172697874	1.729899743	0.000362063
TFG	1.605338511	1.196137895	2.154527288	0.001616196
TGIF1	1.726767572	1.332701998	2.237354076	3.58E-05
TGS1	1.20816613	0.929736448	1.569977601	0.157106469
THUMPD3	1.435936086	0.999463948	2.06301833	0.050339979
THYN1	0.690628127	0.518665223	0.919605151	0.011288658
TIGD3	0.859649574	0.69444944	1.064148587	0.164852671
TMCO1	1.188681362	0.870644342	1.622893888	0.276591378
TMSB10	1.380303701	1.083965179	1.757656373	0.008953493
TOR1A	1.584866431	1.060992345	2.367407846	0.024504551
TRIO	1.037634816	0.846166822	1.272427591	0.722608376
TRIP13	1.189594147	1.060379755	1.33455418	0.003083539
TTLL12	1.385344888	1.132127815	1.695197692	0.001551027
TUBGCP3	1.30697541	0.973314399	1.755018445	0.07505736
TULP3	1.237303553	0.947302624	1.616083439	0.118130393
TXNDC9	1.311726555	1.02406376	1.680194752	0.031696319
TXNL4A	1.161478295	0.843779074	1.598797448	0.358553924
UBE2I	1.465782104	1.01781038	2.110920874	0.03989556
UHMK1	1.317972671	1.004958642	1.728481043	0.045964585
UPP1	1.12108098	0.969143286	1.296838747	0.124010927
URI1	1.046001861	0.804248664	1.36042488	0.737325687
UTP15	1.45387987	1.057119629	1.999552953	0.021358345
UTP23	1.110337303	0.849654652	1.451000032	0.443311539
VIPAS39	1.213568152	0.83231203	1.769465785	0.314409462
VMP1	0.990421525	0.834438078	1.175563321	0.912349106
VPS26B	1.016914522	0.748394028	1.381778991	0.914611637
VRK1	1.2457615	1.006281113	1.542234765	0.043648661
WDR91	0.763275227	0.612719362	0.950825302	0.015961898
XRCC2	1.296925907	1.087572567	1.546578923	0.003796823
YBX2	1.007895187	0.894719329	1.135387015	0.897036092
YME1L1	1.459354375	1.016904198	2.094312518	0.040275129
YTHDF1	0.934534213	0.689375216	1.266877856	0.66272967
ZBTB10	1.030501778	0.845425044	1.256094697	0.766103328
ZBTB12	1.095028687	0.925862889	1.295103021	0.2890135
ZBTB41	1.211295686	0.933102869	1.572428174	0.149903339
ZBTB7B	1.209421598	0.955214845	1.531279177	0.114249425
ZC3H18	1.374021331	1.006920846	1.874958319	0.045128841
ZC3H3	1.250060139	0.966240061	1.617248564	0.089395088
ZFAND3	1.204011186	0.871798809	1.662818211	0.259707931
ZFHX3	1.018415937	0.805638029	1.287390841	0.878708652
ZFP41	1.082366703	0.74481588	1.572895681	0.678107848
ZFP64	1.455031202	1.053074701	2.010413695	0.022998377
ZFP69B	0.991306966	0.783104963	1.254863074	0.942136151
ZNF138	1.106082163	0.849512229	1.440141424	0.453999161
ZNF146	1.386901139	1.10961698	1.733476329	0.004054048
ZNF16	0.95883968	0.678119194	1.355769812	0.812023004
ZNF202	0.987246325	0.708503885	1.375652734	0.939554719
ZNF212	0.912649717	0.66327089	1.255790837	0.574598416
ZNF217	1.002031206	0.808785978	1.241448993	0.985189985
ZNF239	1.055761629	0.874876382	1.274045842	0.571462018
ZNF3	0.814384954	0.572236515	1.159001282	0.25412123
ZNF341	1.116107547	0.853178601	1.460064814	0.422870726
ZNF468	1.007664182	0.812833353	1.249194683	0.944476085
ZNF48	1.03549872	0.77060759	1.391444378	0.817002757
ZNF500	0.834271845	0.596780057	1.166274749	0.289108916
ZNF511	1.032066081	0.786955903	1.353519801	0.819530076
ZNF512B	0.874318181	0.714481382	1.069912107	0.192261676
ZNF513	0.982204914	0.757883928	1.272921166	0.892031354
ZNF517	1.014553966	0.829466916	1.240941297	0.888186522
ZNF544	1.382054341	1.039133605	1.838141112	0.026162855
ZNF572	0.884723736	0.717027377	1.091640451	0.253351671
ZNF598	1.439347615	1.088786042	1.90278115	0.010550045
ZNF622	1.145267515	0.875263631	1.498562985	0.322781002
ZNF623	1.043422658	0.816267654	1.333791481	0.734364806
ZNF681	0.867764385	0.676226349	1.113554699	0.264989484
ZNF687	0.992856721	0.789267252	1.248961572	0.951177184
ZNF692	0.926354689	0.769475232	1.115218495	0.419058444
ZNF696	0.990454884	0.760467734	1.289996714	0.943284606
ZNF7	1.000865863	0.719317759	1.392614687	0.995902529
ZNF706	1.376013238	1.020744796	1.854932239	0.036196745
ZNF76	0.85256049	0.681544611	1.066488353	0.162585224
ZNF771	1.250952747	0.903422672	1.732171246	0.177546957
ZNF786	0.948559286	0.71633348	1.256069618	0.712411796
ZNF92	1.059378003	0.812156511	1.381854038	0.67052598
ZSCAN16	0.800032518	0.634835134	1.008217717	0.058676386
ZSCAN2	1.021497398	0.757782093	1.376988112	0.888978638
ZSCAN9	0.864608391	0.66580434	1.122773801	0.27514587
