# Supplementary material for: Enhancer-associated regulatory network and gene signature based on transcriptome and methylation data to predict the survival of patients with lung adenocarcinoma
Source: Front Genet. 2022 Sep 23;13:fgene-2022-1008602. doi: 10.3389/fgene.2022.1008602 (PMC9538943; doi:10.3389/fgene.2022.1008602)
Supplement: Supplementary file 2 [file DataSheet4.CSV]

motif	NumOfProbes	PercentageOfProbes	lowerOR	upperOR	OR	p.value	FDR	TF family	TF subfamily	TF.family.member	TF.subfamily.member
FOSL1_HUMAN.H11MO.0.A	109	0.2704714640198511	2.6683527673050813	4.201457387613124	3.3582400271048587	2.567775450593811e-22	1.9797548724078282e-19	Fos-related factors{1.1.2}	Fos factors{1.1.2.1}	ATF3;FOS;FOSB;FOSL1;FOSL2;JDP2	FOSB;FOSL1;FOSL2;FOS
JUN_HUMAN.H11MO.0.A	106	0.2630272952853598	2.6585219615107376	4.202614223429831	3.3535046507474093	8.046333629505966e-22	3.10186161417455e-19	Jun-related factors{1.1.1}	Jun factors{1.1.1.1}	ATF2;ATF7;BACH1;BACH2;CREB5;JUN;JUNB;JUND;NFE2;NFE2L1;NFE2L2;NFE2L3	JUNB;JUND;JUN
FOSL2_HUMAN.H11MO.0.A	106	0.2630272952853598	2.6395342801215973	4.173328499610478	3.329537082107028	1.3025892102898742e-21	3.3476542704449766e-19	Fos-related factors{1.1.2}	Fos factors{1.1.2.1}	ATF3;FOS;FOSB;FOSL1;FOSL2;JDP2	FOSB;FOSL1;FOSL2;FOS
FOS_HUMAN.H11MO.0.A	101	0.2506203473945409	2.4357562429259607	3.8794112269275582	3.0844450693614305	9.316184162544635e-19	1.4365555978643826e-16	Fos-related factors{1.1.2}	Fos factors{1.1.2.1}	ATF3;FOS;FOSB;FOSL1;FOSL2;JDP2	FOSB;FOSL1;FOSL2;FOS
JUND_HUMAN.H11MO.0.A	104	0.25806451612903225	2.4168980311816166	3.8314911563284597	3.052922067729729	7.977796313124902e-19	1.4365555978643826e-16	Jun-related factors{1.1.1}	Jun factors{1.1.1.1}	ATF2;ATF7;BACH1;BACH2;CREB5;JUN;JUNB;JUND;NFE2;NFE2L1;NFE2L2;NFE2L3	JUNB;JUND;JUN
FOSB_HUMAN.H11MO.0.A	98	0.24317617866004962	2.379475595111533	3.808017152486283	3.0210471633954774	9.936707659314471e-18	1.2768669342219095e-15	Fos-related factors{1.1.2}	Fos factors{1.1.2.1}	ATF3;FOS;FOSB;FOSL1;FOSL2;JDP2	FOSB;FOSL1;FOSL2;FOS
JUNB_HUMAN.H11MO.0.A	101	0.2506203473945409	2.303063441744512	3.668230338546219	2.9165808019563104	3.1624967464538184e-17	3.483264273594134e-15	Jun-related factors{1.1.1}	Jun factors{1.1.1.1}	ATF2;ATF7;BACH1;BACH2;CREB5;JUN;JUNB;JUND;NFE2;NFE2L1;NFE2L2;NFE2L3	JUNB;JUND;JUN
BATF_HUMAN.H11MO.0.A	53	0.1315136476426799	1.8656253477352995	3.405421164388025	2.5425454646656043	1.3699223155326069e-8	7.041400701837599e-7	B-ATF-related factors{1.1.4}	B-ATF{1.1.4.0.1}	BATF;BATF2;BATF3	BATF
BATF_HUMAN.H11MO.1.A	53	0.1315136476426799	1.8193673813829099	3.321040644472591	2.4793850269261477	3.822228059383551e-8	1.7334928434027752e-6	B-ATF-related factors{1.1.4}	B-ATF{1.1.4.0.1}	BATF;BATF2;BATF3	BATF
NF2L2_HUMAN.H11MO.0.A	65	0.16129032258064516	1.4551795548994657	2.5245159358001126	1.929509953815646	7.480758854763922e-6	2.1361722507492534e-4	Jun-related factors{1.1.1}	NF-E2-like factors{1.1.1.2}	ATF2;ATF7;BACH1;BACH2;CREB5;JUN;JUNB;JUND;NFE2;NFE2L1;NFE2L2;NFE2L3	BACH1;BACH2;NFE2L1;NFE2L2;NFE2
NFE2_HUMAN.H11MO.0.A	84	0.20843672456575682	1.3782064841989137	2.265689115692549	1.7753022455640355	9.885853432698756e-6	2.6793799634095374e-4	Jun-related factors{1.1.1}	NF-E2-like factors{1.1.1.2}	ATF2;ATF7;BACH1;BACH2;CREB5;JUN;JUNB;JUND;NFE2;NFE2L1;NFE2L2;NFE2L3	BACH1;BACH2;NFE2L1;NFE2L2;NFE2
RORG_HUMAN.H11MO.0.C	54	0.13399503722084366	1.3485552848740632	2.4483282275741445	1.8324546100352266	1.1704761893115003e-4	0.0020054158710203704	Thyroid hormone receptor-related factors (NR1){2.1.2}	ROR (NR1F){2.1.2.6}	NR1D1;NR1D2;NR1H2;NR1H3;NR1H4;NR1I2;NR1I3;PPARA;PPARD;PPARG;RARA;RARB;RARG;RORA;RORB;RORC;THRA;THRB;VDR	RORA;RORC
BACH2_HUMAN.H11MO.0.A	74	0.18362282878411912	1.3408738821324582	2.260637538718461	1.7507837019600307	3.945582477624957e-5	8.45012247291345e-4	Jun-related factors{1.1.1}	NF-E2-like factors{1.1.1.2}	ATF2;ATF7;BACH1;BACH2;CREB5;JUN;JUNB;JUND;NFE2;NFE2L1;NFE2L2;NFE2L3	BACH1;BACH2;NFE2L1;NFE2L2;NFE2
HNF6_HUMAN.H11MO.0.B	26	0.06451612903225806	1.2260671468477762	2.837714471367941	1.9037041203703227	0.0038245346646812377	0.037804054185503005	HD-CUT factors{3.1.9}	ONECUT{3.1.9.1}	CUX1;CUX2;ONECUT1;ONECUT2;ONECUT3;SATB1;SATB2	ONECUT1;ONECUT2;ONECUT3
DLX2_HUMAN.H11MO.0.D	33	0.08188585607940446	1.216500660184315	2.569280872394483	1.7954571715078957	0.002998026069676453	0.031664083557815685	NK-related factors{3.1.2}	DLX{3.1.2.5}	BARHL1;BARHL2;BARX1;BARX2;BSX;DBX1;DBX2;DLX1;DLX2;DLX3;DLX4;DLX5;DLX6;EMX1;EMX2;EN1;EN2;HHEX;HLX;HMX1;HMX2;HMX3;LBX1;LBX2;MSX1;MSX2;NANOG;NKX1-1;NKX1-2;NKX2-1;NKX2-2;NKX2-3;NKX2-4;NKX2-5;NKX2-6;NKX2-8;NKX3-1;NKX3-2;NKX6-1;NKX6-2;NKX6-3;NOTO;TLX1;TLX2;TLX3;VAX1;VAX2;VENTX	DLX1;DLX2;DLX3;DLX4;DLX5;DLX6
SIX1_HUMAN.H11MO.0.A	41	0.10173697270471464	1.1860706674403092	2.3298100412778555	1.6821995537956755	0.0027791211789235984	0.030610034699287064	HD-SINE factors{3.1.6}	SIX1-like factors{3.1.6.1}	SIX1;SIX2;SIX3;SIX4;SIX5;SIX6	SIX1;SIX2
FOXO3_HUMAN.H11MO.0.B	51	0.12655086848635236	1.1794167603578158	2.1738082685543727	1.61588825510898	0.002585242021276399	0.02931208232947211	Forkhead box (FOX) factors{3.3.1}	FOXO{3.3.1.15}	FOXA1;FOXA2;FOXA3;FOXB1;FOXB2;FOXC1;FOXC2;FOXD1;FOXD2;FOXD3;FOXD4;FOXD4L1;FOXD4L3;FOXD4L4;FOXD4L5;FOXD4L6;FOXE1;FOXE3;FOXF1;FOXF2;FOXG1;FOXH1;FOXI1;FOXI2;FOXI3;FOXJ1;FOXJ2;FOXJ3;FOXK1;FOXK2;FOXL1;FOXL2;FOXM1;FOXN1;FOXN2;FOXN3;FOXN4;FOXO1;FOXO3;FOXO4;FOXO6;FOXP1;FOXP2;FOXP3;FOXP4;FOXQ1;FOXR1;FOXR2;FOXS1	FOXO1;FOXO3;FOXO4;FOXO6
OZF_HUMAN.H11MO.0.C	39	0.0967741935483871	1.1680665265498555	2.331142600370986	1.6711127465240188	0.004350055406992762	0.040917412028172694	More than 3 adjacent zinc finger factors{2.3.3}	ZNF146-like factors{2.3.3.55}	BCL6;BCL6B;CTCF;CTCFL;FEZF1;FEZF2;GFI1;GFI1B;GLI1;GLI2;GLI3;GLI4;GLIS1;GLIS2;GLIS3;HKR1;MTF1;MYNN;MZF1;OSR2;OVOL1;OVOL2;PLAG1;PLAGL1;PLAGL2;PRDM1;PRDM14;PRDM6;SCRT1;SCRT2;SNAI1;SNAI2;SNAI3;WT1;YY1;YY2;ZBTB12;ZBTB14;ZBTB18;ZBTB20;ZBTB26;ZBTB42;ZBTB45;ZBTB47;ZBTB48;ZBTB49;ZBTB6;ZBTB7A;ZBTB7B;ZBTB7C;ZFP14;ZFP2;ZFP28;ZFP30;ZFP37;ZFP42;ZFP64;ZFP69;ZFP69B;ZFP82;ZFP91;ZFX;ZIC1;ZIC2;ZIC3;ZIC4;ZIC5;ZIK1;Z…	ZNF146;ZNF260
GFI1B_HUMAN.H11MO.0.A	52	0.12903225806451613	1.1516548938555866	2.1114078613834724	1.5732840282093716	0.004223378066830188	0.040908380991234186	More than 3 adjacent zinc finger factors{2.3.3}	GFI1 factors{2.3.3.21}	BCL6;BCL6B;CTCF;CTCFL;FEZF1;FEZF2;GFI1;GFI1B;GLI1;GLI2;GLI3;GLI4;GLIS1;GLIS2;GLIS3;HKR1;MTF1;MYNN;MZF1;OSR2;OVOL1;OVOL2;PLAG1;PLAGL1;PLAGL2;PRDM1;PRDM14;PRDM6;SCRT1;SCRT2;SNAI1;SNAI2;SNAI3;WT1;YY1;YY2;ZBTB12;ZBTB14;ZBTB18;ZBTB20;ZBTB26;ZBTB42;ZBTB45;ZBTB47;ZBTB48;ZBTB49;ZBTB6;ZBTB7A;ZBTB7B;ZBTB7C;ZFP14;ZFP2;ZFP28;ZFP30;ZFP37;ZFP42;ZFP64;ZFP69;ZFP69B;ZFP82;ZFP91;ZFX;ZIC1;ZIC2;ZIC3;ZIC4;ZIC5;ZIK1;Z…	GFI1B;GFI1
ATF4_HUMAN.H11MO.0.A	34	0.08436724565756824	1.147318785257169	2.3973752660604037	1.6834644042612728	0.006512831383256426	0.05706128405103073	ATF-4-related factors{1.1.6}	ATF-4{1.1.6.0.1}	ATF4;ATF5	ATF4
ATF7_HUMAN.H11MO.0.D	59	0.14640198511166252	1.14658322227133	2.035050128097894	1.539126114480745	0.003515781769934826	0.035870924852147476	Jun-related factors{1.1.1}	ATF-2-like factors{1.1.1.3}	ATF2;ATF7;BACH1;BACH2;CREB5;JUN;JUNB;JUND;NFE2;NFE2L1;NFE2L2;NFE2L3	ATF2;ATF7;CREB5
ATF2_HUMAN.H11MO.0.B	62	0.15384615384615385	1.144746612418772	2.007478704212886	1.5267336503105953	0.003459832080549686	0.035870924852147476	Jun-related factors{1.1.1}	ATF-2-like factors{1.1.1.3}	ATF2;ATF7;BACH1;BACH2;CREB5;JUN;JUNB;JUND;NFE2;NFE2L1;NFE2L2;NFE2L3	ATF2;ATF7;CREB5
PPARG_HUMAN.H11MO.1.A	52	0.12903225806451613	1.129259048380023	2.0704053505875177	1.5427180287899493	0.005992545959044496	0.05372387133050357	Thyroid hormone receptor-related factors (NR1){2.1.2}	PPAR (NR1C){2.1.2.5}	NR1D1;NR1D2;NR1H2;NR1H3;NR1H4;NR1I2;NR1I3;PPARA;PPARD;PPARG;RARA;RARB;RARG;RORA;RORB;RORC;THRA;THRB;VDR	PPARA;PPARD;PPARG
CREB5_HUMAN.H11MO.0.D	46	0.1141439205955335	1.125470876093599	2.135240015611487	1.5663640733662734	0.006145077144592329	0.05445809745380099	Jun-related factors{1.1.1}	ATF-2-like factors{1.1.1.3}	ATF2;ATF7;BACH1;BACH2;CREB5;JUN;JUNB;JUND;NFE2;NFE2L1;NFE2L2;NFE2L3	ATF2;ATF7;CREB5
NR2E3_HUMAN.H11MO.0.C	39	0.0967741935483871	1.0970581863194655	2.189049052751637	1.5694468439358755	0.010466823171484676	0.0819294141360408	RXR-related receptors (NR2){2.1.3}	Tailless-like receptors (NR2E){2.1.3.3}	HNF4A;HNF4G;NR2C1;NR2C2;NR2E1;NR2E3;NR2F1;NR2F2;NR2F6;RXRA;RXRB;RXRG	NR2E1;NR2E3
CUX2_HUMAN.H11MO.0.D	27	0.06699751861042183	1.0915277396593188	2.4871596503655624	1.6802003342119693	0.015832857251196323	0.10802772513869349	HD-CUT factors{3.1.9}	CUX{3.1.9.2}	CUX1;CUX2;ONECUT1;ONECUT2;ONECUT3;SATB1;SATB2	CUX1;CUX2
TWST1_HUMAN.H11MO.0.A	42	0.10421836228287841	1.0907583187642353	2.1261695437510197	1.5406714544929778	0.01087719378452263	0.0819294141360408	Tal-related factors{1.2.3}	Twist-like factors{1.2.3.2}	ATOH1;ATOH7;ATOH8;BHLHA15;BHLHA9;BHLHE22;BHLHE23;FERD3L;FIGLA;HAND1;HAND2;LYL1;MESP1;MESP2;MSC;MSGN1;NEUROD1;NEUROD2;NEUROD4;NEUROD6;NEUROG1;NEUROG2;NEUROG3;NHLH1;NHLH2;OLIG1;OLIG2;OLIG3;PTF1A;SCX;TAL1;TAL2;TCF15;TCF21;TCF23;TWIST1;TWIST2	FIGLA;HAND1;PTF1A;TWIST1
SMAD4_HUMAN.H11MO.0.B	94	0.23325062034739455	1.0849905735025611	1.7475893155806796	1.3824141015846843	0.007698939655144986	0.06452046167518244	SMAD factors{7.1.1}	Co-activating Smads (Co-Smad){7.1.1.2}	SMAD1;SMAD2;SMAD3;SMAD4;SMAD5;SMAD9	SMAD4
RUNX3_HUMAN.H11MO.0.A	58	0.14392059553349876	1.0826650054653884	1.9295694019578575	1.4566240488347364	0.010879809600274674	0.0819294141360408	Runt-related factors{6.4.1}	Runx3 (PEBP2alphaC, CBF-alpha3, AML-2){6.4.1.0.3}	RUNX1;RUNX2;RUNX3	RUNX3
ZN816_HUMAN.H11MO.1.C	77	0.19106699751861042	1.0809527540437214	1.8072590933995443	1.4050909618158913	0.01031776676567965	0.0819294141360408	More than 3 adjacent zinc finger factors{2.3.3}	ZNF816A-like factors{2.3.3.73}	BCL6;BCL6B;CTCF;CTCFL;FEZF1;FEZF2;GFI1;GFI1B;GLI1;GLI2;GLI3;GLI4;GLIS1;GLIS2;GLIS3;HKR1;MTF1;MYNN;MZF1;OSR2;OVOL1;OVOL2;PLAG1;PLAGL1;PLAGL2;PRDM1;PRDM14;PRDM6;SCRT1;SCRT2;SNAI1;SNAI2;SNAI3;WT1;YY1;YY2;ZBTB12;ZBTB14;ZBTB18;ZBTB20;ZBTB26;ZBTB42;ZBTB45;ZBTB47;ZBTB48;ZBTB49;ZBTB6;ZBTB7A;ZBTB7B;ZBTB7C;ZFP14;ZFP2;ZFP28;ZFP30;ZFP37;ZFP42;ZFP64;ZFP69;ZFP69B;ZFP82;ZFP91;ZFX;ZIC1;ZIC2;ZIC3;ZIC4;ZIC5;ZIK1;Z…	ZNF816
DUX4_HUMAN.H11MO.0.A	25	0.062034739454094295	1.0690765869819694	2.5142900893761992	1.674825521631035	0.017931293625198384	0.11617670071452062	Paired-related HD factors{3.1.3}	DUX{3.1.3.7}	ALX1;ALX3;ALX4;ARGFX;ARX;CRX;DMBX1;DPRX;DRGX;DUX4;DUXA;ESX1;GSC;GSC2;HESX1;ISX;LEUTX;MIXL1;NOBOX;OTP;OTX1;OTX2;PHOX2A;PHOX2B;PITX1;PITX2;PITX3;PROP1;PRRX1;PRRX2;RAX;RAX2;RHOXF1;RHOXF2;SEBOX;SHOX;SHOX2;TPRX1;UNCX;VSX1;VSX2	DUX4;DUXA
ZNF41_HUMAN.H11MO.1.C	55	0.13647642679900746	1.065412961464249	1.9245294109793618	1.4438789280356614	0.014969477488231273	0.10492242857660283	More than 3 adjacent zinc finger factors{2.3.3}	ZFN81-like factors{2.3.3.68}	BCL6;BCL6B;CTCF;CTCFL;FEZF1;FEZF2;GFI1;GFI1B;GLI1;GLI2;GLI3;GLI4;GLIS1;GLIS2;GLIS3;HKR1;MTF1;MYNN;MZF1;OSR2;OVOL1;OVOL2;PLAG1;PLAGL1;PLAGL2;PRDM1;PRDM14;PRDM6;SCRT1;SCRT2;SNAI1;SNAI2;SNAI3;WT1;YY1;YY2;ZBTB12;ZBTB14;ZBTB18;ZBTB20;ZBTB26;ZBTB42;ZBTB45;ZBTB47;ZBTB48;ZBTB49;ZBTB6;ZBTB7A;ZBTB7B;ZBTB7C;ZFP14;ZFP2;ZFP28;ZFP30;ZFP37;ZFP42;ZFP64;ZFP69;ZFP69B;ZFP82;ZFP91;ZFX;ZIC1;ZIC2;ZIC3;ZIC4;ZIC5;ZIK1;Z…	ZNF41
HXA1_HUMAN.H11MO.0.C	33	0.08188585607940446	1.0603740768448986	2.239211667600261	1.5648582854451207	0.019618539829532603	0.12297474966316778	HOX-related factors{3.1.1}	HOX1{3.1.1.1}	CDX1;CDX2;CDX4;EVX1;EVX2;GBX1;GBX2;GSX1;GSX2;HDX;HMBOX1;HNF1A;HNF1B;HOXA1;HOXA10;HOXA11;HOXA13;HOXA2;HOXA3;HOXA4;HOXA5;HOXA6;HOXA7;HOXA9;HOXB1;HOXB13;HOXB2;HOXB3;HOXB4;HOXB5;HOXB6;HOXB7;HOXB8;HOXB9;HOXC10;HOXC11;HOXC12;HOXC13;HOXC4;HOXC5;HOXC6;HOXC8;HOXC9;HOXD1;HOXD10;HOXD11;HOXD12;HOXD13;HOXD3;HOXD4;HOXD8;HOXD9;MEOX1;MEOX2;MNX1;PDX1;POU1F1;POU2F1;POU2F2;POU2F3;POU3F1;POU3F2;POU3F3;POU3F4;POU4F1;…	HOXA1;HOXB1
CRX_HUMAN.H11MO.0.B	30	0.07444168734491315	1.056094026374166	2.3093466322468017	1.5889588855822534	0.019268846846425883	0.12177279441470783	Paired-related HD factors{3.1.3}	OTX{3.1.3.17}	ALX1;ALX3;ALX4;ARGFX;ARX;CRX;DMBX1;DPRX;DRGX;DUX4;DUXA;ESX1;GSC;GSC2;HESX1;ISX;LEUTX;MIXL1;NOBOX;OTP;OTX1;OTX2;PHOX2A;PHOX2B;PITX1;PITX2;PITX3;PROP1;PRRX1;PRRX2;RAX;RAX2;RHOXF1;RHOXF2;SEBOX;SHOX;SHOX2;TPRX1;UNCX;VSX1;VSX2	CRX;OTX1;OTX2
FOXK1_HUMAN.H11MO.0.A	59	0.14640198511166252	1.0558644882791974	1.873728374141762	1.4173048122218397	0.015794473814052613	0.10802772513869349	Forkhead box (FOX) factors{3.3.1}	FOXK{3.3.1.11}	FOXA1;FOXA2;FOXA3;FOXB1;FOXB2;FOXC1;FOXC2;FOXD1;FOXD2;FOXD3;FOXD4;FOXD4L1;FOXD4L3;FOXD4L4;FOXD4L5;FOXD4L6;FOXE1;FOXE3;FOXF1;FOXF2;FOXG1;FOXH1;FOXI1;FOXI2;FOXI3;FOXJ1;FOXJ2;FOXJ3;FOXK1;FOXK2;FOXL1;FOXL2;FOXM1;FOXN1;FOXN2;FOXN3;FOXN4;FOXO1;FOXO3;FOXO4;FOXO6;FOXP1;FOXP2;FOXP3;FOXP4;FOXQ1;FOXR1;FOXR2;FOXS1	FOXK1
FOXA2_HUMAN.H11MO.0.A	50	0.12406947890818859	1.0536574004608832	1.95239178674108	1.4477261931147891	0.017823963125511703	0.11617670071452062	Forkhead box (FOX) factors{3.3.1}	FOXA{3.3.1.1}	FOXA1;FOXA2;FOXA3;FOXB1;FOXB2;FOXC1;FOXC2;FOXD1;FOXD2;FOXD3;FOXD4;FOXD4L1;FOXD4L3;FOXD4L4;FOXD4L5;FOXD4L6;FOXE1;FOXE3;FOXF1;FOXF2;FOXG1;FOXH1;FOXI1;FOXI2;FOXI3;FOXJ1;FOXJ2;FOXJ3;FOXK1;FOXK2;FOXL1;FOXL2;FOXM1;FOXN1;FOXN2;FOXN3;FOXN4;FOXO1;FOXO3;FOXO4;FOXO6;FOXP1;FOXP2;FOXP3;FOXP4;FOXQ1;FOXR1;FOXR2;FOXS1	FOXA1;FOXA2;FOXA3
FOXA1_HUMAN.H11MO.0.A	53	0.1315136476426799	1.0534660408009404	1.9214253599850426	1.435181989698894	0.017270189558566948	0.11478720818668203	Forkhead box (FOX) factors{3.3.1}	FOXA{3.3.1.1}	FOXA1;FOXA2;FOXA3;FOXB1;FOXB2;FOXC1;FOXC2;FOXD1;FOXD2;FOXD3;FOXD4;FOXD4L1;FOXD4L3;FOXD4L4;FOXD4L5;FOXD4L6;FOXE1;FOXE3;FOXF1;FOXF2;FOXG1;FOXH1;FOXI1;FOXI2;FOXI3;FOXJ1;FOXJ2;FOXJ3;FOXK1;FOXK2;FOXL1;FOXL2;FOXM1;FOXN1;FOXN2;FOXN3;FOXN4;FOXO1;FOXO3;FOXO4;FOXO6;FOXP1;FOXP2;FOXP3;FOXP4;FOXQ1;FOXR1;FOXR2;FOXS1	FOXA1;FOXA2;FOXA3
RUNX1_HUMAN.H11MO.0.A	61	0.1513647642679901	1.053147811057248	1.8539850447866149	1.407478424099064	0.0175856776384213	0.11588510648908394	Runt-related factors{6.4.1}	Runx1 (PEBP2alphaB, CBF-alpha2, AML-1){6.4.1.0.2}	RUNX1;RUNX2;RUNX3	RUNX1
OTX1_HUMAN.H11MO.0.D	31	0.07692307692307693	1.0517142176240417	2.2718136259316877	1.5716684191002956	0.021693391376249063	0.13488390928296795	Paired-related HD factors{3.1.3}	OTX{3.1.3.17}	ALX1;ALX3;ALX4;ARGFX;ARX;CRX;DMBX1;DPRX;DRGX;DUX4;DUXA;ESX1;GSC;GSC2;HESX1;ISX;LEUTX;MIXL1;NOBOX;OTP;OTX1;OTX2;PHOX2A;PHOX2B;PITX1;PITX2;PITX3;PROP1;PRRX1;PRRX2;RAX;RAX2;RHOXF1;RHOXF2;SEBOX;SHOX;SHOX2;TPRX1;UNCX;VSX1;VSX2	CRX;OTX1;OTX2
FOXB1_HUMAN.H11MO.0.D	44	0.10918114143920596	1.0498589256569022	2.017889388236596	1.4715237824768401	0.01901419880570506	0.12115658908428598	Forkhead box (FOX) factors{3.3.1}	FOXB{3.3.1.2}	FOXA1;FOXA2;FOXA3;FOXB1;FOXB2;FOXC1;FOXC2;FOXD1;FOXD2;FOXD3;FOXD4;FOXD4L1;FOXD4L3;FOXD4L4;FOXD4L5;FOXD4L6;FOXE1;FOXE3;FOXF1;FOXF2;FOXG1;FOXH1;FOXI1;FOXI2;FOXI3;FOXJ1;FOXJ2;FOXJ3;FOXK1;FOXK2;FOXL1;FOXL2;FOXM1;FOXN1;FOXN2;FOXN3;FOXN4;FOXO1;FOXO3;FOXO4;FOXO6;FOXP1;FOXP2;FOXP3;FOXP4;FOXQ1;FOXR1;FOXR2;FOXS1	FOXB1
ZN410_HUMAN.H11MO.0.D	27	0.06699751861042183	1.043357518483284	2.376960448026745	1.6058915655843564	0.025366826774410885	0.15259035539174895	More than 3 adjacent zinc finger factors{2.3.3}	MTF1-like factors{2.3.3.24}	BCL6;BCL6B;CTCF;CTCFL;FEZF1;FEZF2;GFI1;GFI1B;GLI1;GLI2;GLI3;GLI4;GLIS1;GLIS2;GLIS3;HKR1;MTF1;MYNN;MZF1;OSR2;OVOL1;OVOL2;PLAG1;PLAGL1;PLAGL2;PRDM1;PRDM14;PRDM6;SCRT1;SCRT2;SNAI1;SNAI2;SNAI3;WT1;YY1;YY2;ZBTB12;ZBTB14;ZBTB18;ZBTB20;ZBTB26;ZBTB42;ZBTB45;ZBTB47;ZBTB48;ZBTB49;ZBTB6;ZBTB7A;ZBTB7B;ZBTB7C;ZFP14;ZFP2;ZFP28;ZFP30;ZFP37;ZFP42;ZFP64;ZFP69;ZFP69B;ZFP82;ZFP91;ZFX;ZIC1;ZIC2;ZIC3;ZIC4;ZIC5;ZIK1;Z…	MTF1;ZNF410
GFI1_HUMAN.H11MO.0.C	46	0.1141439205955335	1.0379412183910077	1.9689914431122773	1.4444939223898583	0.022687302770940176	0.1388246860031339	More than 3 adjacent zinc finger factors{2.3.3}	GFI1 factors{2.3.3.21}	BCL6;BCL6B;CTCF;CTCFL;FEZF1;FEZF2;GFI1;GFI1B;GLI1;GLI2;GLI3;GLI4;GLIS1;GLIS2;GLIS3;HKR1;MTF1;MYNN;MZF1;OSR2;OVOL1;OVOL2;PLAG1;PLAGL1;PLAGL2;PRDM1;PRDM14;PRDM6;SCRT1;SCRT2;SNAI1;SNAI2;SNAI3;WT1;YY1;YY2;ZBTB12;ZBTB14;ZBTB18;ZBTB20;ZBTB26;ZBTB42;ZBTB45;ZBTB47;ZBTB48;ZBTB49;ZBTB6;ZBTB7A;ZBTB7B;ZBTB7C;ZFP14;ZFP2;ZFP28;ZFP30;ZFP37;ZFP42;ZFP64;ZFP69;ZFP69B;ZFP82;ZFP91;ZFX;ZIC1;ZIC2;ZIC3;ZIC4;ZIC5;ZIK1;Z…	GFI1B;GFI1
ATF2_HUMAN.H11MO.1.B	37	0.09181141439205956	1.0249354491105942	2.080389481345634	1.4800729117602	0.03141653448962885	0.16920767562063593	Jun-related factors{1.1.1}	ATF-2-like factors{1.1.1.3}	ATF2;ATF7;BACH1;BACH2;CREB5;JUN;JUNB;JUND;NFE2;NFE2L1;NFE2L2;NFE2L3	ATF2;ATF7;CREB5
RUNX2_HUMAN.H11MO.0.A	71	0.1761786600496278	1.023888334866109	1.7410443903847368	1.3430680007560094	0.029388981882117908	0.16793460374209435	Runt-related factors{6.4.1}	Runx2 (PEBP2alphaA, CBF-alpha1){6.4.1.0.1}	RUNX1;RUNX2;RUNX3	RUNX2
BHE23_HUMAN.H11MO.0.D	46	0.1141439205955335	1.0237391963816307	1.9419294276507773	1.4246745185411291	0.029459804001796527	0.16793460374209435	Tal-related factors{1.2.3}	Neurogenin / Atonal-like factors{1.2.3.4}	ATOH1;ATOH7;ATOH8;BHLHA15;BHLHA9;BHLHE22;BHLHE23;FERD3L;FIGLA;HAND1;HAND2;LYL1;MESP1;MESP2;MSC;MSGN1;NEUROD1;NEUROD2;NEUROD4;NEUROD6;NEUROG1;NEUROG2;NEUROG3;NHLH1;NHLH2;OLIG1;OLIG2;OLIG3;PTF1A;SCX;TAL1;TAL2;TCF15;TCF21;TCF23;TWIST1;TWIST2	ATOH1;BHLHA15;BHLHE22;BHLHE23;NEUROD1;NEUROD2;NEUROG2;OLIG1;OLIG2;OLIG3
CREB1_HUMAN.H11MO.0.A	58	0.14392059553349876	1.0215994019596322	1.8205517828423647	1.374424311372903	0.03029771567716295	0.1680542358783643	CREB-related factors{1.1.7}	CREB-like factors{1.1.7.1}	ATF1;ATF6;ATF6B;CREB1;CREB3;CREB3L1;CREB3L2;CREB3L3;CREB3L4;CREBL2;CREBZF;CREM	ATF1;CREB1;CREM
CEBPG_HUMAN.H11MO.0.B	33	0.08188585607940446	1.0209645400292913	2.1556754831753686	1.5066241062205767	0.02930984446177172	0.16793460374209435	C/EBP-related{1.1.8}	C/EBP{1.1.8.1}	CEBPA;CEBPB;CEBPD;CEBPE;CEBPG;DBP;DDIT3;HLF;NFIL3;TEF	CEBPA;CEBPB;CEBPD;CEBPE;CEBPG;DDIT3
NR1H2_HUMAN.H11MO.0.D	34	0.08436724565756824	1.0195416745053056	2.1302116281135017	1.4958120789721483	0.031993605005880506	0.17011772041057843	Thyroid hormone receptor-related factors (NR1){2.1.2}	LXR (NR1H){2.1.2.7}	NR1D1;NR1D2;NR1H2;NR1H3;NR1H4;NR1I2;NR1I3;PPARA;PPARD;PPARG;RARA;RARB;RARG;RORA;RORB;RORC;THRA;THRB;VDR	NR1H2;NR1H3;NR1H4
TEAD4_HUMAN.H11MO.0.A	46	0.1141439205955335	1.018623430491226	1.932266001551537	1.4175649805501696	0.03003068384508135	0.1680542358783643	TEF-1-related factors{3.6.1}	TEF-3 (TEAD-4, TCF-13L1){3.6.1.0.2}	TEAD1;TEAD2;TEAD3;TEAD4	TEAD4
NKX23_HUMAN.H11MO.0.D	33	0.08188585607940446	1.0184609251624654	2.150387693225911	1.502930737967998	0.029622705718449847	0.16793460374209435	NK-related factors{3.1.2}	NK-4{3.1.2.17}	BARHL1;BARHL2;BARX1;BARX2;BSX;DBX1;DBX2;DLX1;DLX2;DLX3;DLX4;DLX5;DLX6;EMX1;EMX2;EN1;EN2;HHEX;HLX;HMX1;HMX2;HMX3;LBX1;LBX2;MSX1;MSX2;NANOG;NKX1-1;NKX1-2;NKX2-1;NKX2-2;NKX2-3;NKX2-4;NKX2-5;NKX2-6;NKX2-8;NKX3-1;NKX3-2;NKX6-1;NKX6-2;NKX6-3;NOTO;TLX1;TLX2;TLX3;VAX1;VAX2;VENTX	NKX2-3;NKX2-5
DDIT3_HUMAN.H11MO.0.D	36	0.08933002481389578	1.0158774516860667	2.0809940771132083	1.4744137163706892	0.030104674874951325	0.1680542358783643	C/EBP-related{1.1.8}	C/EBP{1.1.8.1}	CEBPA;CEBPB;CEBPD;CEBPE;CEBPG;DBP;DDIT3;HLF;NFIL3;TEF	CEBPA;CEBPB;CEBPD;CEBPE;CEBPG;DDIT3
NR4A3_HUMAN.H11MO.0.D	50	0.12406947890818859	1.013832139378338	1.8783403877878748	1.3929640468872513	0.031188199997857505	0.16920767562063593	NGFI-B-related receptors (NR4){2.1.4}	NOR1 (NR4A3){2.1.4.0.3}	NR4A1;NR4A2;NR4A3	NR4A3
BARH2_HUMAN.H11MO.0.D	30	0.07444168734491315	1.0118063511122217	2.212297290520525	1.5222304626337804	0.03853262978404291	0.19545169449669136	NK-related factors{3.1.2}	BARHL{3.1.2.1}	BARHL1;BARHL2;BARX1;BARX2;BSX;DBX1;DBX2;DLX1;DLX2;DLX3;DLX4;DLX5;DLX6;EMX1;EMX2;EN1;EN2;HHEX;HLX;HMX1;HMX2;HMX3;LBX1;LBX2;MSX1;MSX2;NANOG;NKX1-1;NKX1-2;NKX2-1;NKX2-2;NKX2-3;NKX2-4;NKX2-5;NKX2-6;NKX2-8;NKX3-1;NKX3-2;NKX6-1;NKX6-2;NKX6-3;NOTO;TLX1;TLX2;TLX3;VAX1;VAX2;VENTX	BARHL1;BARHL2
MAFG_HUMAN.H11MO.0.A	43	0.10669975186104218	1.0090209792771632	1.9526977193913964	1.4195846650756874	0.03951822816786826	0.19889062542660063	Maf-related factors{1.1.3}	Small Maf factors{1.1.3.2}	MAF;MAFA;MAFB;MAFF;MAFG;MAFK;NRL	MAFF;MAFG;MAFK
SRF_HUMAN.H11MO.0.A	27	0.06699751861042183	1.0069421166937669	2.2939950014353436	1.5498262047141005	0.03790985403526069	0.1935662083522251	Responders to external signals (SRF/RLM1){5.1.2}	SRF{5.1.2.0.1}	SRF	SRF
ZN680_HUMAN.H11MO.0.C	48	0.11910669975186104	0.9983353201565055	1.8707844660163568	1.380174677573506	0.04356645983420401	0.2112562297620836	More than 3 adjacent zinc finger factors{2.3.3}	unclassified{2.3.3.0}	BCL6B;BCL6;CTCFL;CTCF;FEZF1;GFI1B;GFI1;GLI1;GLI2;GLI3;GLIS1;GLIS2;GLIS3;MTF1;MYNN;MZF1;OSR2;OVOL1;OVOL2;ZNF146;PLAG1;PLAGL1;PRDM14;PRDM1;PRDM6;SCRT1;SCRT2;SNAI1;SNAI2;YY1;YY2;WT1;ZNF324;ZNF354A;ZBTB14;ZBTB18;ZBTB48;ZBTB49;ZBTB7A;ZBTB7B;ZBTB6;ZFP64;ZFP28;ZFP42;ZFP82;ZFX;ZIC1;ZIC2;ZIC3;ZIC4;ZIM3;ZKSCAN1;ZKSCAN3;ZNF121;ZNF136;ZNF140;ZNF143;ZNF148;ZNF214;ZNF232;ZNF250;ZNF257;ZNF260;ZNF263;ZNF264;ZNF2…	MYNN;MZF1;OSR2;PRDM14;PRDM6;WT1;ZBTB14;ZBTB48;ZBTB49;ZFP64;ZFP28;ZIM3;ZNF121;ZNF250;ZNF257;ZNF263;ZNF274;ZNF317;ZNF320;ZNF329;ZNF331;ZNF394;ZNF449;ZNF502;ZNF528;ZNF547;ZNF549;ZNF554;ZNF586;ZNF589;ZNF667;ZNF680;ZNF708;ZNF713;ZNF768;ZNF18;ZNF85;ZSCAN16;ZSCAN22
PO3F4_HUMAN.H11MO.0.D	37	0.09181141439205956	0.9974244443350258	2.02462347505395	1.4403576102193272	0.04299980684188455	0.21116465652925467	POU domain factors{3.1.10}	POU3 (Oct-6-like factors){3.1.10.3}	CDX1;CDX2;CDX4;EVX1;EVX2;GBX1;GBX2;GSX1;GSX2;HDX;HMBOX1;HNF1A;HNF1B;HOXA1;HOXA10;HOXA11;HOXA13;HOXA2;HOXA3;HOXA4;HOXA5;HOXA6;HOXA7;HOXA9;HOXB1;HOXB13;HOXB2;HOXB3;HOXB4;HOXB5;HOXB6;HOXB7;HOXB8;HOXB9;HOXC10;HOXC11;HOXC12;HOXC13;HOXC4;HOXC5;HOXC6;HOXC8;HOXC9;HOXD1;HOXD10;HOXD11;HOXD12;HOXD13;HOXD3;HOXD4;HOXD8;HOXD9;MEOX1;MEOX2;MNX1;PDX1;POU1F1;POU2F1;POU2F2;POU2F3;POU3F1;POU3F2;POU3F3;POU3F4;POU4F1;…	POU3F1;POU3F2;POU3F3;POU3F4
JDP2_HUMAN.H11MO.0.D	47	0.11662531017369727	0.9973008955194845	1.8800831477359852	1.3832427253413822	0.04156227789213915	0.20541356573614927	Fos-related factors{1.1.2}	ATF-3-like factors{1.1.2.2}	ATF3;FOS;FOSB;FOSL1;FOSL2;JDP2	ATF3;JDP2
SIX2_HUMAN.H11MO.0.A	39	0.0967741935483871	0.9961279801465481	1.9874520487869225	1.424997966845914	0.03972653218637678	0.19889062542660063	HD-SINE factors{3.1.6}	SIX1-like factors{3.1.6.1}	SIX1;SIX2;SIX3;SIX4;SIX5;SIX6	SIX1;SIX2
PO5F1_HUMAN.H11MO.0.A	37	0.09181141439205956	0.9944725975349206	2.0185650470812004	1.436067647228551	0.043370297363661	0.2112562297620836	POU domain factors{3.1.10}	POU5 (Oct-3/4-like factors){3.1.10.5}	CDX1;CDX2;CDX4;EVX1;EVX2;GBX1;GBX2;GSX1;GSX2;HDX;HMBOX1;HNF1A;HNF1B;HOXA1;HOXA10;HOXA11;HOXA13;HOXA2;HOXA3;HOXA4;HOXA5;HOXA6;HOXA7;HOXA9;HOXB1;HOXB13;HOXB2;HOXB3;HOXB4;HOXB5;HOXB6;HOXB7;HOXB8;HOXB9;HOXC10;HOXC11;HOXC12;HOXC13;HOXC4;HOXC5;HOXC6;HOXC8;HOXC9;HOXD1;HOXD10;HOXD11;HOXD12;HOXD13;HOXD3;HOXD4;HOXD8;HOXD9;MEOX1;MEOX2;MNX1;PDX1;POU1F1;POU2F1;POU2F2;POU2F3;POU3F1;POU3F2;POU3F3;POU3F4;POU4F1;…	POU5F1B;POU5F1
SOX10_HUMAN.H11MO.1.A	81	0.20099255583126552	0.9890317299340905	1.63678356381549	1.278627034106466	0.05094645812303236	0.23520789947819132	SOX-related factors{4.1.1}	Group E{4.1.1.5}	BBX;CIC;HBP1;SOX1;SOX10;SOX11;SOX12;SOX13;SOX14;SOX15;SOX17;SOX18;SOX2;SOX21;SOX3;SOX30;SOX4;SOX5;SOX6;SOX7;SOX8;SOX9;SRY	SOX10;SOX8;SOX9
TEF_HUMAN.H11MO.0.D	37	0.09181141439205956	0.9873556077787409	2.0040404507686076	1.4257981825215003	0.04445247709034381	0.21420537397909423	C/EBP-related{1.1.8}	PAR factors{1.1.8.2}	CEBPA;CEBPB;CEBPD;CEBPE;CEBPG;DBP;DDIT3;HLF;NFIL3;TEF	DBP;HLF;NFIL3;TEF
ESR2_HUMAN.H11MO.1.A	43	0.10669975186104218	0.9841335445487277	1.9044858046902742	1.3845585847205562	0.05198610786009063	0.2385791021436302	Steroid hormone receptors (NR3){2.1.1}	ER-like receptors (NR3A&B){2.1.1.2}	AR;ESR1;ESR2;ESRRA;ESRRB;ESRRG;NR3C1;NR3C2;PGR	ESRRA;ESRRB;ESRRG;ESR1;ESR2
NRL_HUMAN.H11MO.0.D	60	0.1488833746898263	0.9835278428197973	1.7380711144489025	1.3172336625191499	0.05246446836174203	0.23921060280131476	Maf-related factors{1.1.3}	Large Maf factors{1.1.3.1}	MAF;MAFA;MAFB;MAFF;MAFG;MAFK;NRL	MAFA;MAFB;MAF;NRL
FOXQ1_HUMAN.H11MO.0.C	41	0.10173697270471464	0.9810762641506992	1.9265720498117973	1.3913243388246301	0.05775828655661201	0.2574083175442073	Forkhead box (FOX) factors{3.3.1}	FOXQ{3.3.1.17}	FOXA1;FOXA2;FOXA3;FOXB1;FOXB2;FOXC1;FOXC2;FOXD1;FOXD2;FOXD3;FOXD4;FOXD4L1;FOXD4L3;FOXD4L4;FOXD4L5;FOXD4L6;FOXE1;FOXE3;FOXF1;FOXF2;FOXG1;FOXH1;FOXI1;FOXI2;FOXI3;FOXJ1;FOXJ2;FOXJ3;FOXK1;FOXK2;FOXL1;FOXL2;FOXM1;FOXN1;FOXN2;FOXN3;FOXN4;FOXO1;FOXO3;FOXO4;FOXO6;FOXP1;FOXP2;FOXP3;FOXP4;FOXQ1;FOXR1;FOXR2;FOXS1	FOXQ1
NDF1_HUMAN.H11MO.0.A	80	0.19851116625310175	0.9802175461678105	1.626137725624398	1.2688521769993952	0.058899113516043454	0.26026581942426685	Tal-related factors{1.2.3}	Neurogenin / Atonal-like factors{1.2.3.4}	ATOH1;ATOH7;ATOH8;BHLHA15;BHLHA9;BHLHE22;BHLHE23;FERD3L;FIGLA;HAND1;HAND2;LYL1;MESP1;MESP2;MSC;MSGN1;NEUROD1;NEUROD2;NEUROD4;NEUROD6;NEUROG1;NEUROG2;NEUROG3;NHLH1;NHLH2;OLIG1;OLIG2;OLIG3;PTF1A;SCX;TAL1;TAL2;TCF15;TCF21;TCF23;TWIST1;TWIST2	ATOH1;BHLHA15;BHLHE22;BHLHE23;NEUROD1;NEUROD2;NEUROG2;OLIG1;OLIG2;OLIG3
ZN260_HUMAN.H11MO.0.C	33	0.08188585607940446	0.9753320415101618	2.059122864475041	1.4392578007174377	0.05438042790195853	0.245188946856199	More than 3 adjacent zinc finger factors{2.3.3}	ZNF146-like factors{2.3.3.55}	BCL6;BCL6B;CTCF;CTCFL;FEZF1;FEZF2;GFI1;GFI1B;GLI1;GLI2;GLI3;GLI4;GLIS1;GLIS2;GLIS3;HKR1;MTF1;MYNN;MZF1;OSR2;OVOL1;OVOL2;PLAG1;PLAGL1;PLAGL2;PRDM1;PRDM14;PRDM6;SCRT1;SCRT2;SNAI1;SNAI2;SNAI3;WT1;YY1;YY2;ZBTB12;ZBTB14;ZBTB18;ZBTB20;ZBTB26;ZBTB42;ZBTB45;ZBTB47;ZBTB48;ZBTB49;ZBTB6;ZBTB7A;ZBTB7B;ZBTB7C;ZFP14;ZFP2;ZFP28;ZFP30;ZFP37;ZFP42;ZFP64;ZFP69;ZFP69B;ZFP82;ZFP91;ZFX;ZIC1;ZIC2;ZIC3;ZIC4;ZIC5;ZIK1;Z…	ZNF146;ZNF260
NFAC1_HUMAN.H11MO.1.B	42	0.10421836228287841	0.9739232878803126	1.898253602030668	1.3755488386172927	0.0619410777978721	0.26829534259640103	NFAT-related factors{6.1.3}	NFATc1{6.1.3.0.1}	NFAT5;NFATC1;NFATC2;NFATC3;NFATC4	NFATC1
EHF_HUMAN.H11MO.0.B	70	0.17369727047146402	0.9672399027578089	1.6496540379915818	1.2708362686098318	0.07370803871288575	0.2997091281317843	Ets-related factors{3.5.2}	EHF-like factors{3.5.2.4}	EHF;ELF1;ELF2;ELF3;ELF4;ELF5;ELK1;ELK3;ELK4;ERF;ERG;ETS1;ETS2;ETV1;ETV2;ETV3;ETV3L;ETV4;ETV5;ETV6;ETV7;FEV;FLI1;GABPA;SPDEF;SPI1;SPIB;SPIC	EHF;ELF3;ELF5
ZKSC1_HUMAN.H11MO.0.B	70	0.17369727047146402	0.9664503105696026	1.6483135265974713	1.269802431622121	0.07385828060316343	0.2997091281317843	More than 3 adjacent zinc finger factors{2.3.3}	ZNF24-like factors{2.3.3.10}	BCL6;BCL6B;CTCF;CTCFL;FEZF1;FEZF2;GFI1;GFI1B;GLI1;GLI2;GLI3;GLI4;GLIS1;GLIS2;GLIS3;HKR1;MTF1;MYNN;MZF1;OSR2;OVOL1;OVOL2;PLAG1;PLAGL1;PLAGL2;PRDM1;PRDM14;PRDM6;SCRT1;SCRT2;SNAI1;SNAI2;SNAI3;WT1;YY1;YY2;ZBTB12;ZBTB14;ZBTB18;ZBTB20;ZBTB26;ZBTB42;ZBTB45;ZBTB47;ZBTB48;ZBTB49;ZBTB6;ZBTB7A;ZBTB7B;ZBTB7C;ZFP14;ZFP2;ZFP28;ZFP30;ZFP37;ZFP42;ZFP64;ZFP69;ZFP69B;ZFP82;ZFP91;ZFX;ZIC1;ZIC2;ZIC3;ZIC4;ZIC5;ZIK1;Z…	ZKSCAN1;ZNF232;ZSCAN31
TEAD3_HUMAN.H11MO.0.D	35	0.08684863523573201	0.9643178666403127	1.994435789343831	1.4069773694427758	0.0641592660707984	0.2748155230032531	TEF-1-related factors{3.6.1}	TEF-5 (TEAD-3, TEAD5){3.6.1.0.4}	TEAD1;TEAD2;TEAD3;TEAD4	TEAD3
FOXO6_HUMAN.H11MO.0.D	39	0.0967741935483871	0.9613531295114262	1.9179320710123582	1.3752072390951275	0.06645528379128514	0.28307747957503226	Forkhead box (FOX) factors{3.3.1}	FOXO{3.3.1.15}	FOXA1;FOXA2;FOXA3;FOXB1;FOXB2;FOXC1;FOXC2;FOXD1;FOXD2;FOXD3;FOXD4;FOXD4L1;FOXD4L3;FOXD4L4;FOXD4L5;FOXD4L6;FOXE1;FOXE3;FOXF1;FOXF2;FOXG1;FOXH1;FOXI1;FOXI2;FOXI3;FOXJ1;FOXJ2;FOXJ3;FOXK1;FOXK2;FOXL1;FOXL2;FOXM1;FOXN1;FOXN2;FOXN3;FOXN4;FOXO1;FOXO3;FOXO4;FOXO6;FOXP1;FOXP2;FOXP3;FOXP4;FOXQ1;FOXR1;FOXR2;FOXS1	FOXO1;FOXO3;FOXO4;FOXO6
FOXH1_HUMAN.H11MO.0.A	40	0.09925558312655088	0.9605707482383778	1.900956768922663	1.3680293443068507	0.07026035183280684	0.29281476358429226	Forkhead box (FOX) factors{3.3.1}	FOXH{3.3.1.8}	FOXA1;FOXA2;FOXA3;FOXB1;FOXB2;FOXC1;FOXC2;FOXD1;FOXD2;FOXD3;FOXD4;FOXD4L1;FOXD4L3;FOXD4L4;FOXD4L5;FOXD4L6;FOXE1;FOXE3;FOXF1;FOXF2;FOXG1;FOXH1;FOXI1;FOXI2;FOXI3;FOXJ1;FOXJ2;FOXJ3;FOXK1;FOXK2;FOXL1;FOXL2;FOXM1;FOXN1;FOXN2;FOXN3;FOXN4;FOXO1;FOXO3;FOXO4;FOXO6;FOXP1;FOXP2;FOXP3;FOXP4;FOXQ1;FOXR1;FOXR2;FOXS1	FOXH1
PBX1_HUMAN.H11MO.1.C	20	0.04962779156327544	0.9583744836609714	2.4914341676496634	1.5885136547247798	0.06230531726944974	0.26836536097623326	TALE-type homeo domain factors{3.1.4}	PBX{3.1.4.4}	IRX2;IRX3;MEIS1;MEIS2;MEIS3;PBX1;PBX2;PBX3;PKNOX1;TGIF2LX;TGIF1;TGIF2	PBX1;PBX2;PBX3
CEBPE_HUMAN.H11MO.0.A	27	0.06699751861042183	0.9558713191910617	2.1774384643006632	1.4711651642466521	0.057578451089353486	0.2574083175442073	C/EBP-related{1.1.8}	C/EBP{1.1.8.1}	CEBPA;CEBPB;CEBPD;CEBPE;CEBPG;DBP;DDIT3;HLF;NFIL3;TEF	CEBPA;CEBPB;CEBPD;CEBPE;CEBPG;DDIT3
PEBB_HUMAN.H11MO.0.C	65	0.16129032258064516	0.9554390727578363	1.6568642627937789	1.2666371486363261	0.08945855508692836	0.34486272986010885			CBFB	CBFB
MAFK_HUMAN.H11MO.1.A	69	0.17121588089330025	0.9491990866575262	1.6240439427554887	1.2492373881034362	0.09980396357478039	0.3753797411624375	Maf-related factors{1.1.3}	Small Maf factors{1.1.3.2}	MAF;MAFA;MAFB;MAFF;MAFG;MAFK;NRL	MAFF;MAFG;MAFK
ATF2_HUMAN.H11MO.2.C	51	0.12655086848635236	0.947028653104267	1.7450656127963848	1.297351566190378	0.09627403241982099	0.3692899452521492	Jun-related factors{1.1.1}	ATF-2-like factors{1.1.1.3}	ATF2;ATF7;BACH1;BACH2;CREB5;JUN;JUNB;JUND;NFE2;NFE2L1;NFE2L2;NFE2L3	ATF2;ATF7;CREB5
TYY2_HUMAN.H11MO.0.D	57	0.141439205955335	0.9463312765058634	1.693769963650523	1.276145374865467	0.09913231840068176	0.3753797411624375	More than 3 adjacent zinc finger factors{2.3.3}	YY1-like factors{2.3.3.9}	BCL6;BCL6B;CTCF;CTCFL;FEZF1;FEZF2;GFI1;GFI1B;GLI1;GLI2;GLI3;GLI4;GLIS1;GLIS2;GLIS3;HKR1;MTF1;MYNN;MZF1;OSR2;OVOL1;OVOL2;PLAG1;PLAGL1;PLAGL2;PRDM1;PRDM14;PRDM6;SCRT1;SCRT2;SNAI1;SNAI2;SNAI3;WT1;YY1;YY2;ZBTB12;ZBTB14;ZBTB18;ZBTB20;ZBTB26;ZBTB42;ZBTB45;ZBTB47;ZBTB48;ZBTB49;ZBTB6;ZBTB7A;ZBTB7B;ZBTB7C;ZFP14;ZFP2;ZFP28;ZFP30;ZFP37;ZFP42;ZFP64;ZFP69;ZFP69B;ZFP82;ZFP91;ZFX;ZIC1;ZIC2;ZIC3;ZIC4;ZIC5;ZIK1;Z…	YY1;YY2;ZFP42
HMBX1_HUMAN.H11MO.0.D	26	0.06451612903225806	0.9455854775617383	2.1872776045301667	1.4678226709575901	0.06917771668704777	0.28986967155279253	POU domain factors{3.1.10}	HNF1-like factors{3.1.10.7}	CDX1;CDX2;CDX4;EVX1;EVX2;GBX1;GBX2;GSX1;GSX2;HDX;HMBOX1;HNF1A;HNF1B;HOXA1;HOXA10;HOXA11;HOXA13;HOXA2;HOXA3;HOXA4;HOXA5;HOXA6;HOXA7;HOXA9;HOXB1;HOXB13;HOXB2;HOXB3;HOXB4;HOXB5;HOXB6;HOXB7;HOXB8;HOXB9;HOXC10;HOXC11;HOXC12;HOXC13;HOXC4;HOXC5;HOXC6;HOXC8;HOXC9;HOXD1;HOXD10;HOXD11;HOXD12;HOXD13;HOXD3;HOXD4;HOXD8;HOXD9;MEOX1;MEOX2;MNX1;PDX1;POU1F1;POU2F1;POU2F2;POU2F3;POU3F1;POU3F2;POU3F3;POU3F4;POU4F1;…	HMBOX1;HNF1A;HNF1B
BACH1_HUMAN.H11MO.0.A	109	0.2704714640198511	0.9426657780980566	1.482861737347081	1.185959666425078	0.1282032057855935	0.4393096518253004	Jun-related factors{1.1.1}	NF-E2-like factors{1.1.1.2}	ATF2;ATF7;BACH1;BACH2;CREB5;JUN;JUNB;JUND;NFE2;NFE2L1;NFE2L2;NFE2L3	BACH1;BACH2;NFE2L1;NFE2L2;NFE2
ZBT49_HUMAN.H11MO.0.D	22	0.05459057071960298	0.9419432191706989	2.34209569713402	1.5225009072567692	0.061610084851764974	0.26829534259640103	More than 3 adjacent zinc finger factors{2.3.3}	unclassified{2.3.3.0}	BCL6B;BCL6;CTCFL;CTCF;FEZF1;GFI1B;GFI1;GLI1;GLI2;GLI3;GLIS1;GLIS2;GLIS3;MTF1;MYNN;MZF1;OSR2;OVOL1;OVOL2;ZNF146;PLAG1;PLAGL1;PRDM14;PRDM1;PRDM6;SCRT1;SCRT2;SNAI1;SNAI2;YY1;YY2;WT1;ZNF324;ZNF354A;ZBTB14;ZBTB18;ZBTB48;ZBTB49;ZBTB7A;ZBTB7B;ZBTB6;ZFP64;ZFP28;ZFP42;ZFP82;ZFX;ZIC1;ZIC2;ZIC3;ZIC4;ZIM3;ZKSCAN1;ZKSCAN3;ZNF121;ZNF136;ZNF140;ZNF143;ZNF148;ZNF214;ZNF232;ZNF250;ZNF257;ZNF260;ZNF263;ZNF264;ZNF2…	MYNN;MZF1;OSR2;PRDM14;PRDM6;WT1;ZBTB14;ZBTB48;ZBTB49;ZFP64;ZFP28;ZIM3;ZNF121;ZNF250;ZNF257;ZNF263;ZNF274;ZNF317;ZNF320;ZNF329;ZNF331;ZNF394;ZNF449;ZNF502;ZNF528;ZNF547;ZNF549;ZNF554;ZNF586;ZNF589;ZNF667;ZNF680;ZNF708;ZNF713;ZNF768;ZNF18;ZNF85;ZSCAN16;ZSCAN22
GCR_HUMAN.H11MO.0.A	52	0.12903225806451613	0.9374390281820412	1.7183284186315577	1.280568991747483	0.10139424186083226	0.3794900993917557	Steroid hormone receptors (NR3){2.1.1}	GR-like receptors (NR3C){2.1.1.1}	AR;ESR1;ESR2;ESRRA;ESRRB;ESRRG;NR3C1;NR3C2;PGR	AR;NR3C1;NR3C2;PGR
CEBPB_HUMAN.H11MO.0.A	25	0.062034739454094295	0.9336030996971101	2.1950006993141034	1.462448942924235	0.08417867620282464	0.3345451513009165	C/EBP-related{1.1.8}	C/EBP{1.1.8.1}	CEBPA;CEBPB;CEBPD;CEBPE;CEBPG;DBP;DDIT3;HLF;NFIL3;TEF	CEBPA;CEBPB;CEBPD;CEBPE;CEBPG;DDIT3
P5F1B_HUMAN.H11MO.0.D	35	0.08684863523573201	0.933438589649401	1.930439520690497	1.3618778778953626	0.0855232797099643	0.33814589054555116	POU domain factors{3.1.10}	POU5 (Oct-3/4-like factors){3.1.10.5}	HMBOX1;HNF1A;HNF1B;POU5F1B;POU1F1;POU2F1;POU2F2;POU2F3;POU3F1;POU3F2;POU3F3;POU3F4;POU4F1;POU4F2;POU4F3;POU5F1;POU6F1;POU6F2	POU5F1B;POU5F1
ATF1_HUMAN.H11MO.0.B	64	0.1588089330024814	0.9325574658253054	1.6229789789495241	1.2386798325267712	0.12177591787774897	0.434672373535854	CREB-related factors{1.1.7}	CREB-like factors{1.1.7.1}	ATF1;ATF6;ATF6B;CREB1;CREB3;CREB3L1;CREB3L2;CREB3L3;CREB3L4;CREBL2;CREBZF;CREM	ATF1;CREB1;CREM
SRBP1_HUMAN.H11MO.0.A	84	0.20843672456575682	0.9314752536730736	1.5308116620332233	1.1996866405165434	0.13577370137513806	0.4435657786450485	bHLH-ZIP factors{1.2.6}	SREBP factors{1.2.6.3}	MAX;MITF;MLX;MLXIP;MLXIPL;MNT;MXD1;MXD3;MXD4;MXI1;MYC;MYCL;MYCN;REPIN1;SREBF1;SREBF2;TFAP4;TFE3;TFEB;TFEC;USF1;USF2	SREBF1;SREBF2
ARI5B_HUMAN.H11MO.0.C	30	0.07444168734491315	0.9302166149423531	2.033791162735523	1.3994406577343392	0.07831730552583706	0.3144929300021894	ARID-related factors{3.7.1}	ARID5{3.7.1.5}	ARID2;ARID3A;ARID5A;ARID5B;KDM5B	ARID5B
CREB3_HUMAN.H11MO.0.D	77	0.19106699751861042	0.9286141796330238	1.5523233104016692	1.2069760720196854	0.13817431991237578	0.4455404894291845	CREB-related factors{1.1.7}	CREB-3-like factors{1.1.7.2}	ATF1;ATF6;ATF6B;CREB1;CREB3;CREB3L1;CREB3L2;CREB3L3;CREB3L4;CREBL2;CREBZF;CREM	CREB3L1;CREB3L2;CREB3
CPEB1_HUMAN.H11MO.0.D	79	0.19602977667493796	0.9272744648306899	1.5421857587064773	1.2019058010722985	0.14297079474604935	0.451853420720363			CPEB1	CPEB1
ZEB1_HUMAN.H11MO.0.A	92	0.228287841191067	0.9253843658150304	1.4958531615384214	1.1812978910376888	0.1700680519883057	0.49951154667187353	HD-ZF factors{3.1.8}	ZEB{3.1.8.3}	ADNP;ADNP2;HOMEZ;NANOGNB;TSHZ1;TSHZ2;TSHZ3;ZEB1;ZEB2;ZFHX2;ZFHX3;ZFHX4;ZHX1;ZHX2;ZHX3	ZEB1
FOXO1_HUMAN.H11MO.0.A	59	0.14640198511166252	0.9244154976856975	1.6404229633441323	1.2407984561896153	0.12674646408902124	0.4390603618290055	Forkhead box (FOX) factors{3.3.1}	FOXO{3.3.1.15}	FOXA1;FOXA2;FOXA3;FOXB1;FOXB2;FOXC1;FOXC2;FOXD1;FOXD2;FOXD3;FOXD4;FOXD4L1;FOXD4L3;FOXD4L4;FOXD4L5;FOXD4L6;FOXE1;FOXE3;FOXF1;FOXF2;FOXG1;FOXH1;FOXI1;FOXI2;FOXI3;FOXJ1;FOXJ2;FOXJ3;FOXK1;FOXK2;FOXL1;FOXL2;FOXM1;FOXN1;FOXN2;FOXN3;FOXN4;FOXO1;FOXO3;FOXO4;FOXO6;FOXP1;FOXP2;FOXP3;FOXP4;FOXQ1;FOXR1;FOXR2;FOXS1	FOXO1;FOXO3;FOXO4;FOXO6
PAX8_HUMAN.H11MO.0.D	44	0.10918114143920596	0.9225862051668483	1.772950327484363	1.2930580347149754	0.11016364465957738	0.4083469713102604	Paired domain only{3.2.2}	PAX-2-like factors (partial homeobox){3.2.2.2}	PAX1;PAX2;PAX5;PAX8;PAX9	PAX2;PAX5;PAX8
DBP_HUMAN.H11MO.0.B	27	0.06699751861042183	0.9211648445258062	2.0982684463803625	1.4177105776577041	0.08077600122291137	0.32268547638789985	C/EBP-related{1.1.8}	PAR factors{1.1.8.2}	CEBPA;CEBPB;CEBPD;CEBPE;CEBPG;DBP;DDIT3;HLF;NFIL3;TEF	DBP;HLF;NFIL3;TEF
ISL2_HUMAN.H11MO.0.D	25	0.062034739454094295	0.9210458794371204	2.165451313380206	1.4427678535733388	0.08641437839996721	0.3399259476855853	HD-LIM factors{3.1.5}	ISL{3.1.5.1}	ISL1;ISL2;LHX1;LHX2;LHX3;LHX4;LHX5;LHX6;LHX8;LHX9;LMX1A;LMX1B	ISL1;ISL2
SMCA5_HUMAN.H11MO.0.C	48	0.11910669975186104	0.9199823642739765	1.7238460648325988	1.271819228536026	0.12698167278377587	0.4390603618290055	Myb/SANT domain factors{3.5.1}	SMARCA-like factors{3.5.1.5}	CDC5L;MYBL1;MYBL2;MYB;SMARCA1;SMARCA5	SMARCA1;SMARCA5
ERR1_HUMAN.H11MO.0.A	53	0.1315136476426799	0.9184814695940051	1.6751047926303344	1.2512534966194206	0.1269915184019043	0.4390603618290055	Steroid hormone receptors (NR3){2.1.1}	ER-like receptors (NR3A&B){2.1.1.2}	AR;ESR1;ESR2;ESRRA;ESRRB;ESRRG;NR3C1;NR3C2;PGR	ESRRA;ESRRB;ESRRG;ESR1;ESR2
ZN274_HUMAN.H11MO.0.A	44	0.10918114143920596	0.9176311283423424	1.7634090985637318	1.2861090522590328	0.13151033230767975	0.44277059480009207	More than 3 adjacent zinc finger factors{2.3.3}	unclassified{2.3.3.0}	BCL6;BCL6B;CTCF;CTCFL;FEZF1;FEZF2;GFI1;GFI1B;GLI1;GLI2;GLI3;GLI4;GLIS1;GLIS2;GLIS3;HKR1;MTF1;MYNN;MZF1;OSR2;OVOL1;OVOL2;PLAG1;PLAGL1;PLAGL2;PRDM1;PRDM14;PRDM6;SCRT1;SCRT2;SNAI1;SNAI2;SNAI3;WT1;YY1;YY2;ZBTB12;ZBTB14;ZBTB18;ZBTB20;ZBTB26;ZBTB42;ZBTB45;ZBTB47;ZBTB48;ZBTB49;ZBTB6;ZBTB7A;ZBTB7B;ZBTB7C;ZFP14;ZFP2;ZFP28;ZFP30;ZFP37;ZFP42;ZFP64;ZFP69;ZFP69B;ZFP82;ZFP91;ZFX;ZIC1;ZIC2;ZIC3;ZIC4;ZIC5;ZIK1;Z…	MYNN;MZF1;OSR2;PRDM14;PRDM6;WT1;ZBTB14;ZBTB48;ZBTB49;ZFP64;ZFP28;ZIM3;ZNF121;ZNF250;ZNF257;ZNF263;ZNF274;ZNF317;ZNF320;ZNF329;ZNF331;ZNF394;ZNF449;ZNF502;ZNF528;ZNF547;ZNF549;ZNF554;ZNF586;ZNF589;ZNF667;ZNF680;ZNF708;ZNF713;ZNF768;ZNF18;ZNF85;ZSCAN16;ZSCAN22
GRHL1_HUMAN.H11MO.0.D	43	0.10669975186104218	0.9170014976758288	1.774426865417998	1.2900840722832967	0.12693458521608753	0.4390603618290055	Grainyhead-related factors{6.7.1}	GRH-like proteins{6.7.1.1}	GRHL1;GRHL2;GRHL3	GRHL1;GRHL2
PO2F3_HUMAN.H11MO.0.D	28	0.06947890818858561	0.9159562930725366	2.0564307969522178	1.398402095574014	0.08803306697399413	0.3442745081017123	POU domain factors{3.1.10}	POU2 (Oct-1/2-like factors){3.1.10.2}	CDX1;CDX2;CDX4;EVX1;EVX2;GBX1;GBX2;GSX1;GSX2;HDX;HMBOX1;HNF1A;HNF1B;HOXA1;HOXA10;HOXA11;HOXA13;HOXA2;HOXA3;HOXA4;HOXA5;HOXA6;HOXA7;HOXA9;HOXB1;HOXB13;HOXB2;HOXB3;HOXB4;HOXB5;HOXB6;HOXB7;HOXB8;HOXB9;HOXC10;HOXC11;HOXC12;HOXC13;HOXC4;HOXC5;HOXC6;HOXC8;HOXC9;HOXD1;HOXD10;HOXD11;HOXD12;HOXD13;HOXD3;HOXD4;HOXD8;HOXD9;MEOX1;MEOX2;MNX1;PDX1;POU1F1;POU2F1;POU2F2;POU2F3;POU3F1;POU3F2;POU3F3;POU3F4;POU4F1;…	POU2F1;POU2F2;POU2F3
IRX2_HUMAN.H11MO.0.D	69	0.17121588089330025	0.9125895915399151	1.561305114169209	1.201037271410343	0.180014683321606	0.514041929040586	TALE-type homeo domain factors{3.1.4}	IRX (Iroquois){3.1.4.1}	IRX1;IRX2;IRX3;IRX4;IRX5;IRX6;MEIS1;MEIS2;MEIS3;MKX;PBX1;PBX2;PBX3;PKNOX1;PKNOX2;TGIF1;TGIF2;TGIF2LX;TGIF2LY	IRX2;IRX3
FOXO4_HUMAN.H11MO.0.C	39	0.0967741935483871	0.9090592258092854	1.8134696305098634	1.3003628118948825	0.13130391065269528	0.44277059480009207	Forkhead box (FOX) factors{3.3.1}	FOXO{3.3.1.15}	FOXA1;FOXA2;FOXA3;FOXB1;FOXB2;FOXC1;FOXC2;FOXD1;FOXD2;FOXD3;FOXD4;FOXD4L1;FOXD4L3;FOXD4L4;FOXD4L5;FOXD4L6;FOXE1;FOXE3;FOXF1;FOXF2;FOXG1;FOXH1;FOXI1;FOXI2;FOXI3;FOXJ1;FOXJ2;FOXJ3;FOXK1;FOXK2;FOXL1;FOXL2;FOXM1;FOXN1;FOXN2;FOXN3;FOXN4;FOXO1;FOXO3;FOXO4;FOXO6;FOXP1;FOXP2;FOXP3;FOXP4;FOXQ1;FOXR1;FOXR2;FOXS1	FOXO1;FOXO3;FOXO4;FOXO6
PPARD_HUMAN.H11MO.0.D	53	0.1315136476426799	0.9084865541572229	1.6568014518876915	1.2376134746892324	0.14958683385564303	0.4669289429259141	Thyroid hormone receptor-related factors (NR1){2.1.2}	PPAR (NR1C){2.1.2.5}	NR1D1;NR1D2;NR1H2;NR1H3;NR1H4;NR1I2;NR1I3;PPARA;PPARD;PPARG;RARA;RARB;RARG;RORA;RORB;RORC;THRA;THRB;VDR	PPARA;PPARD;PPARG
HLTF_HUMAN.H11MO.0.D	48	0.11910669975186104	0.9048784322155429	1.695528643929625	1.2509175247370583	0.152378590507746	0.4737253761349684			HLTF	HLTF
PITX1_HUMAN.H11MO.0.D	28	0.06947890818858561	0.9036402311846591	2.028741958279644	1.3795856199477292	0.11204613999615251	0.41140478723886414	Paired-related HD factors{3.1.3}	PITX{3.1.3.19}	ALX1;ALX3;ALX4;ARGFX;ARX;CRX;DMBX1;DPRX;DRGX;DUX4;DUXA;ESX1;GSC;GSC2;HESX1;ISX;LEUTX;MIXL1;NOBOX;OTP;OTX1;OTX2;PHOX2A;PHOX2B;PITX1;PITX2;PITX3;PROP1;PRRX1;PRRX2;RAX;RAX2;RHOXF1;RHOXF2;SEBOX;SHOX;SHOX2;TPRX1;UNCX;VSX1;VSX2	PITX1;PITX2;PITX3
LEF1_HUMAN.H11MO.0.A	49	0.12158808933002481	0.9026659608275268	1.6816331628432866	1.2439460346869078	0.15730741494000852	0.47749612960136445	TCF-7-related factors{4.1.3}	LEF-1 (TCF-1alpha) [1]{4.1.3.0.4}	LEF1;TAF1;TCF7;TCF7L1;TCF7L2	LEF1
MGAP_HUMAN.H11MO.0.D	35	0.08684863523573201	0.9008420907724644	1.8629351635199312	1.3142969771370414	0.13462671261047895	0.4435657786450485	bHLH-ZIP factors{1.2.6}; TBX6-related factors{6.5.5}	Mad-like factors{1.2.6.7}; MGA (MAD5){6.5.5.0.2}	MGA;TBX6	MGA
HXB13_HUMAN.H11MO.0.A	28	0.06947890818858561	0.8967633419121454	2.0131772391213976	1.3690780475026045	0.1138836820855087	0.4141713155090906	HOX-related factors{3.1.1}	HOX9-13{3.1.1.8}	CDX1;CDX2;CDX4;EVX1;EVX2;GBX1;GBX2;GSX1;GSX2;HDX;HMBOX1;HNF1A;HNF1B;HOXA1;HOXA10;HOXA11;HOXA13;HOXA2;HOXA3;HOXA4;HOXA5;HOXA6;HOXA7;HOXA9;HOXB1;HOXB13;HOXB2;HOXB3;HOXB4;HOXB5;HOXB6;HOXB7;HOXB8;HOXB9;HOXC10;HOXC11;HOXC12;HOXC13;HOXC4;HOXC5;HOXC6;HOXC8;HOXC9;HOXD1;HOXD10;HOXD11;HOXD12;HOXD13;HOXD3;HOXD4;HOXD8;HOXD9;MEOX1;MEOX2;MNX1;PDX1;POU1F1;POU2F1;POU2F2;POU2F3;POU3F1;POU3F2;POU3F3;POU3F4;POU4F1;…	HOXA10;HOXA11;HOXA13;HOXA9;HOXB13;HOXC10;HOXC11;HOXC12;HOXC13;HOXC9;HOXD10;HOXD11;HOXD12;HOXD13;HOXD9
MAFK_HUMAN.H11MO.0.A	36	0.08933002481389578	0.8962251661700983	1.8356561558076407	1.3006752397100103	0.14183441245387682	0.451853420720363	Maf-related factors{1.1.3}	Small Maf factors{1.1.3.2}	MAF;MAFA;MAFB;MAFF;MAFG;MAFK;NRL	MAFF;MAFG;MAFK
RELB_HUMAN.H11MO.0.C	47	0.11662531017369727	0.8960208984661727	1.6889906207071914	1.242698033063078	0.1747518143152341	0.5065174768309981	NF-kappaB-related factors{6.1.1}	NF-kappaB p65 subunit-like factors{6.1.1.2}	NFKB1;NFKB2;REL;RELA;RELB	RELB;REL;RELA
GLIS1_HUMAN.H11MO.0.D	80	0.19851116625310175	0.8946612897477487	1.4841347801379445	1.1580686958129558	0.2387710601141076	0.5977028809999252	More than 3 adjacent zinc finger factors{2.3.3}	GLI-like factors{2.3.3.1}	BCL6;BCL6B;CTCF;CTCFL;FEZF1;FEZF2;GFI1;GFI1B;GLI1;GLI2;GLI3;GLI4;GLIS1;GLIS2;GLIS3;HKR1;MTF1;MYNN;MZF1;OSR2;OVOL1;OVOL2;PLAG1;PLAGL1;PLAGL2;PRDM1;PRDM14;PRDM6;SCRT1;SCRT2;SNAI1;SNAI2;SNAI3;WT1;YY1;YY2;ZBTB12;ZBTB14;ZBTB18;ZBTB20;ZBTB26;ZBTB42;ZBTB45;ZBTB47;ZBTB48;ZBTB49;ZBTB6;ZBTB7A;ZBTB7B;ZBTB7C;ZFP14;ZFP2;ZFP28;ZFP30;ZFP37;ZFP42;ZFP64;ZFP69;ZFP69B;ZFP82;ZFP91;ZFX;ZIC1;ZIC2;ZIC3;ZIC4;ZIC5;ZIK1;Z…	GLI1;GLI2;GLI3;GLIS1;GLIS2;GLIS3;ZIC1;ZIC2;ZIC3;ZIC4
SOX17_HUMAN.H11MO.0.C	33	0.08188585607940446	0.8934763248484856	1.8861377537973008	1.3184021912543071	0.1249283655221887	0.4390603618290055	SOX-related factors{4.1.1}	Group F{4.1.1.6}	BBX;CIC;HBP1;SOX1;SOX10;SOX11;SOX12;SOX13;SOX14;SOX15;SOX17;SOX18;SOX2;SOX21;SOX3;SOX30;SOX4;SOX5;SOX6;SOX7;SOX8;SOX9;SRY	SOX17;SOX18;SOX7
ZN264_HUMAN.H11MO.0.C	29	0.07196029776674938	0.8899310578310782	1.9707910772935884	1.3483791564649692	0.12300994308328683	0.4370537609088209	More than 3 adjacent zinc finger factors{2.3.3}	ZNF460-like factors{2.3.3.54}	BCL6;BCL6B;CTCF;CTCFL;FEZF1;FEZF2;GFI1;GFI1B;GLI1;GLI2;GLI3;GLI4;GLIS1;GLIS2;GLIS3;HKR1;MTF1;MYNN;MZF1;OSR2;OVOL1;OVOL2;PLAG1;PLAGL1;PLAGL2;PRDM1;PRDM14;PRDM6;SCRT1;SCRT2;SNAI1;SNAI2;SNAI3;WT1;YY1;YY2;ZBTB12;ZBTB14;ZBTB18;ZBTB20;ZBTB26;ZBTB42;ZBTB45;ZBTB47;ZBTB48;ZBTB49;ZBTB6;ZBTB7A;ZBTB7B;ZBTB7C;ZFP14;ZFP2;ZFP28;ZFP30;ZFP37;ZFP42;ZFP64;ZFP69;ZFP69B;ZFP82;ZFP91;ZFX;ZIC1;ZIC2;ZIC3;ZIC4;ZIC5;ZIK1;Z…	ZNF264
ETV3_HUMAN.H11MO.0.D	34	0.08436724565756824	0.8897850491432192	1.858625877559825	1.305348297890601	0.13219269776464831	0.443132912941495	Ets-related factors{3.5.2}	Ets-like factors{3.5.2.1}	EHF;ELF1;ELF2;ELF3;ELF4;ELF5;ELK1;ELK3;ELK4;ERF;ERG;ETS1;ETS2;ETV1;ETV2;ETV3;ETV3L;ETV4;ETV5;ETV6;ETV7;FEV;FLI1;GABPA;SPDEF;SPI1;SPIB;SPIC	ERG;ETS1;ETS2;ETV2;ETV3;FEV;FLI1;GABPA
ZN667_HUMAN.H11MO.0.C	66	0.16377171215880892	0.8893750050677559	1.5368325821789075	1.1767497540118914	0.22543221430574967	0.5831519400829812	More than 3 adjacent zinc finger factors{2.3.3}	unclassified{2.3.3.0}	BCL6B;BCL6;CTCFL;CTCF;FEZF1;GFI1B;GFI1;GLI1;GLI2;GLI3;GLIS1;GLIS2;GLIS3;MTF1;MYNN;MZF1;OSR2;OVOL1;OVOL2;ZNF146;PLAG1;PLAGL1;PRDM14;PRDM1;PRDM6;SCRT1;SCRT2;SNAI1;SNAI2;YY1;YY2;WT1;ZNF324;ZNF354A;ZBTB14;ZBTB18;ZBTB48;ZBTB49;ZBTB7A;ZBTB7B;ZBTB6;ZFP64;ZFP28;ZFP42;ZFP82;ZFX;ZIC1;ZIC2;ZIC3;ZIC4;ZIM3;ZKSCAN1;ZKSCAN3;ZNF121;ZNF136;ZNF140;ZNF143;ZNF148;ZNF214;ZNF232;ZNF250;ZNF257;ZNF260;ZNF263;ZNF264;ZNF2…	MYNN;MZF1;OSR2;PRDM14;PRDM6;WT1;ZBTB14;ZBTB48;ZBTB49;ZFP64;ZFP28;ZIM3;ZNF121;ZNF250;ZNF257;ZNF263;ZNF274;ZNF317;ZNF320;ZNF329;ZNF331;ZNF394;ZNF449;ZNF502;ZNF528;ZNF547;ZNF549;ZNF554;ZNF586;ZNF589;ZNF667;ZNF680;ZNF708;ZNF713;ZNF768;ZNF18;ZNF85;ZSCAN16;ZSCAN22
TF65_HUMAN.H11MO.0.A	39	0.0967741935483871	0.8887070271344443	1.7727644059698722	1.2712241870529144	0.1614815691477149	0.4875001236309498	NF-kappaB-related factors{6.1.1}	NF-kappaB p65 subunit-like factors{6.1.1.2}	NFKB1;NFKB2;REL;RELA;RELB	RELB;REL;RELA
ID4_HUMAN.H11MO.0.D	88	0.21836228287841192	0.8864638259113725	1.4442569155216611	1.1364732166020755	0.28688243877268166	0.6518672560302463	HLH domain only{1.2.8}	Id4{1.2.8.0.4}	ID4	ID4
ATF3_HUMAN.H11MO.0.A	71	0.1761786600496278	0.8861686406554375	1.5066533332601872	1.162325840817867	0.24235240434467512	0.600815767684066	Fos-related factors{1.1.2}	ATF-3-like factors{1.1.2.2}	ATF3;FOS;FOSB;FOSL1;FOSL2;JDP2	ATF3;JDP2
OLIG1_HUMAN.H11MO.0.D	27	0.06699751861042183	0.8848015113302118	2.015188861200817	1.361699900626493	0.13538318914445874	0.4435657786450485	Tal-related factors{1.2.3}	Neurogenin / Atonal-like factors{1.2.3.4}	ATOH1;ATOH7;ATOH8;BHLHA15;BHLHA9;BHLHE22;BHLHE23;FERD3L;FIGLA;HAND1;HAND2;LYL1;MESP1;MESP2;MSC;MSGN1;NEUROD1;NEUROD2;NEUROD4;NEUROD6;NEUROG1;NEUROG2;NEUROG3;NHLH1;NHLH2;OLIG1;OLIG2;OLIG3;PTF1A;SCX;TAL1;TAL2;TCF15;TCF21;TCF23;TWIST1;TWIST2	ATOH1;BHLHA15;BHLHE22;BHLHE23;NEUROD1;NEUROD2;NEUROG2;OLIG1;OLIG2;OLIG3
NR4A2_HUMAN.H11MO.0.C	41	0.10173697270471464	0.8841567920800082	1.7361115080169445	1.2537974606381916	0.1740919646262273	0.5065090744408349	NGFI-B-related receptors (NR4){2.1.4}	NURR1 (NR4A2){2.1.4.0.2}	NR4A1;NR4A2;NR4A3	NR4A2
FOXJ2_HUMAN.H11MO.0.C	54	0.13399503722084366	0.8828260112575292	1.6020073716986973	1.199401240530539	0.20983904076989512	0.5637139387929935	Forkhead box (FOX) factors{3.3.1}	FOXJ{3.3.1.10}	FOXA1;FOXA2;FOXA3;FOXB1;FOXB2;FOXC1;FOXC2;FOXD1;FOXD2;FOXD3;FOXD4;FOXD4L1;FOXD4L3;FOXD4L4;FOXD4L5;FOXD4L6;FOXE1;FOXE3;FOXF1;FOXF2;FOXG1;FOXH1;FOXI1;FOXI2;FOXI3;FOXJ1;FOXJ2;FOXJ3;FOXK1;FOXK2;FOXL1;FOXL2;FOXM1;FOXN1;FOXN2;FOXN3;FOXN4;FOXO1;FOXO3;FOXO4;FOXO6;FOXP1;FOXP2;FOXP3;FOXP4;FOXQ1;FOXR1;FOXR2;FOXS1	FOXJ2;FOXJ3
TF2LX_HUMAN.H11MO.0.D	39	0.0967741935483871	0.8821452667540521	1.7596379644098146	1.2618220578727923	0.16376463297070817	0.4875001236309498	TALE-type homeo domain factors{3.1.4}	TGIF{3.1.4.6}	IRX1;IRX2;IRX3;IRX4;IRX5;IRX6;MEIS1;MEIS2;MEIS3;MKX;PBX1;PBX2;PBX3;PKNOX1;PKNOX2;TGIF1;TGIF2;TGIF2LX;TGIF2LY	TGIF2LX;TGIF1;TGIF2
PO5F1_HUMAN.H11MO.1.A	37	0.09181141439205956	0.8817451981493551	1.789368049199672	1.2732004648898303	0.17979956864552663	0.514041929040586	POU domain factors{3.1.10}	POU5 (Oct-3/4-like factors){3.1.10.5}	CDX1;CDX2;CDX4;EVX1;EVX2;GBX1;GBX2;GSX1;GSX2;HDX;HMBOX1;HNF1A;HNF1B;HOXA1;HOXA10;HOXA11;HOXA13;HOXA2;HOXA3;HOXA4;HOXA5;HOXA6;HOXA7;HOXA9;HOXB1;HOXB13;HOXB2;HOXB3;HOXB4;HOXB5;HOXB6;HOXB7;HOXB8;HOXB9;HOXC10;HOXC11;HOXC12;HOXC13;HOXC4;HOXC5;HOXC6;HOXC8;HOXC9;HOXD1;HOXD10;HOXD11;HOXD12;HOXD13;HOXD3;HOXD4;HOXD8;HOXD9;MEOX1;MEOX2;MNX1;PDX1;POU1F1;POU2F1;POU2F2;POU2F3;POU3F1;POU3F2;POU3F3;POU3F4;POU4F1;…	POU5F1B;POU5F1
ANDR_HUMAN.H11MO.2.A	53	0.1315136476426799	0.8803095396390754	1.6053192379794738	1.199158071985691	0.23500303577546486	0.5960109887594849	Steroid hormone receptors (NR3){2.1.1}	GR-like receptors (NR3C){2.1.1.1}	AR;ESR1;ESR2;ESRRA;ESRRB;ESRRG;NR3C1;NR3C2;PGR	AR;NR3C1;NR3C2;PGR
NDF2_HUMAN.H11MO.0.B	80	0.19851116625310175	0.8801791694506862	1.460075300501897	1.1393509655918723	0.2974208892104918	0.6645627997199521	Tal-related factors{1.2.3}	Neurogenin / Atonal-like factors{1.2.3.4}	ATOH1;ATOH7;ATOH8;BHLHA15;BHLHA9;BHLHE22;BHLHE23;FERD3L;FIGLA;HAND1;HAND2;LYL1;MESP1;MESP2;MSC;MSGN1;NEUROD1;NEUROD2;NEUROD4;NEUROD6;NEUROG1;NEUROG2;NEUROG3;NHLH1;NHLH2;OLIG1;OLIG2;OLIG3;PTF1A;SCX;TAL1;TAL2;TCF15;TCF21;TCF23;TWIST1;TWIST2	ATOH1;BHLHA15;BHLHE22;BHLHE23;NEUROD1;NEUROD2;NEUROG2;OLIG1;OLIG2;OLIG3
RHXF1_HUMAN.H11MO.0.D	28	0.06947890818858561	0.8791297936631017	1.9735864020752096	1.342136389984176	0.14511172879404047	0.45665772612328653	Paired-related HD factors{3.1.3}	RHOX{3.1.3.23}	ALX1;ALX3;ALX4;ARGFX;ARX;CRX;DMBX1;DPRX;DRGX;DUX4;DUXA;ESX1;GSC;GSC2;HESX1;ISX;LEUTX;MIXL1;NOBOX;OTP;OTX1;OTX2;PHOX2A;PHOX2B;PITX1;PITX2;PITX3;PROP1;PRRX1;PRRX2;RAX;RAX2;RHOXF1;RHOXF2;SEBOX;SHOX;SHOX2;TPRX1;UNCX;VSX1;VSX2	RHOXF1
GATA6_HUMAN.H11MO.0.A	29	0.07196029776674938	0.8778299283064215	1.9439401321517142	1.3300285298582275	0.15361771244518183	0.47391055092284623	GATA-type zinc fingers{2.2.1}	Two zinc-finger GATA factors{2.2.1.1}	GATA1;GATA2;GATA3;GATA4;GATA5;GATA6;GATAD2A;GATAD2B;TRPS1;ZGLP1	GATA1;GATA2;GATA3;GATA4;GATA5;GATA6
FOXD2_HUMAN.H11MO.0.D	41	0.10173697270471464	0.8776494309729334	1.7231799413555628	1.244548030239102	0.17658635279949336	0.5098239117639043	Forkhead box (FOX) factors{3.3.1}	FOXD{3.3.1.4}	FOXA1;FOXA2;FOXA3;FOXB1;FOXB2;FOXC1;FOXC2;FOXD1;FOXD2;FOXD3;FOXD4;FOXD4L1;FOXD4L3;FOXD4L4;FOXD4L5;FOXD4L6;FOXE1;FOXE3;FOXF1;FOXF2;FOXG1;FOXH1;FOXI1;FOXI2;FOXI3;FOXJ1;FOXJ2;FOXJ3;FOXK1;FOXK2;FOXL1;FOXL2;FOXM1;FOXN1;FOXN2;FOXN3;FOXN4;FOXO1;FOXO3;FOXO4;FOXO6;FOXP1;FOXP2;FOXP3;FOXP4;FOXQ1;FOXR1;FOXR2;FOXS1	FOXD1;FOXD2;FOXD3
IRF5_HUMAN.H11MO.0.D	61	0.1513647642679901	0.8774982902391022	1.5444898553439999	1.172663947712294	0.2685149853802721	0.6331041398415589	Interferon-regulatory factors{3.5.3}	IRF-5{3.5.3.0.5}	IRF1;IRF2;IRF3;IRF4;IRF5;IRF6;IRF7;IRF8;IRF9	IRF5
STA5B_HUMAN.H11MO.0.A	39	0.0967741935483871	0.8765950973697636	1.7487115049258817	1.2538645922582958	0.19366138700056174	0.5375243295344987	STAT factors{6.2.1}	STAT5B{6.2.1.0.6}	STAT1;STAT2;STAT3;STAT4;STAT5A;STAT5B;STAT6	STAT5B
TBP_HUMAN.H11MO.0.A	30	0.07444168734491315	0.8762774171264249	1.9155640123715607	1.3181980599542138	0.162074044873091	0.4875001236309498	TBP-related factors{8.1.1}	TBP{8.1.1.0.1}	TBP;TBPL1;TBPL2	TBP
NR1H3_HUMAN.H11MO.1.B	52	0.12903225806451613	0.875976085781051	1.6056123191212872	1.1965976217392253	0.2316677118622718	0.5934079928432278	Thyroid hormone receptor-related factors (NR1){2.1.2}	LXR (NR1H){2.1.2.7}	NR1D1;NR1D2;NR1H2;NR1H3;NR1H4;NR1I2;NR1I3;PPARA;PPARD;PPARG;RARA;RARB;RARG;RORA;RORB;RORC;THRA;THRB;VDR	NR1H2;NR1H3;NR1H4
MYOD1_HUMAN.H11MO.0.A	114	0.28287841191067	0.8752170500595162	1.3679803674826065	1.097276864939411	0.396656512899839	0.7581104489698397	MyoD / ASC-related factors{1.2.2}	Myogenic transcription factors{1.2.2.1}	ASCL1;ASCL2;ASCL3;ASCL4;ASCL5;MYF5;MYF6;MYOD1;MYOG	MYF6;MYOD1;MYOG
FOXA3_HUMAN.H11MO.0.B	38	0.09429280397022333	0.873371632716657	1.757124353362741	1.2551061239713175	0.18835930659423358	0.528091001396924	Forkhead box (FOX) factors{3.3.1}	FOXA{3.3.1.1}	FOXA1;FOXA2;FOXA3;FOXB1;FOXB2;FOXC1;FOXC2;FOXD1;FOXD2;FOXD3;FOXD4;FOXD4L1;FOXD4L3;FOXD4L4;FOXD4L5;FOXD4L6;FOXE1;FOXE3;FOXF1;FOXF2;FOXG1;FOXH1;FOXI1;FOXI2;FOXI3;FOXJ1;FOXJ2;FOXJ3;FOXK1;FOXK2;FOXL1;FOXL2;FOXM1;FOXN1;FOXN2;FOXN3;FOXN4;FOXO1;FOXO3;FOXO4;FOXO6;FOXP1;FOXP2;FOXP3;FOXP4;FOXQ1;FOXR1;FOXR2;FOXS1	FOXA1;FOXA2;FOXA3
NFAC3_HUMAN.H11MO.0.B	34	0.08436724565756824	0.8716584622034987	1.8207601038440857	1.2787085460447485	0.1635417388057326	0.4875001236309498	NFAT-related factors{6.1.3}	NFATc3 (NFATx){6.1.3.0.3}	NFAT5;NFATC1;NFATC2;NFATC3;NFATC4	NFATC3
ZBED1_HUMAN.H11MO.0.D	43	0.10669975186104218	0.8712374282398286	1.6858274020524668	1.2256796431705135	0.2187091135649356	0.5794664142906025	BED zinc finger factors{2.3.5}	ZBED1 (ALTE, DREF, TRAMP){2.3.5.0.1}	ZBED1;ZBED2;ZBED3;ZBED4;ZBED5;ZBED6	ZBED1
PO2F2_HUMAN.H11MO.0.A	34	0.08436724565756824	0.8691711126160034	1.8156791156371976	1.2751402768807791	0.19451269512337888	0.5375243295344987	POU domain factors{3.1.10}	POU2 (Oct-1/2-like factors){3.1.10.2}	CDX1;CDX2;CDX4;EVX1;EVX2;GBX1;GBX2;GSX1;GSX2;HDX;HMBOX1;HNF1A;HNF1B;HOXA1;HOXA10;HOXA11;HOXA13;HOXA2;HOXA3;HOXA4;HOXA5;HOXA6;HOXA7;HOXA9;HOXB1;HOXB13;HOXB2;HOXB3;HOXB4;HOXB5;HOXB6;HOXB7;HOXB8;HOXB9;HOXC10;HOXC11;HOXC12;HOXC13;HOXC4;HOXC5;HOXC6;HOXC8;HOXC9;HOXD1;HOXD10;HOXD11;HOXD12;HOXD13;HOXD3;HOXD4;HOXD8;HOXD9;MEOX1;MEOX2;MNX1;PDX1;POU1F1;POU2F1;POU2F2;POU2F3;POU3F1;POU3F2;POU3F3;POU3F4;POU4F1;…	POU2F1;POU2F2;POU2F3
SOX2_HUMAN.H11MO.1.A	37	0.09181141439205956	0.867624111331924	1.7609285064189126	1.2528459850648512	0.18432951318132396	0.524420865914394	SOX-related factors{4.1.1}	Group B{4.1.1.2}	BBX;CIC;HBP1;SOX1;SOX10;SOX11;SOX12;SOX13;SOX14;SOX15;SOX17;SOX18;SOX2;SOX21;SOX3;SOX30;SOX4;SOX5;SOX6;SOX7;SOX8;SOX9;SRY	SOX1;SOX21;SOX2;SOX3
DUXA_HUMAN.H11MO.0.D	21	0.052109181141439205	0.8669103179839984	2.2016727520305723	1.4181376763951459	0.11474011119403366	0.41477271370226587	Paired-related HD factors{3.1.3}	DUX{3.1.3.7}	ALX1;ALX3;ALX4;ARGFX;ARX;CRX;DMBX1;DPRX;DRGX;DUX4;DUXA;ESX1;GSC;GSC2;HESX1;ISX;LEUTX;MIXL1;NOBOX;OTP;OTX1;OTX2;PHOX2A;PHOX2B;PITX1;PITX2;PITX3;PROP1;PRRX1;PRRX2;RAX;RAX2;RHOXF1;RHOXF2;SEBOX;SHOX;SHOX2;TPRX1;UNCX;VSX1;VSX2	DUX4;DUXA
ZNF8_HUMAN.H11MO.0.C	29	0.07196029776674938	0.8661558485678182	1.9180413588654928	1.3123257957682284	0.1572908298408823	0.47749612960136445	Factors with multiple dispersed zinc fingers{2.3.4}	unclassified{2.3.4.0}	BCL11A;E4F1;MECOM;HIC1;HIC2;HINFP;IKZF1;INSM1;MAZ;PATZ1;PRDM4;REST;RREB1;SALL4;VEZF1;ZBTB17;ZBTB4;HIVEP1;HIVEP2;ZNF134;ZNF219;ZNF335;ZNF341;ZNF382;ZNF418;ZNF423;ZNF467;ZNF770;ZNF784;ZNF8	E4F1;PRDM4;REST;RREB1;ZBTB17;ZBTB4;ZNF335;ZNF341;ZNF467;ZNF770;ZNF784;ZNF8
E4F1_HUMAN.H11MO.0.D	67	0.1662531017369727	0.8657830518461251	1.4908887995845859	1.143427321169226	0.32574210924193736	0.690918353290066	Factors with multiple dispersed zinc fingers{2.3.4}	unclassified{2.3.4.0}	BCL11A;E4F1;MECOM;HIC1;HIC2;HINFP;IKZF1;INSM1;MAZ;PATZ1;PRDM4;REST;RREB1;SALL4;VEZF1;ZBTB17;ZBTB4;HIVEP1;HIVEP2;ZNF134;ZNF219;ZNF335;ZNF341;ZNF382;ZNF418;ZNF423;ZNF467;ZNF770;ZNF784;ZNF8	E4F1;PRDM4;REST;RREB1;ZBTB17;ZBTB4;ZNF335;ZNF341;ZNF467;ZNF770;ZNF784;ZNF8
PBX3_HUMAN.H11MO.1.A	25	0.062034739454094295	0.8639841821059662	2.0311507630076053	1.35336293296202	0.15376195766020026	0.47391055092284623	TALE-type homeo domain factors{3.1.4}	PBX{3.1.4.4}	IRX2;IRX3;MEIS1;MEIS2;MEIS3;PBX1;PBX2;PBX3;PKNOX1;TGIF2LX;TGIF1;TGIF2	PBX1;PBX2;PBX3
RREB1_HUMAN.H11MO.0.D	120	0.2977667493796526	0.8623143868703672	1.338447006086889	1.0770366878189042	0.506183395983981	0.8133828442944251	Factors with multiple dispersed zinc fingers{2.3.4}	unclassified{2.3.4.0}	BCL11A;E4F1;MECOM;HIC1;HIC2;HINFP;IKZF1;INSM1;MAZ;PATZ1;PRDM4;REST;RREB1;SALL4;VEZF1;ZBTB17;ZBTB4;HIVEP1;HIVEP2;ZNF134;ZNF219;ZNF335;ZNF341;ZNF382;ZNF418;ZNF423;ZNF467;ZNF770;ZNF784;ZNF8	E4F1;PRDM4;REST;RREB1;ZBTB17;ZBTB4;ZNF335;ZNF341;ZNF467;ZNF770;ZNF784;ZNF8
SOX2_HUMAN.H11MO.0.A	61	0.1513647642679901	0.8605791427592797	1.5146216912173485	1.1500173621559011	0.3060300607157719	0.6741405051767432	SOX-related factors{4.1.1}	Group B{4.1.1.2}	BBX;CIC;HBP1;SOX1;SOX10;SOX11;SOX12;SOX13;SOX14;SOX15;SOX17;SOX18;SOX2;SOX21;SOX3;SOX30;SOX4;SOX5;SOX6;SOX7;SOX8;SOX9;SRY	SOX1;SOX21;SOX2;SOX3
FOXF2_HUMAN.H11MO.0.D	43	0.10669975186104218	0.8583727831696527	1.6608932400190877	1.2075579842453619	0.2563223005798272	0.6170451311171734	Forkhead box (FOX) factors{3.3.1}	FOXF{3.3.1.6}	FOXA1;FOXA2;FOXA3;FOXB1;FOXB2;FOXC1;FOXC2;FOXD1;FOXD2;FOXD3;FOXD4;FOXD4L1;FOXD4L3;FOXD4L4;FOXD4L5;FOXD4L6;FOXE1;FOXE3;FOXF1;FOXF2;FOXG1;FOXH1;FOXI1;FOXI2;FOXI3;FOXJ1;FOXJ2;FOXJ3;FOXK1;FOXK2;FOXL1;FOXL2;FOXM1;FOXN1;FOXN2;FOXN3;FOXN4;FOXO1;FOXO3;FOXO4;FOXO6;FOXP1;FOXP2;FOXP3;FOXP4;FOXQ1;FOXR1;FOXR2;FOXS1	FOXF1;FOXF2
PAX2_HUMAN.H11MO.0.D	30	0.07444168734491315	0.8579012845958609	1.8753664885952541	1.2905602917331302	0.16846272081954125	0.4976427500071506	Paired domain only{3.2.2}	PAX-2-like factors (partial homeobox){3.2.2.2}	PAX1;PAX2;PAX5;PAX8;PAX9	PAX2;PAX5;PAX8
FOXP2_HUMAN.H11MO.0.C	38	0.09429280397022333	0.8575730837900862	1.7252143381953917	1.2323507837718568	0.22551936380962154	0.5831519400829812	Forkhead box (FOX) factors{3.3.1}	FOXP{3.3.1.16}	FOXA1;FOXA2;FOXA3;FOXB1;FOXB2;FOXC1;FOXC2;FOXD1;FOXD2;FOXD3;FOXD4;FOXD4L1;FOXD4L3;FOXD4L4;FOXD4L5;FOXD4L6;FOXE1;FOXE3;FOXF1;FOXF2;FOXG1;FOXH1;FOXI1;FOXI2;FOXI3;FOXJ1;FOXJ2;FOXJ3;FOXK1;FOXK2;FOXL1;FOXL2;FOXM1;FOXN1;FOXN2;FOXN3;FOXN4;FOXO1;FOXO3;FOXO4;FOXO6;FOXP1;FOXP2;FOXP3;FOXP4;FOXQ1;FOXR1;FOXR2;FOXS1	FOXP1;FOXP2;FOXP3
NR4A1_HUMAN.H11MO.0.A	38	0.09429280397022333	0.8575730837900862	1.7252143381953917	1.2323507837718568	0.22551936380962154	0.5831519400829812	NGFI-B-related receptors (NR4){2.1.4}	NGFI-B (NR4A1){2.1.4.0.1}	NR4A1;NR4A2;NR4A3	NR4A1
ZFP28_HUMAN.H11MO.0.C	70	0.17369727047146402	0.8541462001710136	1.4566112877038964	1.1222414042092081	0.37390412834555276	0.7417145118451086	More than 3 adjacent zinc finger factors{2.3.3}	unclassified{2.3.3.0}	BCL6B;BCL6;CTCFL;CTCF;FEZF1;GFI1B;GFI1;GLI1;GLI2;GLI3;GLIS1;GLIS2;GLIS3;MTF1;MYNN;MZF1;OSR2;OVOL1;OVOL2;ZNF146;PLAG1;PLAGL1;PRDM14;PRDM1;PRDM6;SCRT1;SCRT2;SNAI1;SNAI2;YY1;YY2;WT1;ZNF324;ZNF354A;ZBTB14;ZBTB18;ZBTB48;ZBTB49;ZBTB7A;ZBTB7B;ZBTB6;ZFP64;ZFP28;ZFP42;ZFP82;ZFX;ZIC1;ZIC2;ZIC3;ZIC4;ZIM3;ZKSCAN1;ZKSCAN3;ZNF121;ZNF136;ZNF140;ZNF143;ZNF148;ZNF214;ZNF232;ZNF250;ZNF257;ZNF260;ZNF263;ZNF264;ZNF2…	MYNN;MZF1;OSR2;PRDM14;PRDM6;WT1;ZBTB14;ZBTB48;ZBTB49;ZFP64;ZFP28;ZIM3;ZNF121;ZNF250;ZNF257;ZNF263;ZNF274;ZNF317;ZNF320;ZNF329;ZNF331;ZNF394;ZNF449;ZNF502;ZNF528;ZNF547;ZNF549;ZNF554;ZNF586;ZNF589;ZNF667;ZNF680;ZNF708;ZNF713;ZNF768;ZNF18;ZNF85;ZSCAN16;ZSCAN22
ARI3A_HUMAN.H11MO.0.D	49	0.12158808933002481	0.8527263001522264	1.5885746092748527	1.1751138719823349	0.29057236352575205	0.6569832618133573	ARID-related factors{3.7.1}	ARID3{3.7.1.3}	ARID2;ARID3A;ARID5A;ARID5B;KDM5B	ARID3A
GLI1_HUMAN.H11MO.0.D	107	0.2655086848635236	0.8525845074783008	1.3448743402297818	1.0741960280828735	0.5274240574618801	0.8165541130584529	More than 3 adjacent zinc finger factors{2.3.3}	GLI-like factors{2.3.3.1}	BCL6;BCL6B;CTCF;CTCFL;FEZF1;FEZF2;GFI1;GFI1B;GLI1;GLI2;GLI3;GLI4;GLIS1;GLIS2;GLIS3;HKR1;MTF1;MYNN;MZF1;OSR2;OVOL1;OVOL2;PLAG1;PLAGL1;PLAGL2;PRDM1;PRDM14;PRDM6;SCRT1;SCRT2;SNAI1;SNAI2;SNAI3;WT1;YY1;YY2;ZBTB12;ZBTB14;ZBTB18;ZBTB20;ZBTB26;ZBTB42;ZBTB45;ZBTB47;ZBTB48;ZBTB49;ZBTB6;ZBTB7A;ZBTB7B;ZBTB7C;ZFP14;ZFP2;ZFP28;ZFP30;ZFP37;ZFP42;ZFP64;ZFP69;ZFP69B;ZFP82;ZFP91;ZFX;ZIC1;ZIC2;ZIC3;ZIC4;ZIC5;ZIK1;Z…	GLI1;GLI2;GLI3;GLIS1;GLIS2;GLIS3;ZIC1;ZIC2;ZIC3;ZIC4
NANOG_HUMAN.H11MO.0.A	34	0.08436724565756824	0.8519206230126039	1.7795523624089944	1.2497783440149692	0.20058899026212848	0.5484188350783725	NK-related factors{3.1.2}	NANOG{3.1.2.12}	BARHL1;BARHL2;BARX1;BARX2;BSX;DBX1;DBX2;DLX1;DLX2;DLX3;DLX4;DLX5;DLX6;EMX1;EMX2;EN1;EN2;HHEX;HLX;HMX1;HMX2;HMX3;LBX1;LBX2;MSX1;MSX2;NANOG;NKX1-1;NKX1-2;NKX2-1;NKX2-2;NKX2-3;NKX2-4;NKX2-5;NKX2-6;NKX2-8;NKX3-1;NKX3-2;NKX6-1;NKX6-2;NKX6-3;NOTO;TLX1;TLX2;TLX3;VAX1;VAX2;VENTX	NANOG
MAFB_HUMAN.H11MO.0.B	48	0.11910669975186104	0.8506109832836806	1.5938326050313723	1.1758818029942475	0.28630775528523816	0.6518672560302463	Maf-related factors{1.1.3}	Large Maf factors{1.1.3.1}	MAF;MAFA;MAFB;MAFF;MAFG;MAFK;NRL	MAFA;MAFB;MAF;NRL
ZN136_HUMAN.H11MO.0.C	28	0.06947890818858561	0.8495072570947007	1.9069630493490572	1.29688154502887	0.1861240903774278	0.5256471563406477	More than 3 adjacent zinc finger factors{2.3.3}	ZNF763-like factors{2.3.3.33}	BCL6;BCL6B;CTCF;CTCFL;FEZF1;FEZF2;GFI1;GFI1B;GLI1;GLI2;GLI3;GLI4;GLIS1;GLIS2;GLIS3;HKR1;MTF1;MYNN;MZF1;OSR2;OVOL1;OVOL2;PLAG1;PLAGL1;PLAGL2;PRDM1;PRDM14;PRDM6;SCRT1;SCRT2;SNAI1;SNAI2;SNAI3;WT1;YY1;YY2;ZBTB12;ZBTB14;ZBTB18;ZBTB20;ZBTB26;ZBTB42;ZBTB45;ZBTB47;ZBTB48;ZBTB49;ZBTB6;ZBTB7A;ZBTB7B;ZBTB7C;ZFP14;ZFP2;ZFP28;ZFP30;ZFP37;ZFP42;ZFP64;ZFP69;ZFP69B;ZFP82;ZFP91;ZFX;ZIC1;ZIC2;ZIC3;ZIC4;ZIC5;ZIK1;Z…	ZNF136;ZNF490;ZNF563
MAFF_HUMAN.H11MO.0.B	42	0.10421836228287841	0.8463622031552701	1.6494250098597862	1.1953241218790174	0.2915209549000597	0.6572007492045205	Maf-related factors{1.1.3}	Small Maf factors{1.1.3.2}	MAF;MAFA;MAFB;MAFF;MAFG;MAFK;NRL	MAFF;MAFG;MAFK
CUX1_HUMAN.H11MO.0.C	25	0.062034739454094295	0.8458232267527204	1.988385627482653	1.3249106129945782	0.19523671090992553	0.5375982289698307	HD-CUT factors{3.1.9}	CUX{3.1.9.2}	CUX1;CUX2;ONECUT1;ONECUT2;ONECUT3;SATB1;SATB2	CUX1;CUX2
PITX3_HUMAN.H11MO.0.D	23	0.05707196029776675	0.845038782293706	2.059154481307817	1.350579652206142	0.17359919414108546	0.5065090744408349	Paired-related HD factors{3.1.3}	PITX{3.1.3.19}	ALX1;ALX3;ALX4;ARGFX;ARX;CRX;DMBX1;DPRX;DRGX;DUX4;DUXA;ESX1;GSC;GSC2;HESX1;ISX;LEUTX;MIXL1;NOBOX;OTP;OTX1;OTX2;PHOX2A;PHOX2B;PITX1;PITX2;PITX3;PROP1;PRRX1;PRRX2;RAX;RAX2;RHOXF1;RHOXF2;SEBOX;SHOX;SHOX2;TPRX1;UNCX;VSX1;VSX2	PITX1;PITX2;PITX3
ZN282_HUMAN.H11MO.0.D	41	0.10173697270471464	0.8445873315036291	1.6582826103289632	1.1976822347652107	0.28579454600461623	0.6518672560302463	More than 3 adjacent zinc finger factors{2.3.3}	ZNF282-like factors{2.3.3.38}	BCL6;BCL6B;CTCF;CTCFL;FEZF1;FEZF2;GFI1;GFI1B;GLI1;GLI2;GLI3;GLI4;GLIS1;GLIS2;GLIS3;HKR1;MTF1;MYNN;MZF1;OSR2;OVOL1;OVOL2;PLAG1;PLAGL1;PLAGL2;PRDM1;PRDM14;PRDM6;SCRT1;SCRT2;SNAI1;SNAI2;SNAI3;WT1;YY1;YY2;ZBTB12;ZBTB14;ZBTB18;ZBTB20;ZBTB26;ZBTB42;ZBTB45;ZBTB47;ZBTB48;ZBTB49;ZBTB6;ZBTB7A;ZBTB7B;ZBTB7C;ZFP14;ZFP2;ZFP28;ZFP30;ZFP37;ZFP42;ZFP64;ZFP69;ZFP69B;ZFP82;ZFP91;ZFX;ZIC1;ZIC2;ZIC3;ZIC4;ZIC5;ZIK1;Z…	ZNF282
BCL6_HUMAN.H11MO.0.A	43	0.10669975186104218	0.8437771660754215	1.6326100629203673	1.1869691545563155	0.29823440817523145	0.6645627997199521	More than 3 adjacent zinc finger factors{2.3.3}	BCL6 factors{2.3.3.22}	BCL6;BCL6B;CTCF;CTCFL;FEZF1;FEZF2;GFI1;GFI1B;GLI1;GLI2;GLI3;GLI4;GLIS1;GLIS2;GLIS3;HKR1;MTF1;MYNN;MZF1;OSR2;OVOL1;OVOL2;PLAG1;PLAGL1;PLAGL2;PRDM1;PRDM14;PRDM6;SCRT1;SCRT2;SNAI1;SNAI2;SNAI3;WT1;YY1;YY2;ZBTB12;ZBTB14;ZBTB18;ZBTB20;ZBTB26;ZBTB42;ZBTB45;ZBTB47;ZBTB48;ZBTB49;ZBTB6;ZBTB7A;ZBTB7B;ZBTB7C;ZFP14;ZFP2;ZFP28;ZFP30;ZFP37;ZFP42;ZFP64;ZFP69;ZFP69B;ZFP82;ZFP91;ZFX;ZIC1;ZIC2;ZIC3;ZIC4;ZIC5;ZIK1;Z…	BCL6B;BCL6
REL_HUMAN.H11MO.0.B	42	0.10421836228287841	0.8417909170312111	1.640383784339677	1.1888152585291683	0.29285645940320193	0.6582866769675472	NF-kappaB-related factors{6.1.1}	NF-kappaB p65 subunit-like factors{6.1.1.2}	NFKB1;NFKB2;RELB;REL;RELA	RELB;REL;RELA
ZN708_HUMAN.H11MO.0.C	65	0.16129032258064516	0.8415652503051789	1.4591370239537238	1.1156288462205406	0.43813167448242685	0.7722200673586658	More than 3 adjacent zinc finger factors{2.3.3}	unclassified{2.3.3.0}	BCL6B;BCL6;CTCFL;CTCF;FEZF1;GFI1B;GFI1;GLI1;GLI2;GLI3;GLIS1;GLIS2;GLIS3;MTF1;MYNN;MZF1;OSR2;OVOL1;OVOL2;ZNF146;PLAG1;PLAGL1;PRDM14;PRDM1;PRDM6;SCRT1;SCRT2;SNAI1;SNAI2;YY1;YY2;WT1;ZNF324;ZNF354A;ZBTB14;ZBTB18;ZBTB48;ZBTB49;ZBTB7A;ZBTB7B;ZBTB6;ZFP64;ZFP28;ZFP42;ZFP82;ZFX;ZIC1;ZIC2;ZIC3;ZIC4;ZIM3;ZKSCAN1;ZKSCAN3;ZNF121;ZNF136;ZNF140;ZNF143;ZNF148;ZNF214;ZNF232;ZNF250;ZNF257;ZNF260;ZNF263;ZNF264;ZNF2…	MYNN;MZF1;OSR2;PRDM14;PRDM6;WT1;ZBTB14;ZBTB48;ZBTB49;ZFP64;ZFP28;ZIM3;ZNF121;ZNF250;ZNF257;ZNF263;ZNF274;ZNF317;ZNF320;ZNF329;ZNF331;ZNF394;ZNF449;ZNF502;ZNF528;ZNF547;ZNF549;ZNF554;ZNF586;ZNF589;ZNF667;ZNF680;ZNF708;ZNF713;ZNF768;ZNF18;ZNF85;ZSCAN16;ZSCAN22
ZEP1_HUMAN.H11MO.0.D	47	0.11662531017369727	0.8410026739471064	1.585262409958993	1.1663944385086833	0.3215911113980822	0.6879654971704933	Factors with multiple dispersed zinc fingers{2.3.4}	HIV EP-factors{2.3.4.5}	BCL11A;BCL11B;BNC1;BNC2;E4F1;HIC1;HIC2;HINFP;HIVEP1;HIVEP2;HIVEP3;IKZF1;IKZF2;IKZF3;IKZF4;IKZF5;INSM1;INSM2;MAZ;MECOM;PATZ1;PRDM16;PRDM4;REST;RLF;RREB1;SALL1;SALL2;SALL3;SALL4;VEZF1;ZBTB1;ZBTB17;ZBTB2;ZBTB25;ZBTB4;ZFAT;ZNF134;ZNF211;ZNF217;ZNF219;ZNF248;ZNF256;ZNF292;ZNF296;ZNF319;ZNF334;ZNF335;ZNF341;ZNF37A;ZNF382;ZNF417;ZNF418;ZNF423;ZNF467;ZNF510;ZNF512;ZNF512B;ZNF516;ZNF518A;ZNF518B;ZNF521;ZN…	HIVEP1;HIVEP2
TWST1_HUMAN.H11MO.1.A	54	0.13399503722084366	0.8407091913288629	1.5255852562511003	1.142165038612517	0.35583990875924243	0.7258004488184547	Tal-related factors{1.2.3}	Twist-like factors{1.2.3.2}	ATOH1;ATOH7;ATOH8;BHLHA15;BHLHA9;BHLHE22;BHLHE23;FERD3L;FIGLA;HAND1;HAND2;LYL1;MESP1;MESP2;MSC;MSGN1;NEUROD1;NEUROD2;NEUROD4;NEUROD6;NEUROG1;NEUROG2;NEUROG3;NHLH1;NHLH2;OLIG1;OLIG2;OLIG3;PTF1A;SCX;TAL1;TAL2;TCF15;TCF21;TCF23;TWIST1;TWIST2	FIGLA;HAND1;PTF1A;TWIST1
P73_HUMAN.H11MO.1.A	56	0.13895781637717122	0.8394710860601203	1.509065246016189	1.1346998033132385	0.3651035052320064	0.7355830163801024	p53-related factors{6.3.1}	p73{6.3.1.0.3}	TP53;TP63;TP73	TP73
THA_HUMAN.H11MO.0.C	67	0.1662531017369727	0.8393966543595642	1.445371361658433	1.1086244787845507	0.4450921907415754	0.7757985436969586	Thyroid hormone receptor-related factors (NR1){2.1.2}	Thyroid hormone receptors (NR1A){2.1.2.2}	NR1D1;NR1D2;NR1H2;NR1H3;NR1H4;NR1I2;NR1I3;PPARA;PPARD;PPARG;RARA;RARB;RARG;RORA;RORB;RORC;THRA;THRB;VDR	THRA;THRB
NKX21_HUMAN.H11MO.0.A	52	0.12903225806451613	0.8391344483101495	1.538018032132056	1.1462248285870786	0.34733605650782495	0.7200827354109841	NK-related factors{3.1.2}	NK-2.1{3.1.2.14}	BARHL1;BARHL2;BARX1;BARX2;BSX;DBX1;DBX2;DLX1;DLX2;DLX3;DLX4;DLX5;DLX6;EMX1;EMX2;EN1;EN2;HHEX;HLX;HMX1;HMX2;HMX3;LBX1;LBX2;MSX1;MSX2;NANOG;NKX1-1;NKX1-2;NKX2-1;NKX2-2;NKX2-3;NKX2-4;NKX2-5;NKX2-6;NKX2-8;NKX3-1;NKX3-2;NKX6-1;NKX6-2;NKX6-3;NOTO;TLX1;TLX2;TLX3;VAX1;VAX2;VENTX	NKX2-1
RFX3_HUMAN.H11MO.0.B	35	0.08684863523573201	0.8386645581589396	1.7342896861355714	1.2235367724708877	0.24709613006722483	0.6019915135384851	RFX-related factors{3.3.3}	RFX3{3.3.3.0.3}	RFX1;RFX2;RFX3;RFX4;RFX5;RFX6;RFX7;RFX8	RFX3
ZN418_HUMAN.H11MO.1.D	35	0.08684863523573201	0.8386645581589396	1.7342896861355714	1.2235367724708877	0.24709613006722483	0.6019915135384851	Factors with multiple dispersed zinc fingers{2.3.4}	ZNF417-like factors{2.3.4.1}	BCL11A;BCL11B;BNC1;BNC2;E4F1;HIC1;HIC2;HINFP;HIVEP1;HIVEP2;HIVEP3;IKZF1;IKZF2;IKZF3;IKZF4;IKZF5;INSM1;INSM2;MAZ;MECOM;PATZ1;PRDM16;PRDM4;REST;RLF;RREB1;SALL1;SALL2;SALL3;SALL4;VEZF1;ZBTB1;ZBTB17;ZBTB2;ZBTB25;ZBTB4;ZFAT;ZNF134;ZNF211;ZNF217;ZNF219;ZNF248;ZNF256;ZNF292;ZNF296;ZNF319;ZNF334;ZNF335;ZNF341;ZNF37A;ZNF382;ZNF417;ZNF418;ZNF423;ZNF467;ZNF510;ZNF512;ZNF512B;ZNF516;ZNF518A;ZNF518B;ZNF521;ZN…	ZNF418
PO2F1_HUMAN.H11MO.0.C	32	0.0794044665012407	0.8384415287022162	1.7895952916148152	1.2447266362988127	0.22425651300584445	0.5831519400829812	POU domain factors{3.1.10}	POU2 (Oct-1/2-like factors){3.1.10.2}	CDX1;CDX2;CDX4;EVX1;EVX2;GBX1;GBX2;GSX1;GSX2;HDX;HMBOX1;HNF1A;HNF1B;HOXA1;HOXA10;HOXA11;HOXA13;HOXA2;HOXA3;HOXA4;HOXA5;HOXA6;HOXA7;HOXA9;HOXB1;HOXB13;HOXB2;HOXB3;HOXB4;HOXB5;HOXB6;HOXB7;HOXB8;HOXB9;HOXC10;HOXC11;HOXC12;HOXC13;HOXC4;HOXC5;HOXC6;HOXC8;HOXC9;HOXD1;HOXD10;HOXD11;HOXD12;HOXD13;HOXD3;HOXD4;HOXD8;HOXD9;MEOX1;MEOX2;MNX1;PDX1;POU1F1;POU2F1;POU2F2;POU2F3;POU3F1;POU3F2;POU3F3;POU3F4;POU4F1;…	POU2F1;POU2F2;POU2F3
PRDM4_HUMAN.H11MO.0.D	39	0.0967741935483871	0.8378040815427579	1.671142575696872	1.1983423880617436	0.27537685773476756	0.643265703872176	Factors with multiple dispersed zinc fingers{2.3.4}	unclassified{2.3.4.0}	BCL11A;E4F1;MECOM;HIC1;HIC2;HINFP;IKZF1;INSM1;MAZ;PATZ1;PRDM4;REST;RREB1;SALL4;VEZF1;ZBTB17;ZBTB4;HIVEP1;HIVEP2;ZNF134;ZNF219;ZNF335;ZNF341;ZNF382;ZNF418;ZNF423;ZNF467;ZNF770;ZNF784;ZNF8	E4F1;PRDM4;REST;RREB1;ZBTB17;ZBTB4;ZNF335;ZNF341;ZNF467;ZNF770;ZNF784;ZNF8
SOX10_HUMAN.H11MO.0.B	29	0.07196029776674938	0.8376113427139787	1.8547534067525544	1.2690654295937265	0.23723901061313296	0.5977028809999252	SOX-related factors{4.1.1}	Group E{4.1.1.5}	BBX;CIC;HBP1;SOX1;SOX10;SOX11;SOX12;SOX13;SOX14;SOX15;SOX17;SOX18;SOX2;SOX21;SOX3;SOX30;SOX4;SOX5;SOX6;SOX7;SOX8;SOX9;SRY	SOX10;SOX8;SOX9
ZN333_HUMAN.H11MO.0.D	24	0.05955334987593052	0.837361003392215	2.00291761674347	1.3244335858842744	0.18701309016841156	0.5262302646709683	More than 3 adjacent zinc finger factors{2.3.3}	ZNF177-like factors{2.3.3.40}	BCL6;BCL6B;CTCF;CTCFL;FEZF1;FEZF2;GFI1;GFI1B;GLI1;GLI2;GLI3;GLI4;GLIS1;GLIS2;GLIS3;HKR1;MTF1;MYNN;MZF1;OSR2;OVOL1;OVOL2;PLAG1;PLAGL1;PLAGL2;PRDM1;PRDM14;PRDM6;SCRT1;SCRT2;SNAI1;SNAI2;SNAI3;WT1;YY1;YY2;ZBTB12;ZBTB14;ZBTB18;ZBTB20;ZBTB26;ZBTB42;ZBTB45;ZBTB47;ZBTB48;ZBTB49;ZBTB6;ZBTB7A;ZBTB7B;ZBTB7C;ZFP14;ZFP2;ZFP28;ZFP30;ZFP37;ZFP42;ZFP64;ZFP69;ZFP69B;ZFP82;ZFP91;ZFX;ZIC1;ZIC2;ZIC3;ZIC4;ZIC5;ZIK1;Z…	ZNF333
HXD10_HUMAN.H11MO.0.D	30	0.07444168734491315	0.8369621297472957	1.829586770917553	1.259041600757663	0.246586768139214	0.6019915135384851	HOX-related factors{3.1.1}	HOX9-13{3.1.1.8}	CDX1;CDX2;CDX4;EVX1;EVX2;GBX1;GBX2;GSX1;GSX2;HDX;HMBOX1;HNF1A;HNF1B;HOXA1;HOXA10;HOXA11;HOXA13;HOXA2;HOXA3;HOXA4;HOXA5;HOXA6;HOXA7;HOXA9;HOXB1;HOXB13;HOXB2;HOXB3;HOXB4;HOXB5;HOXB6;HOXB7;HOXB8;HOXB9;HOXC10;HOXC11;HOXC12;HOXC13;HOXC4;HOXC5;HOXC6;HOXC8;HOXC9;HOXD1;HOXD10;HOXD11;HOXD12;HOXD13;HOXD3;HOXD4;HOXD8;HOXD9;MEOX1;MEOX2;MNX1;PDX1;POU1F1;POU2F1;POU2F2;POU2F3;POU3F1;POU3F2;POU3F3;POU3F4;POU4F1;…	HOXA10;HOXA11;HOXA13;HOXA9;HOXB13;HOXC10;HOXC11;HOXC12;HOXC13;HOXC9;HOXD10;HOXD11;HOXD12;HOXD13;HOXD9
HINFP_HUMAN.H11MO.0.C	79	0.19602977667493796	0.8367838026463063	1.3915960533790828	1.0846252628800495	0.5193207499459155	0.8133828442944251	Factors with multiple dispersed zinc fingers{2.3.4}	HINFP-like factors{2.3.4.21}	BCL11A;BCL11B;BNC1;BNC2;E4F1;HIC1;HIC2;HINFP;HIVEP1;HIVEP2;HIVEP3;IKZF1;IKZF2;IKZF3;IKZF4;IKZF5;INSM1;INSM2;MAZ;MECOM;PATZ1;PRDM16;PRDM4;REST;RLF;RREB1;SALL1;SALL2;SALL3;SALL4;VEZF1;ZBTB1;ZBTB17;ZBTB2;ZBTB25;ZBTB4;ZFAT;ZNF134;ZNF211;ZNF217;ZNF219;ZNF248;ZNF256;ZNF292;ZNF296;ZNF319;ZNF334;ZNF335;ZNF341;ZNF37A;ZNF382;ZNF417;ZNF418;ZNF423;ZNF467;ZNF510;ZNF512;ZNF512B;ZNF516;ZNF518A;ZNF518B;ZNF521;ZN…	HINFP
MAF_HUMAN.H11MO.1.B	43	0.10669975186104218	0.8364291346413617	1.6184336007902898	1.1766979114529235	0.3009974206116751	0.6668649749758665	Maf-related factors{1.1.3}	Large Maf factors{1.1.3.1}	MAF;MAFA;MAFB;MAFF;MAFG;MAFK;NRL	MAFA;MAFB;MAF;NRL
PRRX1_HUMAN.H11MO.0.D	23	0.05707196029776675	0.8348105330147437	2.0342502383027514	1.3342118820904416	0.17721505622921704	0.5098239117639043	Paired-related HD factors{3.1.3}	PRRX{3.1.3.21}	ALX1;ALX3;ALX4;ARGFX;ARX;CRX;DMBX1;DPRX;DRGX;DUX4;DUXA;ESX1;GSC;GSC2;HESX1;ISX;LEUTX;MIXL1;NOBOX;OTP;OTX1;OTX2;PHOX2A;PHOX2B;PITX1;PITX2;PITX3;PROP1;PRRX1;PRRX2;RAX;RAX2;RHOXF1;RHOXF2;SEBOX;SHOX;SHOX2;TPRX1;UNCX;VSX1;VSX2	PRRX1;PRRX2
CDC5L_HUMAN.H11MO.0.D	29	0.07196029776674938	0.834682114941203	1.8482527975102927	1.264621232822694	0.23801064525601498	0.5977028809999252	Myb/SANT domain factors{3.5.1}	Myb-like factors{3.5.1.1}	CDC5L;DMTF1;MYB;MYBL1;MYBL2;SMARCA1;SMARCA5;SNAPC4;TRERF1;ZNF541	CDC5L;MYBL1;MYBL2;MYB
ONEC2_HUMAN.H11MO.0.D	38	0.09429280397022333	0.8343849293069341	1.6785101113233456	1.1990513742919306	0.2702747504665845	0.6353104652735874	HD-CUT factors{3.1.9}	ONECUT{3.1.9.1}	CUX1;CUX2;ONECUT1;ONECUT2;ONECUT3;SATB1;SATB2	ONECUT1;ONECUT2;ONECUT3
EGR3_HUMAN.H11MO.0.D	78	0.1935483870967742	0.8341291233132181	1.390702724596889	1.0826594704181214	0.5177730714449326	0.8133828442944251	Three-zinc finger Krüppel-related factors{2.3.1}	EGR factors{2.3.1.3}	EGR1;EGR2;EGR3;EGR4;KLF1;KLF10;KLF11;KLF12;KLF13;KLF14;KLF15;KLF16;KLF17;KLF2;KLF3;KLF4;KLF5;KLF6;KLF7;KLF8;KLF9;SP1;SP2;SP3;SP4;SP5;SP6;SP7;SP8;SP9	EGR1;EGR2;EGR3;EGR4
ZN547_HUMAN.H11MO.0.C	50	0.12406947890818859	0.8337672961199257	1.5445441850507922	1.145470216075575	0.38004450797564904	0.7493972267243617	More than 3 adjacent zinc finger factors{2.3.3}	unclassified{2.3.3.0}	BCL6B;BCL6;CTCFL;CTCF;FEZF1;GFI1B;GFI1;GLI1;GLI2;GLI3;GLIS1;GLIS2;GLIS3;MTF1;MYNN;MZF1;OSR2;OVOL1;OVOL2;ZNF146;PLAG1;PLAGL1;PRDM14;PRDM1;PRDM6;SCRT1;SCRT2;SNAI1;SNAI2;YY1;YY2;WT1;ZNF324;ZNF354A;ZBTB14;ZBTB18;ZBTB48;ZBTB49;ZBTB7A;ZBTB7B;ZBTB6;ZFP64;ZFP28;ZFP42;ZFP82;ZFX;ZIC1;ZIC2;ZIC3;ZIC4;ZIM3;ZKSCAN1;ZKSCAN3;ZNF121;ZNF136;ZNF140;ZNF143;ZNF148;ZNF214;ZNF232;ZNF250;ZNF257;ZNF260;ZNF263;ZNF264;ZNF2…	MYNN;MZF1;OSR2;PRDM14;PRDM6;WT1;ZBTB14;ZBTB48;ZBTB49;ZFP64;ZFP28;ZIM3;ZNF121;ZNF250;ZNF257;ZNF263;ZNF274;ZNF317;ZNF320;ZNF329;ZNF331;ZNF394;ZNF449;ZNF502;ZNF528;ZNF547;ZNF549;ZNF554;ZNF586;ZNF589;ZNF667;ZNF680;ZNF708;ZNF713;ZNF768;ZNF18;ZNF85;ZSCAN16;ZSCAN22
IRF8_HUMAN.H11MO.0.B	65	0.16129032258064516	0.8330956386496361	1.444557502173888	1.1043914135818673	0.4824731481023121	0.7969835333733916	Interferon-regulatory factors{3.5.3}	IRF-8 (ICSBP1){3.5.3.0.8}	IRF1;IRF2;IRF3;IRF4;IRF5;IRF6;IRF7;IRF8;IRF9	IRF8
HOMEZ_HUMAN.H11MO.0.D	31	0.07692307692307693	0.8330089714532962	1.7987809736011513	1.2446283339853994	0.25647409126665693	0.6170451311171734	HD-ZF factors{3.1.8}	ZHX{3.1.8.5}	ADNP;ADNP2;HOMEZ;NANOGNB;TSHZ1;TSHZ2;TSHZ3;ZEB1;ZEB2;ZFHX2;ZFHX3;ZFHX4;ZHX1;ZHX2;ZHX3	HOMEZ
IRF2_HUMAN.H11MO.0.A	66	0.16377171215880892	0.8318304654667024	1.437251961106707	1.1006389953992959	0.48583950802269005	0.7969835333733916	Interferon-regulatory factors{3.5.3}	IRF-2{3.5.3.0.2}	IRF1;IRF2;IRF3;IRF4;IRF5;IRF6;IRF7;IRF8;IRF9	IRF2
CDX1_HUMAN.H11MO.0.C	27	0.06699751861042183	0.8313314000565664	1.8934615764535323	1.279419592236791	0.21997344090780083	0.5808202840408029	HOX-related factors{3.1.1}	CDX (Caudal type homeobox){3.1.1.9}	CDX1;CDX2;CDX4;EVX1;EVX2;GBX1;GBX2;GSX1;GSX2;HDX;HMBOX1;HNF1A;HNF1B;HOXA1;HOXA10;HOXA11;HOXA13;HOXA2;HOXA3;HOXA4;HOXA5;HOXA6;HOXA7;HOXA9;HOXB1;HOXB13;HOXB2;HOXB3;HOXB4;HOXB5;HOXB6;HOXB7;HOXB8;HOXB9;HOXC10;HOXC11;HOXC12;HOXC13;HOXC4;HOXC5;HOXC6;HOXC8;HOXC9;HOXD1;HOXD10;HOXD11;HOXD12;HOXD13;HOXD3;HOXD4;HOXD8;HOXD9;MEOX1;MEOX2;MNX1;PDX1;POU1F1;POU2F1;POU2F2;POU2F3;POU3F1;POU3F2;POU3F3;POU3F4;POU4F1;…	CDX1;CDX2
MAFF_HUMAN.H11MO.1.B	56	0.13895781637717122	0.8299359940434152	1.4919603205936562	1.1218040873806103	0.40838636467261896	0.7620684990369526	Maf-related factors{1.1.3}	Small Maf factors{1.1.3.2}	MAF;MAFA;MAFB;MAFF;MAFG;MAFK;NRL	MAFF;MAFG;MAFK
GSC2_HUMAN.H11MO.0.D	54	0.13399503722084366	0.8286014266323642	1.5035436453094835	1.125705080248282	0.40037571941994904	0.7581104489698397	Paired-related HD factors{3.1.3}	GSC{3.1.3.9}	ALX1;ALX3;ALX4;ARGFX;ARX;CRX;DMBX1;DPRX;DRGX;DUX4;DUXA;ESX1;GSC;GSC2;HESX1;ISX;LEUTX;MIXL1;NOBOX;OTP;OTX1;OTX2;PHOX2A;PHOX2B;PITX1;PITX2;PITX3;PROP1;PRRX1;PRRX2;RAX;RAX2;RHOXF1;RHOXF2;SEBOX;SHOX;SHOX2;TPRX1;UNCX;VSX1;VSX2	GSC2;GSC
GLI2_HUMAN.H11MO.0.D	69	0.17121588089330025	0.8272992344263381	1.4152944293843834	1.0887945494731093	0.4964211569063843	0.8057699199469943	More than 3 adjacent zinc finger factors{2.3.3}	GLI-like factors{2.3.3.1}	BCL6;BCL6B;CTCF;CTCFL;FEZF1;FEZF2;GFI1;GFI1B;GLI1;GLI2;GLI3;GLI4;GLIS1;GLIS2;GLIS3;HKR1;MTF1;MYNN;MZF1;OSR2;OVOL1;OVOL2;PLAG1;PLAGL1;PLAGL2;PRDM1;PRDM14;PRDM6;SCRT1;SCRT2;SNAI1;SNAI2;SNAI3;WT1;YY1;YY2;ZBTB12;ZBTB14;ZBTB18;ZBTB20;ZBTB26;ZBTB42;ZBTB45;ZBTB47;ZBTB48;ZBTB49;ZBTB6;ZBTB7A;ZBTB7B;ZBTB7C;ZFP14;ZFP2;ZFP28;ZFP30;ZFP37;ZFP42;ZFP64;ZFP69;ZFP69B;ZFP82;ZFP91;ZFX;ZIC1;ZIC2;ZIC3;ZIC4;ZIC5;ZIK1;Z…	GLI1;GLI2;GLI3;GLIS1;GLIS2;GLIS3;ZIC1;ZIC2;ZIC3;ZIC4
HXD13_HUMAN.H11MO.0.D	33	0.08188585607940446	0.8268944975866	1.7454371630995302	1.2200672014314193	0.2752635935504865	0.643265703872176	HOX-related factors{3.1.1}	HOX9-13{3.1.1.8}	CDX1;CDX2;CDX4;EVX1;EVX2;GBX1;GBX2;GSX1;GSX2;HDX;HMBOX1;HNF1A;HNF1B;HOXA1;HOXA10;HOXA11;HOXA13;HOXA2;HOXA3;HOXA4;HOXA5;HOXA6;HOXA7;HOXA9;HOXB1;HOXB13;HOXB2;HOXB3;HOXB4;HOXB5;HOXB6;HOXB7;HOXB8;HOXB9;HOXC10;HOXC11;HOXC12;HOXC13;HOXC4;HOXC5;HOXC6;HOXC8;HOXC9;HOXD1;HOXD10;HOXD11;HOXD12;HOXD13;HOXD3;HOXD4;HOXD8;HOXD9;MEOX1;MEOX2;MNX1;PDX1;POU1F1;POU2F1;POU2F2;POU2F3;POU3F1;POU3F2;POU3F3;POU3F4;POU4F1;…	HOXA10;HOXA11;HOXA13;HOXA9;HOXB13;HOXC10;HOXC11;HOXC12;HOXC13;HOXC9;HOXD10;HOXD11;HOXD12;HOXD13;HOXD9
CEBPD_HUMAN.H11MO.0.C	26	0.06451612903225806	0.826259363277301	1.9108594957609772	1.2824902534263356	0.2121492800861077	0.5679413018971842	C/EBP-related{1.1.8}	C/EBP{1.1.8.1}	CEBPA;CEBPB;CEBPD;CEBPE;CEBPG;DBP;DDIT3;HLF;NFIL3;TEF	CEBPA;CEBPB;CEBPD;CEBPE;CEBPG;DDIT3
HMGA2_HUMAN.H11MO.0.D	22	0.05459057071960298	0.8250783342219742	2.0509736182343774	1.3334902437807101	0.20868926450359204	0.562585394868075	HMGA factors{8.2.1}	HMGA2 (HMGI-C){8.2.1.0.2}	HMGA1;HMGA2	HMGA2
TBX21_HUMAN.H11MO.0.A	91	0.22580645161290322	0.8250450986835588	1.3361512500162998	1.0542988227161731	0.6716477284424511	0.9132987630143383	TBrain-related factors{6.5.2}	TBX21 (T-bet){6.5.2.0.3}	EOMES;TBR1;TBX21	TBX21
BRCA1_HUMAN.H11MO.0.D	33	0.08188585607940446	0.8246176966817389	1.7406203347794125	1.2167045582414875	0.27616205963902757	0.643265703872176			BRCA1	BRCA1
ZEP2_HUMAN.H11MO.0.D	67	0.1662531017369727	0.8236475360429302	1.4182983703686112	1.087815516461239	0.5347860360316904	0.817000568244444	Factors with multiple dispersed zinc fingers{2.3.4}	HIV EP-factors{2.3.4.5}	BCL11A;BCL11B;BNC1;BNC2;E4F1;HIC1;HIC2;HINFP;HIVEP1;HIVEP2;HIVEP3;IKZF1;IKZF2;IKZF3;IKZF4;IKZF5;INSM1;INSM2;MAZ;MECOM;PATZ1;PRDM16;PRDM4;REST;RLF;RREB1;SALL1;SALL2;SALL3;SALL4;VEZF1;ZBTB1;ZBTB17;ZBTB2;ZBTB25;ZBTB4;ZFAT;ZNF134;ZNF211;ZNF217;ZNF219;ZNF248;ZNF256;ZNF292;ZNF296;ZNF319;ZNF334;ZNF335;ZNF341;ZNF37A;ZNF382;ZNF417;ZNF418;ZNF423;ZNF467;ZNF510;ZNF512;ZNF512B;ZNF516;ZNF518A;ZNF518B;ZNF521;ZN…	HIVEP1;HIVEP2
ESR1_HUMAN.H11MO.1.A	69	0.17121588089330025	0.8224283508372303	1.4069613596198622	1.0823813857943998	0.5407035179065404	0.8206346698935878	Steroid hormone receptors (NR3){2.1.1}	ER-like receptors (NR3A&B){2.1.1.2}	AR;ESR1;ESR2;ESRRA;ESRRB;ESRRG;NR3C1;NR3C2;PGR	ESRRA;ESRRB;ESRRG;ESR1;ESR2
SMAD1_HUMAN.H11MO.0.D	98	0.24317617866004962	0.8217103287741822	1.3141000781680727	1.042951882903988	0.7243189050503431	0.9481628289459257	SMAD factors{7.1.1}	Regulatory Smads (R-Smad){7.1.1.1}	SMAD1;SMAD2;SMAD3;SMAD4;SMAD5;SMAD9	SMAD1;SMAD2;SMAD3
NKX61_HUMAN.H11MO.0.B	28	0.06947890818858561	0.8216883733099664	1.8445489711624414	1.2544283755035723	0.2337167615960733	0.5955267519412525	NK-related factors{3.1.2}	NK-6{3.1.2.19}	BARHL1;BARHL2;BARX1;BARX2;BSX;DBX1;DBX2;DLX1;DLX2;DLX3;DLX4;DLX5;DLX6;EMX1;EMX2;EN1;EN2;HHEX;HLX;HMX1;HMX2;HMX3;LBX1;LBX2;MSX1;MSX2;NANOG;NKX1-1;NKX1-2;NKX2-1;NKX2-2;NKX2-3;NKX2-4;NKX2-5;NKX2-6;NKX2-8;NKX3-1;NKX3-2;NKX6-1;NKX6-2;NKX6-3;NOTO;TLX1;TLX2;TLX3;VAX1;VAX2;VENTX	NKX6-1;NKX6-2
IRF7_HUMAN.H11MO.0.C	43	0.10669975186104218	0.8216017606852904	1.5897000720741756	1.1558012195746885	0.3471407883031036	0.7200827354109841	Interferon-regulatory factors{3.5.3}	IRF-7{3.5.3.0.7}	IRF1;IRF2;IRF3;IRF4;IRF5;IRF6;IRF7;IRF8;IRF9	IRF7
DMBX1_HUMAN.H11MO.0.D	27	0.06699751861042183	0.8215139138602169	1.8709535881133406	1.2642718724004984	0.22425720917573716	0.5831519400829812	Paired-related HD factors{3.1.3}	DMBX{3.1.3.4}	ALX1;ALX3;ALX4;ARGFX;ARX;CRX;DMBX1;DPRX;DRGX;DUX4;DUXA;ESX1;GSC;GSC2;HESX1;ISX;LEUTX;MIXL1;NOBOX;OTP;OTX1;OTX2;PHOX2A;PHOX2B;PITX1;PITX2;PITX3;PROP1;PRRX1;PRRX2;RAX;RAX2;RHOXF1;RHOXF2;SEBOX;SHOX;SHOX2;TPRX1;UNCX;VSX1;VSX2	DMBX1
ETV4_HUMAN.H11MO.0.B	88	0.21836228287841192	0.821272957394543	1.3380404354546989	1.052875531145463	0.668048504006084	0.9132987630143383	Ets-related factors{3.5.2}	Elk-like factors{3.5.2.2}	EHF;ELF1;ELF2;ELF3;ELF4;ELF5;ELK1;ELK3;ELK4;ERF;ERG;ETS1;ETS2;ETV1;ETV2;ETV3;ETV3L;ETV4;ETV5;ETV6;ETV7;FEV;FLI1;GABPA;SPDEF;SPI1;SPIB;SPIC	ELK1;ELK3;ELK4;ETV1;ETV4;ETV5
HNF1B_HUMAN.H11MO.1.A	24	0.05955334987593052	0.8211167161124276	1.9639936578969603	1.298709225232357	0.23403969628819649	0.5955267519412525	POU domain factors{3.1.10}	HNF1-like factors{3.1.10.7}	CDX1;CDX2;CDX4;EVX1;EVX2;GBX1;GBX2;GSX1;GSX2;HDX;HMBOX1;HNF1A;HNF1B;HOXA1;HOXA10;HOXA11;HOXA13;HOXA2;HOXA3;HOXA4;HOXA5;HOXA6;HOXA7;HOXA9;HOXB1;HOXB13;HOXB2;HOXB3;HOXB4;HOXB5;HOXB6;HOXB7;HOXB8;HOXB9;HOXC10;HOXC11;HOXC12;HOXC13;HOXC4;HOXC5;HOXC6;HOXC8;HOXC9;HOXD1;HOXD10;HOXD11;HOXD12;HOXD13;HOXD3;HOXD4;HOXD8;HOXD9;MEOX1;MEOX2;MNX1;PDX1;POU1F1;POU2F1;POU2F2;POU2F3;POU3F1;POU3F2;POU3F3;POU3F4;POU4F1;…	HMBOX1;HNF1A;HNF1B
FIGLA_HUMAN.H11MO.0.D	59	0.14640198511166252	0.8209615374443184	1.4566947687870933	1.1019232537052333	0.4657714956220339	0.7828271654016477	Tal-related factors{1.2.3}	Twist-like factors{1.2.3.2}	ATOH1;ATOH7;ATOH8;BHLHA15;BHLHA9;BHLHE22;BHLHE23;FERD3L;FIGLA;HAND1;HAND2;LYL1;MESP1;MESP2;MSC;MSGN1;NEUROD1;NEUROD2;NEUROD4;NEUROD6;NEUROG1;NEUROG2;NEUROG3;NHLH1;NHLH2;OLIG1;OLIG2;OLIG3;PTF1A;SCX;TAL1;TAL2;TCF15;TCF21;TCF23;TWIST1;TWIST2	FIGLA;HAND1;PTF1A;TWIST1
CREM_HUMAN.H11MO.0.C	54	0.13399503722084366	0.820874871954781	1.4895769651403437	1.1152003151048593	0.4457571398933238	0.7757985436969586	CREB-related factors{1.1.7}	CREB-like factors{1.1.7.1}	ATF1;ATF6;ATF6B;CREB1;CREB3;CREB3L1;CREB3L2;CREB3L3;CREB3L4;CREBL2;CREBZF;CREM	ATF1;CREB1;CREM
HAND1_HUMAN.H11MO.0.D	64	0.1588089330024814	0.8208348159101531	1.4283334474028466	1.0902386641383754	0.5266733214273333	0.8165541130584529	Tal-related factors{1.2.3}	Twist-like factors{1.2.3.2}	ATOH1;ATOH7;ATOH8;BHLHA15;BHLHA9;BHLHE22;BHLHE23;FERD3L;FIGLA;HAND1;HAND2;LYL1;MESP1;MESP2;MSC;MSGN1;NEUROD1;NEUROD2;NEUROD4;NEUROD6;NEUROG1;NEUROG2;NEUROG3;NHLH1;NHLH2;OLIG1;OLIG2;OLIG3;PTF1A;SCX;TAL1;TAL2;TCF15;TCF21;TCF23;TWIST1;TWIST2	FIGLA;HAND1;PTF1A;TWIST1
PRD14_HUMAN.H11MO.0.A	29	0.07196029776674938	0.8200551236183226	1.8159424256883994	1.2424902863964253	0.24380971418331773	0.6019915135384851	More than 3 adjacent zinc finger factors{2.3.3}	unclassified{2.3.3.0}	BCL6B;BCL6;CTCFL;CTCF;FEZF1;GFI1B;GFI1;GLI1;GLI2;GLI3;GLIS1;GLIS2;GLIS3;MTF1;MYNN;MZF1;OSR2;OVOL1;OVOL2;ZNF146;PLAG1;PLAGL1;PRDM14;PRDM1;PRDM6;SCRT1;SCRT2;SNAI1;SNAI2;YY1;YY2;WT1;ZNF324;ZNF354A;ZBTB14;ZBTB18;ZBTB48;ZBTB49;ZBTB7A;ZBTB7B;ZBTB6;ZFP64;ZFP28;ZFP42;ZFP82;ZFX;ZIC1;ZIC2;ZIC3;ZIC4;ZIM3;ZKSCAN1;ZKSCAN3;ZNF121;ZNF136;ZNF140;ZNF143;ZNF148;ZNF214;ZNF232;ZNF250;ZNF257;ZNF260;ZNF263;ZNF264;ZNF2…	MYNN;MZF1;OSR2;PRDM14;PRDM6;WT1;ZBTB14;ZBTB48;ZBTB49;ZFP64;ZFP28;ZIM3;ZNF121;ZNF250;ZNF257;ZNF263;ZNF274;ZNF317;ZNF320;ZNF329;ZNF331;ZNF394;ZNF449;ZNF502;ZNF528;ZNF547;ZNF549;ZNF554;ZNF586;ZNF589;ZNF667;ZNF680;ZNF708;ZNF713;ZNF768;ZNF18;ZNF85;ZSCAN16;ZSCAN22
SRBP2_HUMAN.H11MO.0.B	140	0.34739454094292804	0.8194979086428175	1.2494850130080368	1.0136725333779177	0.9163924423669784	1	bHLH-ZIP factors{1.2.6}	SREBP factors{1.2.6.3}	MAX;MITF;MLX;MLXIP;MLXIPL;MNT;MXD1;MXD3;MXD4;MXI1;MYC;MYCL;MYCN;REPIN1;SREBF1;SREBF2;TFAP4;TFE3;TFEB;TFEC;USF1;USF2	SREBF1;SREBF2
SMAD2_HUMAN.H11MO.0.A	85	0.2109181141439206	0.8188360107691994	1.3426704328009622	1.0533554502935993	0.6639952267636003	0.9125495897232367	SMAD factors{7.1.1}	Regulatory Smads (R-Smad){7.1.1.1}	SMAD1;SMAD2;SMAD3;SMAD4	SMAD1;SMAD2;SMAD3
ZN582_HUMAN.H11MO.0.C	33	0.08188585607940446	0.8183423709740276	1.7273456176079627	1.2074379010413905	0.27913422690893563	0.6482303883939439	More than 3 adjacent zinc finger factors{2.3.3}	ZNF620-like factors{2.3.3.35}	BCL6;BCL6B;CTCF;CTCFL;FEZF1;FEZF2;GFI1;GFI1B;GLI1;GLI2;GLI3;GLI4;GLIS1;GLIS2;GLIS3;HKR1;MTF1;MYNN;MZF1;OSR2;OVOL1;OVOL2;PLAG1;PLAGL1;PLAGL2;PRDM1;PRDM14;PRDM6;SCRT1;SCRT2;SNAI1;SNAI2;SNAI3;WT1;YY1;YY2;ZBTB12;ZBTB14;ZBTB18;ZBTB20;ZBTB26;ZBTB42;ZBTB45;ZBTB47;ZBTB48;ZBTB49;ZBTB6;ZBTB7A;ZBTB7B;ZBTB7C;ZFP14;ZFP2;ZFP28;ZFP30;ZFP37;ZFP42;ZFP64;ZFP69;ZFP69B;ZFP82;ZFP91;ZFX;ZIC1;ZIC2;ZIC3;ZIC4;ZIC5;ZIK1;Z…	ZNF582
STAT4_HUMAN.H11MO.0.A	40	0.09925558312655088	0.8182484311776603	1.619063001222089	1.165252009261417	0.3737633323961864	0.7417145118451086	STAT factors{6.2.1}	STAT4{6.2.1.0.4}	STAT1;STAT2;STAT3;STAT4;STAT5A;STAT5B;STAT6	STAT4
GLI3_HUMAN.H11MO.0.B	62	0.15384615384615385	0.8173041013626964	1.4328387064613088	1.0899266029036008	0.5214404625974304	0.8138271187502405	More than 3 adjacent zinc finger factors{2.3.3}	GLI-like factors{2.3.3.1}	BCL6;BCL6B;CTCF;CTCFL;FEZF1;FEZF2;GFI1;GFI1B;GLI1;GLI2;GLI3;GLI4;GLIS1;GLIS2;GLIS3;HKR1;MTF1;MYNN;MZF1;OSR2;OVOL1;OVOL2;PLAG1;PLAGL1;PLAGL2;PRDM1;PRDM14;PRDM6;SCRT1;SCRT2;SNAI1;SNAI2;SNAI3;WT1;YY1;YY2;ZBTB12;ZBTB14;ZBTB18;ZBTB20;ZBTB26;ZBTB42;ZBTB45;ZBTB47;ZBTB48;ZBTB49;ZBTB6;ZBTB7A;ZBTB7B;ZBTB7C;ZFP14;ZFP2;ZFP28;ZFP30;ZFP37;ZFP42;ZFP64;ZFP69;ZFP69B;ZFP82;ZFP91;ZFX;ZIC1;ZIC2;ZIC3;ZIC4;ZIC5;ZIK1;Z…	GLI1;GLI2;GLI3;GLIS1;GLIS2;GLIS3;ZIC1;ZIC2;ZIC3;ZIC4
FOXF1_HUMAN.H11MO.0.D	50	0.12406947890818859	0.8166892772263735	1.5128495011566263	1.1219885187329486	0.4294223258616835	0.7694003601935981	Forkhead box (FOX) factors{3.3.1}	FOXF{3.3.1.6}	FOXA1;FOXA2;FOXA3;FOXB1;FOXB2;FOXC1;FOXC2;FOXD1;FOXD2;FOXD3;FOXD4;FOXD4L1;FOXD4L3;FOXD4L4;FOXD4L5;FOXD4L6;FOXE1;FOXE3;FOXF1;FOXF2;FOXG1;FOXH1;FOXI1;FOXI2;FOXI3;FOXJ1;FOXJ2;FOXJ3;FOXK1;FOXK2;FOXL1;FOXL2;FOXM1;FOXN1;FOXN2;FOXN3;FOXN4;FOXO1;FOXO3;FOXO4;FOXO6;FOXP1;FOXP2;FOXP3;FOXP4;FOXQ1;FOXR1;FOXR2;FOXS1	FOXF1;FOXF2
NR2F6_HUMAN.H11MO.0.D	38	0.09429280397022333	0.8165836739623733	1.6426399447680604	1.1734398063653702	0.3609832815554357	0.7324160791558972	RXR-related receptors (NR2){2.1.3}	COUP-like receptors (NR2F){2.1.3.5}	HNF4A;HNF4G;NR2C1;NR2C2;NR2E1;NR2E3;NR2F1;NR2F2;NR2F6;RXRA;RXRB;RXRG	NR2F1;NR2F2;NR2F6
ZN394_HUMAN.H11MO.0.C	56	0.13895781637717122	0.8158737571736564	1.4667009497915349	1.1027832389318428	0.5008263639342252	0.807818256471313	More than 3 adjacent zinc finger factors{2.3.3}	unclassified{2.3.3.0}	BCL6B;BCL6;CTCFL;CTCF;FEZF1;GFI1B;GFI1;GLI1;GLI2;GLI3;GLIS1;GLIS2;GLIS3;MTF1;MYNN;MZF1;OSR2;OVOL1;OVOL2;ZNF146;PLAG1;PLAGL1;PRDM14;PRDM1;PRDM6;SCRT1;SCRT2;SNAI1;SNAI2;YY1;YY2;WT1;ZNF324;ZNF354A;ZBTB14;ZBTB18;ZBTB48;ZBTB49;ZBTB7A;ZBTB7B;ZBTB6;ZFP64;ZFP28;ZFP42;ZFP82;ZFX;ZIC1;ZIC2;ZIC3;ZIC4;ZIM3;ZKSCAN1;ZKSCAN3;ZNF121;ZNF136;ZNF140;ZNF143;ZNF148;ZNF214;ZNF232;ZNF250;ZNF257;ZNF260;ZNF263;ZNF264;ZNF2…	MYNN;MZF1;OSR2;PRDM14;PRDM6;WT1;ZBTB14;ZBTB48;ZBTB49;ZFP64;ZFP28;ZIM3;ZNF121;ZNF250;ZNF257;ZNF263;ZNF274;ZNF317;ZNF320;ZNF329;ZNF331;ZNF394;ZNF449;ZNF502;ZNF528;ZNF547;ZNF549;ZNF554;ZNF586;ZNF589;ZNF667;ZNF680;ZNF708;ZNF713;ZNF768;ZNF18;ZNF85;ZSCAN16;ZSCAN22
HLF_HUMAN.H11MO.0.C	25	0.062034739454094295	0.8142730789050261	1.9140387778711214	1.2754151308146533	0.24751142644837845	0.6019915135384851	C/EBP-related{1.1.8}	PAR factors{1.1.8.2}	CEBPA;CEBPB;CEBPD;CEBPE;CEBPG;DBP;DDIT3;HLF;NFIL3;TEF	DBP;HLF;NFIL3;TEF
CLOCK_HUMAN.H11MO.0.C	83	0.20595533498759305	0.8122072654180794	1.3377418284595626	1.0473518687763848	0.7075118727201922	0.9402066409593598	PAS domain factors{1.2.5}	Arnt-like factors{1.2.5.2}	AHR;AHRR;ARNT;ARNT2;ARNTL;ARNTL2;CLOCK;EPAS1;HIF1A;HIF3A;NCOA1;NCOA2;NCOA3;NPAS1;NPAS2;NPAS3;NPAS4;SIM1;SIM2;SOHLH1;SOHLH2;TCFL5	ARNT2;ARNT;ARNTL;CLOCK
NFKB2_HUMAN.H11MO.0.B	58	0.14392059553349876	0.8111424269607532	1.445355787484632	1.0912266562402413	0.5570710442199185	0.8305947813841562	NF-kappaB-related factors{6.1.1}	NF-kappaB p50 subunit-like factors{6.1.1.1}	NFKB1;NFKB2;REL;RELA;RELB	NFKB1;NFKB2
GATA1_HUMAN.H11MO.1.A	31	0.07692307692307693	0.8091496776985884	1.7472124267970266	1.208975674644659	0.3089395525687164	0.6786073198337018	GATA-type zinc fingers{2.2.1}	Two zinc-finger GATA factors{2.2.1.1}	GATA1;GATA2;GATA3;GATA4;GATA5;GATA6;GATAD2A;GATAD2B;TRPS1;ZGLP1	GATA1;GATA2;GATA3;GATA4;GATA5;GATA6
TBX20_HUMAN.H11MO.0.D	58	0.14392059553349876	0.809061956106131	1.4416432183779593	1.0884256375176264	0.5574916955099873	0.8305947813841562	TBX1-related factors{6.5.3}	TBX20{6.5.3.0.5}	TBX1;TBX10;TBX15;TBX18;TBX20;TBX22	TBX20
ZN528_HUMAN.H11MO.0.C	52	0.12903225806451613	0.8085998114135985	1.4820123376226464	1.1044703985462858	0.4871335375141431	0.7974096760581834	More than 3 adjacent zinc finger factors{2.3.3}	unclassified{2.3.3.0}	BCL6B;BCL6;CTCFL;CTCF;FEZF1;GFI1B;GFI1;GLI1;GLI2;GLI3;GLIS1;GLIS2;GLIS3;MTF1;MYNN;MZF1;OSR2;OVOL1;OVOL2;ZNF146;PLAG1;PLAGL1;PRDM14;PRDM1;PRDM6;SCRT1;SCRT2;SNAI1;SNAI2;YY1;YY2;WT1;ZNF324;ZNF354A;ZBTB14;ZBTB18;ZBTB48;ZBTB49;ZBTB7A;ZBTB7B;ZBTB6;ZFP64;ZFP28;ZFP42;ZFP82;ZFX;ZIC1;ZIC2;ZIC3;ZIC4;ZIM3;ZKSCAN1;ZKSCAN3;ZNF121;ZNF136;ZNF140;ZNF143;ZNF148;ZNF214;ZNF232;ZNF250;ZNF257;ZNF260;ZNF263;ZNF264;ZNF2…	MYNN;MZF1;OSR2;PRDM14;PRDM6;WT1;ZBTB14;ZBTB48;ZBTB49;ZFP64;ZFP28;ZIM3;ZNF121;ZNF250;ZNF257;ZNF263;ZNF274;ZNF317;ZNF320;ZNF329;ZNF331;ZNF394;ZNF449;ZNF502;ZNF528;ZNF547;ZNF549;ZNF554;ZNF586;ZNF589;ZNF667;ZNF680;ZNF708;ZNF713;ZNF768;ZNF18;ZNF85;ZSCAN16;ZSCAN22
SRY_HUMAN.H11MO.0.B	44	0.10918114143920596	0.8079586461671547	1.55248803324982	1.1323179478151155	0.4488779953335466	0.7794705729778478	SOX-related factors{4.1.1}	Group A{4.1.1.1}	BBX;CIC;HBP1;SOX1;SOX10;SOX11;SOX12;SOX13;SOX14;SOX15;SOX17;SOX18;SOX2;SOX21;SOX3;SOX30;SOX4;SOX5;SOX6;SOX7;SOX8;SOX9;SRY	SRY
ZNF85_HUMAN.H11MO.1.C	28	0.06947890818858561	0.8070713992878856	1.8116694682929926	1.2320760096515468	0.28172690302177567	0.6518672560302463	More than 3 adjacent zinc finger factors{2.3.3}	unclassified{2.3.3.0}	BCL6B;BCL6;CTCFL;CTCF;FEZF1;GFI1B;GFI1;GLI1;GLI2;GLI3;GLIS1;GLIS2;GLIS3;MTF1;MYNN;MZF1;OSR2;OVOL1;OVOL2;ZNF146;PLAG1;PLAGL1;PRDM14;PRDM1;PRDM6;SCRT1;SCRT2;SNAI1;SNAI2;YY1;YY2;WT1;ZNF324;ZNF354A;ZBTB14;ZBTB18;ZBTB48;ZBTB49;ZBTB7A;ZBTB7B;ZBTB6;ZFP64;ZFP28;ZFP42;ZFP82;ZFX;ZIC1;ZIC2;ZIC3;ZIC4;ZIM3;ZKSCAN1;ZKSCAN3;ZNF121;ZNF136;ZNF140;ZNF143;ZNF148;ZNF214;ZNF232;ZNF250;ZNF257;ZNF260;ZNF263;ZNF264;ZNF2…	MYNN;MZF1;OSR2;PRDM14;PRDM6;WT1;ZBTB14;ZBTB48;ZBTB49;ZFP64;ZFP28;ZIM3;ZNF121;ZNF250;ZNF257;ZNF263;ZNF274;ZNF317;ZNF320;ZNF329;ZNF331;ZNF394;ZNF449;ZNF502;ZNF528;ZNF547;ZNF549;ZNF554;ZNF586;ZNF589;ZNF667;ZNF680;ZNF708;ZNF713;ZNF768;ZNF18;ZNF85;ZSCAN16;ZSCAN22
ZN816_HUMAN.H11MO.0.C	85	0.2109181141439206	0.8068659201241025	1.3229599311790765	1.0379576926867227	0.7573260677652982	0.9548507105343242	More than 3 adjacent zinc finger factors{2.3.3}	ZNF816A-like factors{2.3.3.73}	BCL6;BCL6B;CTCF;CTCFL;FEZF1;FEZF2;GFI1;GFI1B;GLI1;GLI2;GLI3;GLI4;GLIS1;GLIS2;GLIS3;HKR1;MTF1;MYNN;MZF1;OSR2;OVOL1;OVOL2;PLAG1;PLAGL1;PLAGL2;PRDM1;PRDM14;PRDM6;SCRT1;SCRT2;SNAI1;SNAI2;SNAI3;WT1;YY1;YY2;ZBTB12;ZBTB14;ZBTB18;ZBTB20;ZBTB26;ZBTB42;ZBTB45;ZBTB47;ZBTB48;ZBTB49;ZBTB6;ZBTB7A;ZBTB7B;ZBTB7C;ZFP14;ZFP2;ZFP28;ZFP30;ZFP37;ZFP42;ZFP64;ZFP69;ZFP69B;ZFP82;ZFP91;ZFX;ZIC1;ZIC2;ZIC3;ZIC4;ZIC5;ZIK1;Z…	ZNF816
ZN418_HUMAN.H11MO.0.C	47	0.11662531017369727	0.8066735003393706	1.5204328762011194	1.1187143927421068	0.4647467456863604	0.7828271654016477	Factors with multiple dispersed zinc fingers{2.3.4}	ZNF417-like factors{2.3.4.1}	BCL11A;BCL11B;BNC1;BNC2;E4F1;HIC1;HIC2;HINFP;HIVEP1;HIVEP2;HIVEP3;IKZF1;IKZF2;IKZF3;IKZF4;IKZF5;INSM1;INSM2;MAZ;MECOM;PATZ1;PRDM16;PRDM4;REST;RLF;RREB1;SALL1;SALL2;SALL3;SALL4;VEZF1;ZBTB1;ZBTB17;ZBTB2;ZBTB25;ZBTB4;ZFAT;ZNF134;ZNF211;ZNF217;ZNF219;ZNF248;ZNF256;ZNF292;ZNF296;ZNF319;ZNF334;ZNF335;ZNF341;ZNF37A;ZNF382;ZNF417;ZNF418;ZNF423;ZNF467;ZNF510;ZNF512;ZNF512B;ZNF516;ZNF518A;ZNF518B;ZNF521;ZN…	ZNF418
NR1H4_HUMAN.H11MO.1.B	42	0.10421836228287841	0.8044467886567876	1.5676568296445716	1.1360879185325772	0.43869311219597357	0.7722200673586658	Thyroid hormone receptor-related factors (NR1){2.1.2}	LXR (NR1H){2.1.2.7}	NR1D1;NR1D2;NR1H2;NR1H3;NR1H4;NR1I2;NR1I3;PPARA;PPARD;PPARG;RARA;RARB;RARG;RORA;RORB;RORC;THRA;THRB;VDR	NR1H2;NR1H3;NR1H4
CEBPA_HUMAN.H11MO.0.A	24	0.05955334987593052	0.8042444943918556	1.9235278733062615	1.2719857207758467	0.24040220342504215	0.5998385075751052	C/EBP-related{1.1.8}	C/EBP{1.1.8.1}	CEBPA;CEBPB;CEBPD;CEBPE;CEBPG;DBP;DDIT3;HLF;NFIL3;TEF	CEBPA;CEBPB;CEBPD;CEBPE;CEBPG;DDIT3
ZN350_HUMAN.H11MO.0.C	32	0.0794044665012407	0.8040580060882137	1.7161024156188536	1.193663264404449	0.31987574833804744	0.6879654971704933	More than 3 adjacent zinc finger factors{2.3.3}	ZNF350-like factors{2.3.3.30}	BCL6;BCL6B;CTCF;CTCFL;FEZF1;FEZF2;GFI1;GFI1B;GLI1;GLI2;GLI3;GLI4;GLIS1;GLIS2;GLIS3;HKR1;MTF1;MYNN;MZF1;OSR2;OVOL1;OVOL2;PLAG1;PLAGL1;PLAGL2;PRDM1;PRDM14;PRDM6;SCRT1;SCRT2;SNAI1;SNAI2;SNAI3;WT1;YY1;YY2;ZBTB12;ZBTB14;ZBTB18;ZBTB20;ZBTB26;ZBTB42;ZBTB45;ZBTB47;ZBTB48;ZBTB49;ZBTB6;ZBTB7A;ZBTB7B;ZBTB7C;ZFP14;ZFP2;ZFP28;ZFP30;ZFP37;ZFP42;ZFP64;ZFP69;ZFP69B;ZFP82;ZFP91;ZFX;ZIC1;ZIC2;ZIC3;ZIC4;ZIC5;ZIK1;Z…	ZNF350
GATA2_HUMAN.H11MO.1.A	32	0.0794044665012407	0.8024054109828864	1.7125644251872445	1.1912055397259511	0.3207159500163484	0.6879654971704933	GATA-type zinc fingers{2.2.1}	Two zinc-finger GATA factors{2.2.1.1}	GATA1;GATA2;GATA3;GATA4;GATA5;GATA6;GATAD2A;GATAD2B;TRPS1;ZGLP1	GATA1;GATA2;GATA3;GATA4;GATA5;GATA6
SOX5_HUMAN.H11MO.0.C	24	0.05955334987593052	0.8023459638549597	1.9189590381908712	1.2689860154677965	0.2413532745113269	0.6002689504781712	SOX-related factors{4.1.1}	Group D{4.1.1.4}	BBX;CIC;HBP1;SOX1;SOX10;SOX11;SOX12;SOX13;SOX14;SOX15;SOX17;SOX18;SOX2;SOX21;SOX3;SOX30;SOX4;SOX5;SOX6;SOX7;SOX8;SOX9;SRY	SOX13;SOX5
SMAD3_HUMAN.H11MO.0.B	133	0.33002481389578164	0.8014167360235035	1.2285983648424774	0.9942672653473922	1	1	SMAD factors{7.1.1}	Regulatory Smads (R-Smad){7.1.1.1}	SMAD1;SMAD2;SMAD3;SMAD4;SMAD5;SMAD9	SMAD1;SMAD2;SMAD3
ANDR_HUMAN.H11MO.1.A	51	0.12655086848635236	0.8013113456850471	1.4763544659760126	1.0976179074019674	0.5338195899425323	0.817000568244444	Steroid hormone receptors (NR3){2.1.1}	GR-like receptors (NR3C){2.1.1.1}	AR;ESR1;ESR2;ESRRA;ESRRB;ESRRG;NR3C1;NR3C2;PGR	AR;NR3C1;NR3C2;PGR
TFEB_HUMAN.H11MO.0.C	66	0.16377171215880892	0.7994941444410257	1.3814032264395042	1.057834350420996	0.6800604965349366	0.9166549699797835	bHLH-ZIP factors{1.2.6}	TFE3-like factors{1.2.6.1}	MAX;MITF;MLX;MLXIP;MLXIPL;MNT;MXD1;MXD3;MXD4;MXI1;MYC;MYCL;MYCN;REPIN1;SREBF1;SREBF2;TFAP4;TFE3;TFEB;TFEC;USF1;USF2	MITF;TFE3;TFEB
RFX2_HUMAN.H11MO.0.A	50	0.12406947890818859	0.7984773006608837	1.479099182970562	1.0969462787040105	0.5305338225844455	0.817000568244444	RFX-related factors{3.3.3}	RFX2{3.3.3.0.2}	RFX1;RFX2;RFX3;RFX4;RFX5;RFX6;RFX7;RFX8	RFX2
TCF7_HUMAN.H11MO.0.A	34	0.08436724565756824	0.7945299648256152	1.6594648915742551	1.1655428863043824	0.38826949846243414	0.7559489477639816	TCF-7-related factors{4.1.3}	TCF-7 (TCF-1) [1]{4.1.3.0.1}	LEF1;TAF1;TCF7;TCF7L1;TCF7L2	TCF7
ZIM3_HUMAN.H11MO.0.C	47	0.11662531017369727	0.7929913038867306	1.494617345685678	1.0997471924617643	0.5190949205925626	0.8133828442944251	More than 3 adjacent zinc finger factors{2.3.3}	unclassified{2.3.3.0}	BCL6B;BCL6;CTCFL;CTCF;FEZF1;GFI1B;GFI1;GLI1;GLI2;GLI3;GLIS1;GLIS2;GLIS3;MTF1;MYNN;MZF1;OSR2;OVOL1;OVOL2;ZNF146;PLAG1;PLAGL1;PRDM14;PRDM1;PRDM6;SCRT1;SCRT2;SNAI1;SNAI2;YY1;YY2;WT1;ZNF324;ZNF354A;ZBTB14;ZBTB18;ZBTB48;ZBTB49;ZBTB7A;ZBTB7B;ZBTB6;ZFP64;ZFP28;ZFP42;ZFP82;ZFX;ZIC1;ZIC2;ZIC3;ZIC4;ZIM3;ZKSCAN1;ZKSCAN3;ZNF121;ZNF136;ZNF140;ZNF143;ZNF148;ZNF214;ZNF232;ZNF250;ZNF257;ZNF260;ZNF263;ZNF264;ZNF2…	MYNN;MZF1;OSR2;PRDM14;PRDM6;WT1;ZBTB14;ZBTB48;ZBTB49;ZFP64;ZFP28;ZIM3;ZNF121;ZNF250;ZNF257;ZNF263;ZNF274;ZNF317;ZNF320;ZNF329;ZNF331;ZNF394;ZNF449;ZNF502;ZNF528;ZNF547;ZNF549;ZNF554;ZNF586;ZNF589;ZNF667;ZNF680;ZNF708;ZNF713;ZNF768;ZNF18;ZNF85;ZSCAN16;ZSCAN22
ZN382_HUMAN.H11MO.0.C	38	0.09429280397022333	0.7917770079920873	1.592694559810143	1.1377575606921777	0.4187409626046337	0.7670971300756817	Factors with multiple dispersed zinc fingers{2.3.4}	ZNF37A-like factors{2.3.4.25}	BCL11A;BCL11B;BNC1;BNC2;E4F1;HIC1;HIC2;HINFP;HIVEP1;HIVEP2;HIVEP3;IKZF1;IKZF2;IKZF3;IKZF4;IKZF5;INSM1;INSM2;MAZ;MECOM;PATZ1;PRDM16;PRDM4;REST;RLF;RREB1;SALL1;SALL2;SALL3;SALL4;VEZF1;ZBTB1;ZBTB17;ZBTB2;ZBTB25;ZBTB4;ZFAT;ZNF134;ZNF211;ZNF217;ZNF219;ZNF248;ZNF256;ZNF292;ZNF296;ZNF319;ZNF334;ZNF335;ZNF341;ZNF37A;ZNF382;ZNF417;ZNF418;ZNF423;ZNF467;ZNF510;ZNF512;ZNF512B;ZNF516;ZNF518A;ZNF518B;ZNF521;ZN…	ZNF382
PTF1A_HUMAN.H11MO.0.B	118	0.29280397022332505	0.7905626834899623	1.2297987446148007	0.9885932366216605	0.956403685393556	1	Tal-related factors{1.2.3}	Twist-like factors{1.2.3.2}	ATOH1;ATOH7;ATOH8;BHLHA15;BHLHA9;BHLHE22;BHLHE23;FERD3L;FIGLA;HAND1;HAND2;LYL1;MESP1;MESP2;MSC;MSGN1;NEUROD1;NEUROD2;NEUROD4;NEUROD6;NEUROG1;NEUROG2;NEUROG3;NHLH1;NHLH2;OLIG1;OLIG2;OLIG3;PTF1A;SCX;TAL1;TAL2;TCF15;TCF21;TCF23;TWIST1;TWIST2	FIGLA;HAND1;PTF1A;TWIST1
PKNX1_HUMAN.H11MO.0.B	56	0.13895781637717122	0.789704981826192	1.419574426016894	1.0674532975868665	0.6574630383490337	0.9070353484442112	TALE-type homeo domain factors{3.1.4}	PKNOX{3.1.4.5}	IRX1;IRX2;IRX3;IRX4;IRX5;IRX6;MEIS1;MEIS2;MEIS3;MKX;PBX1;PBX2;PBX3;PKNOX1;PKNOX2;TGIF1;TGIF2;TGIF2LX;TGIF2LY	PKNOX1
BATF3_HUMAN.H11MO.0.B	31	0.07692307692307693	0.7894902515563581	1.7046039530842092	1.1795511633881228	0.3654063492523725	0.7355830163801024	B-ATF-related factors{1.1.4}	B-ATF-3{1.1.4.0.3}	BATF;BATF2;BATF3	BATF3
ATF6A_HUMAN.H11MO.0.B	112	0.27791563275434245	0.7894259898580828	1.2368833950571796	0.9910021977923187	0.9557471660837904	1	CREB-related factors{1.1.7}	ATF-6 factors{1.1.7.3}	ATF1;ATF6;ATF6B;CREB1;CREB3;CREB3L1;CREB3L2;CREB3L3;CREB3L4;CREBL2;CREBZF;CREM	ATF6
BC11A_HUMAN.H11MO.0.A	81	0.20099255583126552	0.7889877792975444	1.3055658550089855	1.0199632568080113	0.8511718928032335	0.9913195307421344	Factors with multiple dispersed zinc fingers{2.3.4}	BCL11{2.3.4.15}	BCL11A;BCL11B;BNC1;BNC2;E4F1;HIC1;HIC2;HINFP;HIVEP1;HIVEP2;HIVEP3;IKZF1;IKZF2;IKZF3;IKZF4;IKZF5;INSM1;INSM2;MAZ;MECOM;PATZ1;PRDM16;PRDM4;REST;RLF;RREB1;SALL1;SALL2;SALL3;SALL4;VEZF1;ZBTB1;ZBTB17;ZBTB2;ZBTB25;ZBTB4;ZFAT;ZNF134;ZNF211;ZNF217;ZNF219;ZNF248;ZNF256;ZNF292;ZNF296;ZNF319;ZNF334;ZNF335;ZNF341;ZNF37A;ZNF382;ZNF417;ZNF418;ZNF423;ZNF467;ZNF510;ZNF512;ZNF512B;ZNF516;ZNF518A;ZNF518B;ZNF521;ZN…	BCL11A
PO3F2_HUMAN.H11MO.0.A	28	0.06947890818858561	0.7866769353323374	1.7658254551097634	1.2009189465586572	0.3383741192083889	0.7128412923257748	POU domain factors{3.1.10}	POU3 (Oct-6-like factors){3.1.10.3}	CDX1;CDX2;CDX4;EVX1;EVX2;GBX1;GBX2;GSX1;GSX2;HDX;HMBOX1;HNF1A;HNF1B;HOXA1;HOXA10;HOXA11;HOXA13;HOXA2;HOXA3;HOXA4;HOXA5;HOXA6;HOXA7;HOXA9;HOXB1;HOXB13;HOXB2;HOXB3;HOXB4;HOXB5;HOXB6;HOXB7;HOXB8;HOXB9;HOXC10;HOXC11;HOXC12;HOXC13;HOXC4;HOXC5;HOXC6;HOXC8;HOXC9;HOXD1;HOXD10;HOXD11;HOXD12;HOXD13;HOXD3;HOXD4;HOXD8;HOXD9;MEOX1;MEOX2;MNX1;PDX1;POU1F1;POU2F1;POU2F2;POU2F3;POU3F1;POU3F2;POU3F3;POU3F4;POU4F1;…	POU3F1;POU3F2;POU3F3;POU3F4
MLX_HUMAN.H11MO.0.D	189	0.46898263027295284	0.785905539403392	1.1747083304085109	0.9611231341589721	0.726731578559564	0.9481628289459257	bHLH-ZIP factors{1.2.6}	Mondo-like factors{1.2.6.6}	MAX;MITF;MLX;MLXIP;MLXIPL;MNT;MXD1;MXD3;MXD4;MXI1;MYC;MYCL;MYCN;REPIN1;SREBF1;SREBF2;TFAP4;TFE3;TFEB;TFEC;USF1;USF2	MLXIPL;MLX
GATA1_HUMAN.H11MO.0.A	31	0.07692307692307693	0.7849168756315082	1.6947404547300833	1.1727280143201053	0.36762331350769584	0.7381186841521705	GATA-type zinc fingers{2.2.1}	Two zinc-finger GATA factors{2.2.1.1}	GATA1;GATA2;GATA3;GATA4;GATA5;GATA6;GATAD2A;GATAD2B;TRPS1;ZGLP1	GATA1;GATA2;GATA3;GATA4;GATA5;GATA6
FOXJ3_HUMAN.H11MO.1.B	58	0.14392059553349876	0.7836660860401652	1.396363758559397	1.054267482970615	0.7170819299620304	0.9481628289459257	Forkhead box (FOX) factors{3.3.1}	FOXJ{3.3.1.10}	FOXA1;FOXA2;FOXA3;FOXB1;FOXB2;FOXC1;FOXC2;FOXD1;FOXD2;FOXD3;FOXD4;FOXD4L1;FOXD4L3;FOXD4L4;FOXD4L5;FOXD4L6;FOXE1;FOXE3;FOXF1;FOXF2;FOXG1;FOXH1;FOXI1;FOXI2;FOXI3;FOXJ1;FOXJ2;FOXJ3;FOXK1;FOXK2;FOXL1;FOXL2;FOXM1;FOXN1;FOXN2;FOXN3;FOXN4;FOXO1;FOXO3;FOXO4;FOXO6;FOXP1;FOXP2;FOXP3;FOXP4;FOXQ1;FOXR1;FOXR2;FOXS1	FOXJ2;FOXJ3
ELK3_HUMAN.H11MO.0.D	73	0.18114143920595532	0.7834873765327919	1.324120304512819	1.0243832936129216	0.8447865055867487	0.9887936286951529	Ets-related factors{3.5.2}	Elk-like factors{3.5.2.2}	EHF;ELF1;ELF2;ELF3;ELF4;ELF5;ELK1;ELK3;ELK4;ERF;ERG;ETS1;ETS2;ETV1;ETV2;ETV3;ETV3L;ETV4;ETV5;ETV6;ETV7;FEV;FLI1;GABPA;SPDEF;SPI1;SPIB;SPIC	ELK1;ELK3;ELK4;ETV1;ETV4;ETV5
PO3F3_HUMAN.H11MO.0.D	42	0.10421836228287841	0.7834157781395676	1.5266799378336202	1.1063566747015203	0.5512277015198286	0.8268415522797429	POU domain factors{3.1.10}	POU3 (Oct-6-like factors){3.1.10.3}	CDX1;CDX2;CDX4;EVX1;EVX2;GBX1;GBX2;GSX1;GSX2;HDX;HMBOX1;HNF1A;HNF1B;HOXA1;HOXA10;HOXA11;HOXA13;HOXA2;HOXA3;HOXA4;HOXA5;HOXA6;HOXA7;HOXA9;HOXB1;HOXB13;HOXB2;HOXB3;HOXB4;HOXB5;HOXB6;HOXB7;HOXB8;HOXB9;HOXC10;HOXC11;HOXC12;HOXC13;HOXC4;HOXC5;HOXC6;HOXC8;HOXC9;HOXD1;HOXD10;HOXD11;HOXD12;HOXD13;HOXD3;HOXD4;HOXD8;HOXD9;MEOX1;MEOX2;MNX1;PDX1;POU1F1;POU2F1;POU2F2;POU2F3;POU3F1;POU3F2;POU3F3;POU3F4;POU4F1;…	POU3F1;POU3F2;POU3F3;POU3F4
HXA7_HUMAN.H11MO.0.D	17	0.04218362282878412	0.7832710164164287	2.208973859234823	1.3599469935107813	0.19817090449170452	0.5437358269149615	HOX-related factors{3.1.1}	HOX6-7{3.1.1.6}	CDX1;CDX2;CDX4;EVX1;EVX2;GBX1;GBX2;GSX1;GSX2;HDX;HMBOX1;HNF1A;HNF1B;HOXA1;HOXA10;HOXA11;HOXA13;HOXA2;HOXA3;HOXA4;HOXA5;HOXA6;HOXA7;HOXA9;HOXB1;HOXB13;HOXB2;HOXB3;HOXB4;HOXB5;HOXB6;HOXB7;HOXB8;HOXB9;HOXC10;HOXC11;HOXC12;HOXC13;HOXC4;HOXC5;HOXC6;HOXC8;HOXC9;HOXD1;HOXD10;HOXD11;HOXD12;HOXD13;HOXD3;HOXD4;HOXD8;HOXD9;MEOX1;MEOX2;MNX1;PDX1;POU1F1;POU2F1;POU2F2;POU2F3;POU3F1;POU3F2;POU3F3;POU3F4;POU4F1;…	HOXA7;HOXB6;HOXB7;HOXC6
MESP1_HUMAN.H11MO.0.D	90	0.22332506203473945	0.7827106470814535	1.2700338499084436	1.001229503442448	1	1	Tal-related factors{1.2.3}	Mesp-like factors{1.2.3.3}	ATOH1;ATOH7;ATOH8;BHLHA15;BHLHA9;BHLHE22;BHLHE23;FERD3L;FIGLA;HAND1;HAND2;LYL1;MESP1;MESP2;MSC;MSGN1;NEUROD1;NEUROD2;NEUROD4;NEUROD6;NEUROG1;NEUROG2;NEUROG3;NHLH1;NHLH2;OLIG1;OLIG2;OLIG3;PTF1A;SCX;TAL1;TAL2;TCF15;TCF21;TCF23;TWIST1;TWIST2	MESP1
FOXC1_HUMAN.H11MO.0.C	33	0.08188585607940446	0.782539005177996	1.6516962586318615	1.1546193234694182	0.4382651955774825	0.7722200673586658	Forkhead box (FOX) factors{3.3.1}	FOXC{3.3.1.3}	FOXA1;FOXA2;FOXA3;FOXB1;FOXB2;FOXC1;FOXC2;FOXD1;FOXD2;FOXD3;FOXD4;FOXD4L1;FOXD4L3;FOXD4L4;FOXD4L5;FOXD4L6;FOXE1;FOXE3;FOXF1;FOXF2;FOXG1;FOXH1;FOXI1;FOXI2;FOXI3;FOXJ1;FOXJ2;FOXJ3;FOXK1;FOXK2;FOXL1;FOXL2;FOXM1;FOXN1;FOXN2;FOXN3;FOXN4;FOXO1;FOXO3;FOXO4;FOXO6;FOXP1;FOXP2;FOXP3;FOXP4;FOXQ1;FOXR1;FOXR2;FOXS1	FOXC1;FOXC2
RARA_HUMAN.H11MO.2.A	54	0.13399503722084366	0.7817131271018757	1.4184297623408806	1.0620090636146322	0.6536022159560473	0.9070353484442112	Thyroid hormone receptor-related factors (NR1){2.1.2}	Retinoic acid receptors (NR1B){2.1.2.1}	NR1D1;NR1D2;NR1H2;NR1H3;NR1H4;NR1I2;NR1I3;PPARA;PPARD;PPARG;RARA;RARB;RARG;RORA;RORB;RORC;THRA;THRB;VDR	RARA;RARB;RARG
STA5A_HUMAN.H11MO.0.A	36	0.08933002481389578	0.7802910139509109	1.5980105321119846	1.1323357464666601	0.46109021658130755	0.7828271654016477	STAT factors{6.2.1}	STAT5A{6.2.1.0.5}	STAT1;STAT2;STAT3;STAT4;STAT5A;STAT5B;STAT6	STAT5A
PAX6_HUMAN.H11MO.0.C	31	0.07692307692307693	0.7799220312870064	1.6839502042628938	1.1652644016017513	0.4228486125579309	0.7670971300756817	Paired plus homeo domain{3.2.1}	PAX-4/6{3.2.1.2}	PAX3;PAX4;PAX6;PAX7	PAX4;PAX6
ZBTB6_HUMAN.H11MO.0.C	99	0.2456575682382134	0.7780816444923538	1.2422119676581684	0.9866796606202588	0.953962036905439	1	More than 3 adjacent zinc finger factors{2.3.3}	ZBTB6-like factors{2.3.3.11}	BCL6;BCL6B;CTCF;CTCFL;FEZF1;FEZF2;GFI1;GFI1B;GLI1;GLI2;GLI3;GLI4;GLIS1;GLIS2;GLIS3;HKR1;MTF1;MYNN;MZF1;OSR2;OVOL1;OVOL2;PLAG1;PLAGL1;PLAGL2;PRDM1;PRDM14;PRDM6;SCRT1;SCRT2;SNAI1;SNAI2;SNAI3;WT1;YY1;YY2;ZBTB12;ZBTB14;ZBTB18;ZBTB20;ZBTB26;ZBTB42;ZBTB45;ZBTB47;ZBTB48;ZBTB49;ZBTB6;ZBTB7A;ZBTB7B;ZBTB7C;ZFP14;ZFP2;ZFP28;ZFP30;ZFP37;ZFP42;ZFP64;ZFP69;ZFP69B;ZFP82;ZFP91;ZFX;ZIC1;ZIC2;ZIC3;ZIC4;ZIC5;ZIK1;Z…	ZBTB6
IRX3_HUMAN.H11MO.0.D	27	0.06699751861042183	0.7778208963433952	1.77128106956182	1.1969376155209235	0.38632840230694165	0.7540739194396253	TALE-type homeo domain factors{3.1.4}	IRX (Iroquois){3.1.4.1}	IRX1;IRX2;IRX3;IRX4;IRX5;IRX6;MEIS1;MEIS2;MEIS3;MKX;PBX1;PBX2;PBX3;PKNOX1;PKNOX2;TGIF1;TGIF2;TGIF2LX;TGIF2LY	IRX2;IRX3
PRDM6_HUMAN.H11MO.0.C	68	0.1687344913151365	0.7772098578846703	1.3338209810069162	1.0245894624756933	0.8404239640295036	0.9877543845529684	More than 3 adjacent zinc finger factors{2.3.3}	unclassified{2.3.3.0}	BCL6B;BCL6;CTCFL;CTCF;FEZF1;GFI1B;GFI1;GLI1;GLI2;GLI3;GLIS1;GLIS2;GLIS3;MTF1;MYNN;MZF1;OSR2;OVOL1;OVOL2;ZNF146;PLAG1;PLAGL1;PRDM14;PRDM1;PRDM6;SCRT1;SCRT2;SNAI1;SNAI2;YY1;YY2;WT1;ZNF324;ZNF354A;ZBTB14;ZBTB18;ZBTB48;ZBTB49;ZBTB7A;ZBTB7B;ZBTB6;ZFP64;ZFP28;ZFP42;ZFP82;ZFX;ZIC1;ZIC2;ZIC3;ZIC4;ZIM3;ZKSCAN1;ZKSCAN3;ZNF121;ZNF136;ZNF140;ZNF143;ZNF148;ZNF214;ZNF232;ZNF250;ZNF257;ZNF260;ZNF263;ZNF264;ZNF2…	MYNN;MZF1;OSR2;PRDM14;PRDM6;WT1;ZBTB14;ZBTB48;ZBTB49;ZFP64;ZFP28;ZIM3;ZNF121;ZNF250;ZNF257;ZNF263;ZNF274;ZNF317;ZNF320;ZNF329;ZNF331;ZNF394;ZNF449;ZNF502;ZNF528;ZNF547;ZNF549;ZNF554;ZNF586;ZNF589;ZNF667;ZNF680;ZNF708;ZNF713;ZNF768;ZNF18;ZNF85;ZSCAN16;ZSCAN22
SNAI1_HUMAN.H11MO.0.C	89	0.22084367245657568	0.7770622063552858	1.2634002626163499	0.9950802713166407	1	1	More than 3 adjacent zinc finger factors{2.3.3}	Snail-like factors{2.3.3.2}	BCL6;BCL6B;CTCF;CTCFL;FEZF1;FEZF2;GFI1;GFI1B;GLI1;GLI2;GLI3;GLI4;GLIS1;GLIS2;GLIS3;HKR1;MTF1;MYNN;MZF1;OSR2;OVOL1;OVOL2;PLAG1;PLAGL1;PLAGL2;PRDM1;PRDM14;PRDM6;SCRT1;SCRT2;SNAI1;SNAI2;SNAI3;WT1;YY1;YY2;ZBTB12;ZBTB14;ZBTB18;ZBTB20;ZBTB26;ZBTB42;ZBTB45;ZBTB47;ZBTB48;ZBTB49;ZBTB6;ZBTB7A;ZBTB7B;ZBTB7C;ZFP14;ZFP2;ZFP28;ZFP30;ZFP37;ZFP42;ZFP64;ZFP69;ZFP69B;ZFP82;ZFP91;ZFX;ZIC1;ZIC2;ZIC3;ZIC4;ZIC5;ZIK1;Z…	SCRT1;SCRT2;SNAI1;SNAI2
SMCA1_HUMAN.H11MO.0.C	39	0.0967741935483871	0.7763418127920828	1.5484796666316862	1.1104096128170902	0.5370842573411296	0.8183635620751205	Myb/SANT domain factors{3.5.1}	SMARCA-like factors{3.5.1.5}	CDC5L;MYBL1;MYBL2;MYB;SMARCA1;SMARCA5	SMARCA1;SMARCA5
ATOH1_HUMAN.H11MO.0.B	76	0.18858560794044665	0.7758836853313424	1.3002788497684432	1.009845507099155	0.9489862079716439	1	Tal-related factors{1.2.3}	Neurogenin / Atonal-like factors{1.2.3.4}	ATOH1;ATOH7;ATOH8;BHLHA15;BHLHA9;BHLHE22;BHLHE23;FERD3L;FIGLA;HAND1;HAND2;LYL1;MESP1;MESP2;MSC;MSGN1;NEUROD1;NEUROD2;NEUROD4;NEUROD6;NEUROG1;NEUROG2;NEUROG3;NHLH1;NHLH2;OLIG1;OLIG2;OLIG3;PTF1A;SCX;TAL1;TAL2;TCF15;TCF21;TCF23;TWIST1;TWIST2	ATOH1;BHLHA15;BHLHE22;BHLHE23;NEUROD1;NEUROD2;NEUROG2;OLIG1;OLIG2;OLIG3
PROP1_HUMAN.H11MO.0.D	24	0.05955334987593052	0.7752648527809982	1.8541941755380738	1.2261555968280475	0.35394892847299186	0.7257835740762679	Paired-related HD factors{3.1.3}	PROP{3.1.3.20}	ALX1;ALX3;ALX4;ARGFX;ARX;CRX;DMBX1;DPRX;DRGX;DUX4;DUXA;ESX1;GSC;GSC2;HESX1;ISX;LEUTX;MIXL1;NOBOX;OTP;OTX1;OTX2;PHOX2A;PHOX2B;PITX1;PITX2;PITX3;PROP1;PRRX1;PRRX2;RAX;RAX2;RHOXF1;RHOXF2;SEBOX;SHOX;SHOX2;TPRX1;UNCX;VSX1;VSX2	PROP1
BRAC_HUMAN.H11MO.1.B	43	0.10669975186104218	0.7745293435965427	1.4984944396204156	1.0895147877500293	0.5591163314375838	0.8305947813841562	Brachyury-related factors{6.5.1}	T (Brachyury){6.5.1.0.1}	T;TBX19	T
FOXD3_HUMAN.H11MO.0.D	47	0.11662531017369727	0.7740360908829768	1.4588757908887797	1.0734705527436168	0.6317355485192155	0.8986496455872973	Forkhead box (FOX) factors{3.3.1}	FOXD{3.3.1.4}	FOXA1;FOXA2;FOXA3;FOXB1;FOXB2;FOXC1;FOXC2;FOXD1;FOXD2;FOXD3;FOXD4;FOXD4L1;FOXD4L3;FOXD4L4;FOXD4L5;FOXD4L6;FOXE1;FOXE3;FOXF1;FOXF2;FOXG1;FOXH1;FOXI1;FOXI2;FOXI3;FOXJ1;FOXJ2;FOXJ3;FOXK1;FOXK2;FOXL1;FOXL2;FOXM1;FOXN1;FOXN2;FOXN3;FOXN4;FOXO1;FOXO3;FOXO4;FOXO6;FOXP1;FOXP2;FOXP3;FOXP4;FOXQ1;FOXR1;FOXR2;FOXS1	FOXD1;FOXD2;FOXD3
GCR_HUMAN.H11MO.1.A	48	0.11910669975186104	0.7736474862375228	1.44945218560853	1.0694471381235997	0.6356715599995852	0.9025833752480299	Steroid hormone receptors (NR3){2.1.1}	GR-like receptors (NR3C){2.1.1.1}	AR;ESR1;ESR2;ESRRA;ESRRB;ESRRG;NR3C1;NR3C2;PGR	AR;NR3C1;NR3C2;PGR
PO3F1_HUMAN.H11MO.0.C	26	0.06451612903225806	0.7724509929359945	1.786297577029279	1.198925370497869	0.37746087393850547	0.7462111123245839	POU domain factors{3.1.10}	POU3 (Oct-6-like factors){3.1.10.3}	CDX1;CDX2;CDX4;EVX1;EVX2;GBX1;GBX2;GSX1;GSX2;HDX;HMBOX1;HNF1A;HNF1B;HOXA1;HOXA10;HOXA11;HOXA13;HOXA2;HOXA3;HOXA4;HOXA5;HOXA6;HOXA7;HOXA9;HOXB1;HOXB13;HOXB2;HOXB3;HOXB4;HOXB5;HOXB6;HOXB7;HOXB8;HOXB9;HOXC10;HOXC11;HOXC12;HOXC13;HOXC4;HOXC5;HOXC6;HOXC8;HOXC9;HOXD1;HOXD10;HOXD11;HOXD12;HOXD13;HOXD3;HOXD4;HOXD8;HOXD9;MEOX1;MEOX2;MNX1;PDX1;POU1F1;POU2F1;POU2F2;POU2F3;POU3F1;POU3F2;POU3F3;POU3F4;POU4F1;…	POU3F1;POU3F2;POU3F3;POU3F4
TAL1_HUMAN.H11MO.0.A	34	0.08436724565756824	0.7718396220010981	1.6121404695360515	1.1322754307198404	0.4504116767809212	0.7801235258379422	Tal-related factors{1.2.3}	Tal / HEN-like factors{1.2.3.1}	ATOH1;ATOH7;ATOH8;BHLHA15;BHLHA9;BHLHE22;BHLHE23;FERD3L;FIGLA;HAND1;HAND2;LYL1;MESP1;MESP2;MSC;MSGN1;NEUROD1;NEUROD2;NEUROD4;NEUROD6;NEUROG1;NEUROG2;NEUROG3;NHLH1;NHLH2;OLIG1;OLIG2;OLIG3;PTF1A;SCX;TAL1;TAL2;TCF15;TCF21;TCF23;TWIST1;TWIST2	NHLH1;LYL1;TAL1
ZN768_HUMAN.H11MO.0.C	94	0.23325062034739455	0.7714827223656984	1.2423256155903597	0.9828411638844899	0.953173030844823	1	More than 3 adjacent zinc finger factors{2.3.3}	unclassified{2.3.3.0}	BCL6B;BCL6;CTCFL;CTCF;FEZF1;GFI1B;GFI1;GLI1;GLI2;GLI3;GLIS1;GLIS2;GLIS3;MTF1;MYNN;MZF1;OSR2;OVOL1;OVOL2;ZNF146;PLAG1;PLAGL1;PRDM14;PRDM1;PRDM6;SCRT1;SCRT2;SNAI1;SNAI2;YY1;YY2;WT1;ZNF324;ZNF354A;ZBTB14;ZBTB18;ZBTB48;ZBTB49;ZBTB7A;ZBTB7B;ZBTB6;ZFP64;ZFP28;ZFP42;ZFP82;ZFX;ZIC1;ZIC2;ZIC3;ZIC4;ZIM3;ZKSCAN1;ZKSCAN3;ZNF121;ZNF136;ZNF140;ZNF143;ZNF148;ZNF214;ZNF232;ZNF250;ZNF257;ZNF260;ZNF263;ZNF264;ZNF2…	MYNN;MZF1;OSR2;PRDM14;PRDM6;WT1;ZBTB14;ZBTB48;ZBTB49;ZFP64;ZFP28;ZIM3;ZNF121;ZNF250;ZNF257;ZNF263;ZNF274;ZNF317;ZNF320;ZNF329;ZNF331;ZNF394;ZNF449;ZNF502;ZNF528;ZNF547;ZNF549;ZNF554;ZNF586;ZNF589;ZNF667;ZNF680;ZNF708;ZNF713;ZNF768;ZNF18;ZNF85;ZSCAN16;ZSCAN22
HXA13_HUMAN.H11MO.0.C	24	0.05955334987593052	0.7708943442292662	1.843646395249283	1.219184456402587	0.3552868402686384	0.7258004488184547	HOX-related factors{3.1.1}	HOX9-13{3.1.1.8}	CDX1;CDX2;CDX4;EVX1;EVX2;GBX1;GBX2;GSX1;GSX2;HDX;HMBOX1;HNF1A;HNF1B;HOXA1;HOXA10;HOXA11;HOXA13;HOXA2;HOXA3;HOXA4;HOXA5;HOXA6;HOXA7;HOXA9;HOXB1;HOXB13;HOXB2;HOXB3;HOXB4;HOXB5;HOXB6;HOXB7;HOXB8;HOXB9;HOXC10;HOXC11;HOXC12;HOXC13;HOXC4;HOXC5;HOXC6;HOXC8;HOXC9;HOXD1;HOXD10;HOXD11;HOXD12;HOXD13;HOXD3;HOXD4;HOXD8;HOXD9;MEOX1;MEOX2;MNX1;PDX1;POU1F1;POU2F1;POU2F2;POU2F3;POU3F1;POU3F2;POU3F3;POU3F4;POU4F1;…	HOXA10;HOXA11;HOXA13;HOXA9;HOXB13;HOXC10;HOXC11;HOXC12;HOXC13;HOXC9;HOXD10;HOXD11;HOXD12;HOXD13;HOXD9
ZN257_HUMAN.H11MO.0.C	54	0.13399503722084366	0.7707309369720544	1.3984995104262996	1.047082917098528	0.765588064820442	0.9562518192123498	More than 3 adjacent zinc finger factors{2.3.3}	unclassified{2.3.3.0}	BCL6B;BCL6;CTCFL;CTCF;FEZF1;GFI1B;GFI1;GLI1;GLI2;GLI3;GLIS1;GLIS2;GLIS3;MTF1;MYNN;MZF1;OSR2;OVOL1;OVOL2;ZNF146;PLAG1;PLAGL1;PRDM14;PRDM1;PRDM6;SCRT1;SCRT2;SNAI1;SNAI2;YY1;YY2;WT1;ZNF324;ZNF354A;ZBTB14;ZBTB18;ZBTB48;ZBTB49;ZBTB7A;ZBTB7B;ZBTB6;ZFP64;ZFP28;ZFP42;ZFP82;ZFX;ZIC1;ZIC2;ZIC3;ZIC4;ZIM3;ZKSCAN1;ZKSCAN3;ZNF121;ZNF136;ZNF140;ZNF143;ZNF148;ZNF214;ZNF232;ZNF250;ZNF257;ZNF260;ZNF263;ZNF264;ZNF2…	MYNN;MZF1;OSR2;PRDM14;PRDM6;WT1;ZBTB14;ZBTB48;ZBTB49;ZFP64;ZFP28;ZIM3;ZNF121;ZNF250;ZNF257;ZNF263;ZNF274;ZNF317;ZNF320;ZNF329;ZNF331;ZNF394;ZNF449;ZNF502;ZNF528;ZNF547;ZNF549;ZNF554;ZNF586;ZNF589;ZNF667;ZNF680;ZNF708;ZNF713;ZNF768;ZNF18;ZNF85;ZSCAN16;ZSCAN22
NKX25_HUMAN.H11MO.0.B	73	0.18114143920595532	0.7698510998395042	1.301081018586242	1.0065602084262706	0.9482688047476366	1	NK-related factors{3.1.2}	NK-4{3.1.2.17}	BARHL1;BARHL2;BARX1;BARX2;BSX;DBX1;DBX2;DLX1;DLX2;DLX3;DLX4;DLX5;DLX6;EMX1;EMX2;EN1;EN2;HHEX;HLX;HMX1;HMX2;HMX3;LBX1;LBX2;MSX1;MSX2;NANOG;NKX1-1;NKX1-2;NKX2-1;NKX2-2;NKX2-3;NKX2-4;NKX2-5;NKX2-6;NKX2-8;NKX3-1;NKX3-2;NKX6-1;NKX6-2;NKX6-3;NOTO;TLX1;TLX2;TLX3;VAX1;VAX2;VENTX	NKX2-3;NKX2-5
STAT2_HUMAN.H11MO.0.A	73	0.18114143920595532	0.7698104930563067	1.3010139023659955	1.0065082371287692	0.9482704437297784	1	STAT factors{6.2.1}	STAT2{6.2.1.0.2}	STAT1;STAT2;STAT3;STAT4;STAT5A;STAT5B;STAT6	STAT2
PRGR_HUMAN.H11MO.1.A	62	0.15384615384615385	0.7691270650725589	1.3483220578133404	1.0256214826383894	0.8343539651623044	0.9836191240674873	Steroid hormone receptors (NR3){2.1.1}	GR-like receptors (NR3C){2.1.1.1}	AR;ESR1;ESR2;ESRRA;ESRRB;ESRRG;NR3C1;NR3C2;PGR	AR;NR3C1;NR3C2;PGR
GATA2_HUMAN.H11MO.0.A	31	0.07692307692307693	0.767490216700018	1.6571239598511738	1.1467107545888746	0.42808233148042085	0.7694003601935981	GATA-type zinc fingers{2.2.1}	Two zinc-finger GATA factors{2.2.1.1}	GATA1;GATA2;GATA3;GATA4;GATA5;GATA6;GATAD2A;GATAD2B;TRPS1;ZGLP1	GATA1;GATA2;GATA3;GATA4;GATA5;GATA6
NR6A1_HUMAN.H11MO.0.B	31	0.07692307692307693	0.7673969274195241	1.6569237623549815	1.146572300911777	0.4281329220622336	0.7694003601935981	GCNF-related receptors (NR6){2.1.6}	GCNF (NR6A1){2.1.6.0.1}	NR6A1	NR6A1
THA_HUMAN.H11MO.1.D	54	0.13399503722084366	0.7653087977435837	1.3886679625468596	1.039721550280555	0.7664897850495879	0.9562518192123498	Thyroid hormone receptor-related factors (NR1){2.1.2}	Thyroid hormone receptors (NR1A){2.1.2.2}	NR1D1;NR1D2;NR1H2;NR1H3;NR1H4;NR1I2;NR1I3;PPARA;PPARD;PPARG;RARA;RARB;RARG;RORA;RORB;RORC;THRA;THRB;VDR	THRA;THRB
COT2_HUMAN.H11MO.0.A	52	0.12903225806451613	0.763966741133759	1.4001017418041568	1.043498658413304	0.7623045540077299	0.9556696116096907	RXR-related receptors (NR2){2.1.3}	COUP-like receptors (NR2F){2.1.3.5}	HNF4A;HNF4G;NR2C1;NR2C2;NR2E1;NR2E3;NR2F1;NR2F2;NR2F6;RXRA;RXRB;RXRG	NR2F1;NR2F2;NR2F6
ZN502_HUMAN.H11MO.0.C	30	0.07444168734491315	0.7636324770447199	1.669055468439067	1.1486695774615274	0.4790568348294921	0.7960190078740051	More than 3 adjacent zinc finger factors{2.3.3}	unclassified{2.3.3.0}	BCL6B;BCL6;CTCFL;CTCF;FEZF1;GFI1B;GFI1;GLI1;GLI2;GLI3;GLIS1;GLIS2;GLIS3;MTF1;MYNN;MZF1;OSR2;OVOL1;OVOL2;ZNF146;PLAG1;PLAGL1;PRDM14;PRDM1;PRDM6;SCRT1;SCRT2;SNAI1;SNAI2;YY1;YY2;WT1;ZNF324;ZNF354A;ZBTB14;ZBTB18;ZBTB48;ZBTB49;ZBTB7A;ZBTB7B;ZBTB6;ZFP64;ZFP28;ZFP42;ZFP82;ZFX;ZIC1;ZIC2;ZIC3;ZIC4;ZIM3;ZKSCAN1;ZKSCAN3;ZNF121;ZNF136;ZNF140;ZNF143;ZNF148;ZNF214;ZNF232;ZNF250;ZNF257;ZNF260;ZNF263;ZNF264;ZNF2…	MYNN;MZF1;OSR2;PRDM14;PRDM6;WT1;ZBTB14;ZBTB48;ZBTB49;ZFP64;ZFP28;ZIM3;ZNF121;ZNF250;ZNF257;ZNF263;ZNF274;ZNF317;ZNF320;ZNF329;ZNF331;ZNF394;ZNF449;ZNF502;ZNF528;ZNF547;ZNF549;ZNF554;ZNF586;ZNF589;ZNF667;ZNF680;ZNF708;ZNF713;ZNF768;ZNF18;ZNF85;ZSCAN16;ZSCAN22
NFAT5_HUMAN.H11MO.0.D	68	0.1687344913151365	0.762528431517089	1.308644277034421	1.0052498380610313	0.9468468897457035	1	NFAT-related factors{6.1.3}	NFAT5 (TonEBP){6.1.3.0.5}	NFAT5;NFATC1;NFATC2;NFATC3;NFATC4	NFAT5
ZN586_HUMAN.H11MO.0.C	56	0.13895781637717122	0.7618739015481982	1.3695227585414715	1.029808190008438	0.8269004718498354	0.9800059749037492	More than 3 adjacent zinc finger factors{2.3.3}	unclassified{2.3.3.0}	BCL6B;BCL6;CTCFL;CTCF;FEZF1;GFI1B;GFI1;GLI1;GLI2;GLI3;GLIS1;GLIS2;GLIS3;MTF1;MYNN;MZF1;OSR2;OVOL1;OVOL2;ZNF146;PLAG1;PLAGL1;PRDM14;PRDM1;PRDM6;SCRT1;SCRT2;SNAI1;SNAI2;YY1;YY2;WT1;ZNF324;ZNF354A;ZBTB14;ZBTB18;ZBTB48;ZBTB49;ZBTB7A;ZBTB7B;ZBTB6;ZFP64;ZFP28;ZFP42;ZFP82;ZFX;ZIC1;ZIC2;ZIC3;ZIC4;ZIM3;ZKSCAN1;ZKSCAN3;ZNF121;ZNF136;ZNF140;ZNF143;ZNF148;ZNF214;ZNF232;ZNF250;ZNF257;ZNF260;ZNF263;ZNF264;ZNF2…	MYNN;MZF1;OSR2;PRDM14;PRDM6;WT1;ZBTB14;ZBTB48;ZBTB49;ZFP64;ZFP28;ZIM3;ZNF121;ZNF250;ZNF257;ZNF263;ZNF274;ZNF317;ZNF320;ZNF329;ZNF331;ZNF394;ZNF449;ZNF502;ZNF528;ZNF547;ZNF549;ZNF554;ZNF586;ZNF589;ZNF667;ZNF680;ZNF708;ZNF713;ZNF768;ZNF18;ZNF85;ZSCAN16;ZSCAN22
FEZF1_HUMAN.H11MO.0.C	36	0.08933002481389578	0.7603380110708398	1.557148086937582	1.1033529620227303	0.5840137061613088	0.8511806568059906	More than 3 adjacent zinc finger factors{2.3.3}	FEZF factors{2.3.3.20}	BCL6;BCL6B;CTCF;CTCFL;FEZF1;FEZF2;GFI1;GFI1B;GLI1;GLI2;GLI3;GLI4;GLIS1;GLIS2;GLIS3;HKR1;MTF1;MYNN;MZF1;OSR2;OVOL1;OVOL2;PLAG1;PLAGL1;PLAGL2;PRDM1;PRDM14;PRDM6;SCRT1;SCRT2;SNAI1;SNAI2;SNAI3;WT1;YY1;YY2;ZBTB12;ZBTB14;ZBTB18;ZBTB20;ZBTB26;ZBTB42;ZBTB45;ZBTB47;ZBTB48;ZBTB49;ZBTB6;ZBTB7A;ZBTB7B;ZBTB7C;ZFP14;ZFP2;ZFP28;ZFP30;ZFP37;ZFP42;ZFP64;ZFP69;ZFP69B;ZFP82;ZFP91;ZFX;ZIC1;ZIC2;ZIC3;ZIC4;ZIC5;ZIK1;Z…	FEZF1
ERR3_HUMAN.H11MO.0.B	29	0.07196029776674938	0.7600775654845952	1.6828726167623063	1.1515321263241827	0.47152941142894544	0.7903242961124282	Steroid hormone receptors (NR3){2.1.1}	ER-like receptors (NR3A&B){2.1.1.2}	AR;ESR1;ESR2;ESRRA;ESRRB;ESRRG;NR3C1;NR3C2;PGR	ESRRA;ESRRB;ESRRG;ESR1;ESR2
NFIC_HUMAN.H11MO.1.A	45	0.11166253101736973	0.7596230764933686	1.4498415304980463	1.0607090726640556	0.6853932976688273	0.9206240984367	Nuclear factor 1{7.1.2}	NF-1C (NF-IC){7.1.2.0.3}	NFIA;NFIB;NFIC	NFIC
RFX5_HUMAN.H11MO.0.A	68	0.1687344913151365	0.7591235449510149	1.3027624865052725	1.0007749335941392	1	1	RFX-related factors{3.3.3}	RFX5{3.3.3.0.5}	RFX1;RFX2;RFX3;RFX4;RFX5;RFX6;RFX7;RFX8	RFX5
HMX2_HUMAN.H11MO.0.D	21	0.052109181141439205	0.7586847412033251	1.926260234056183	1.2409691336749038	0.32119528682727955	0.6879654971704933	NK-related factors{3.1.2}	NK-5/HMX{3.1.2.18}	BARHL1;BARHL2;BARX1;BARX2;BSX;DBX1;DBX2;DLX1;DLX2;DLX3;DLX4;DLX5;DLX6;EMX1;EMX2;EN1;EN2;HHEX;HLX;HMX1;HMX2;HMX3;LBX1;LBX2;MSX1;MSX2;NANOG;NKX1-1;NKX1-2;NKX2-1;NKX2-2;NKX2-3;NKX2-4;NKX2-5;NKX2-6;NKX2-8;NKX3-1;NKX3-2;NKX6-1;NKX6-2;NKX6-3;NOTO;TLX1;TLX2;TLX3;VAX1;VAX2;VENTX	HMX1;HMX2;HMX3
MAFG_HUMAN.H11MO.1.A	54	0.13399503722084366	0.7576244153426032	1.3747257649758697	1.0292621953146275	0.8243409251639169	0.9800059749037492	Maf-related factors{1.1.3}	Small Maf factors{1.1.3.2}	MAF;MAFA;MAFB;MAFF;MAFG;MAFK;NRL	MAFF;MAFG;MAFK
BPTF_HUMAN.H11MO.0.D	54	0.13399503722084366	0.7570079777032402	1.373613828268183	1.028433386321902	0.8244377181938836	0.9800059749037492			BPTF	BPTF
SOX9_HUMAN.H11MO.0.B	32	0.0794044665012407	0.7568694377673109	1.6153024843955512	1.1235587474997606	0.49761963616497223	0.8060183602588101	SOX-related factors{4.1.1}	Group E{4.1.1.5}	BBX;CIC;HBP1;SOX1;SOX10;SOX11;SOX12;SOX13;SOX14;SOX15;SOX17;SOX18;SOX2;SOX21;SOX3;SOX30;SOX4;SOX5;SOX6;SOX7;SOX8;SOX9;SRY	SOX10;SOX8;SOX9
GATA4_HUMAN.H11MO.0.A	27	0.06699751861042183	0.7561754101738156	1.7219610127680574	1.1636421265573502	0.45424312762933877	0.7801235258379422	GATA-type zinc fingers{2.2.1}	Two zinc-finger GATA factors{2.2.1.1}	GATA1;GATA2;GATA3;GATA4;GATA5;GATA6;GATAD2A;GATAD2B;TRPS1;ZGLP1	GATA1;GATA2;GATA3;GATA4;GATA5;GATA6
ETV2_HUMAN.H11MO.0.B	89	0.22084367245657568	0.7554142402523348	1.2282105382417141	0.9673149500404445	0.8118450480753199	0.978162126411416	Ets-related factors{3.5.2}	Ets-like factors{3.5.2.1}	EHF;ELF1;ELF2;ELF3;ELF4;ELF5;ELK1;ELK3;ELK4;ERF;ERG;ETS1;ETS2;ETV1;ETV2;ETV3;ETV3L;ETV4;ETV5;ETV6;ETV7;FEV;FLI1;GABPA;SPDEF;SPI1;SPIB;SPIC	ERG;ETS1;ETS2;ETV2;ETV3;FEV;FLI1;GABPA
ETS1_HUMAN.H11MO.0.A	94	0.23325062034739455	0.7553212426284588	1.2163107518395238	0.9622299687890712	0.7706067432380329	0.9567436377399732	Ets-related factors{3.5.2}	Ets-like factors{3.5.2.1}	EHF;ELF1;ELF2;ELF3;ELF4;ELF5;ELK1;ELK3;ELK4;ERF;ERG;ETS1;ETS2;ETV1;ETV2;ETV3;ETV3L;ETV4;ETV5;ETV6;ETV7;FEV;FLI1;GABPA;SPDEF;SPI1;SPIB;SPIC	ERG;ETS1;ETS2;ETV2;ETV3;FEV;FLI1;GABPA
TAF1_HUMAN.H11MO.0.A	161	0.39950372208436724	0.7541048239028557	1.1359856716052452	0.9265400982649398	0.47899197908307806	0.7960190078740051	TCF-7-related factors{4.1.3}	TAF-1 (TAF-2A, TAF(II)250) [1]{4.1.3.0.5}	LEF1;TAF1;TCF7;TCF7L1;TCF7L2	TAF1
GCM1_HUMAN.H11MO.0.D	44	0.10918114143920596	0.7537273454021969	1.4482067215388357	1.056310519177443	0.7434512180690462	0.9490080945881367	GCM factors{7.2.1}	GCMa (GCM1){7.2.1.0.1}	GCM1;GCM2	GCM1
ELF3_HUMAN.H11MO.0.A	58	0.14392059553349876	0.7532196731725941	1.341982793854546	1.0132464228351643	0.8866588182639099	1	Ets-related factors{3.5.2}	EHF-like factors{3.5.2.4}	EHF;ELF1;ELF2;ELF3;ELF4;ELF5;ELK1;ELK3;ELK4;ERF;ERG;ETS1;ETS2;ETV1;ETV2;ETV3;ETV3L;ETV4;ETV5;ETV6;ETV7;FEV;FLI1;GABPA;SPDEF;SPI1;SPIB;SPIC	EHF;ELF3;ELF5
NFAC1_HUMAN.H11MO.0.B	58	0.14392059553349876	0.7523738766117164	1.3404859420988546	1.012107752445872	0.9430667398559048	1	NFAT-related factors{6.1.3}	NFATc1{6.1.3.0.1}	NFAT5;NFATC1;NFATC2;NFATC3;NFATC4	NFATC1
OLIG2_HUMAN.H11MO.0.B	69	0.17121588089330025	0.7521155840577476	1.2866029826158656	0.9897932346244532	1	1	Tal-related factors{1.2.3}	Neurogenin / Atonal-like factors{1.2.3.4}	ATOH1;ATOH7;ATOH8;BHLHA15;BHLHA9;BHLHE22;BHLHE23;FERD3L;FIGLA;HAND1;HAND2;LYL1;MESP1;MESP2;MSC;MSGN1;NEUROD1;NEUROD2;NEUROD4;NEUROD6;NEUROG1;NEUROG2;NEUROG3;NHLH1;NHLH2;OLIG1;OLIG2;OLIG3;PTF1A;SCX;TAL1;TAL2;TCF15;TCF21;TCF23;TWIST1;TWIST2	ATOH1;BHLHA15;BHLHE22;BHLHE23;NEUROD1;NEUROD2;NEUROG2;OLIG1;OLIG2;OLIG3
NR1I2_HUMAN.H11MO.1.D	23	0.05707196029776675	0.7515048003270334	1.830933654482079	1.200969222151074	0.4121693438371066	0.7620684990369526	Thyroid hormone receptor-related factors (NR1){2.1.2}	Vitamin D receptor (NR1I){2.1.2.4}	NR1D1;NR1D2;NR1H2;NR1H3;NR1H4;NR1I2;NR1I3;PPARA;PPARD;PPARG;RARA;RARB;RARG;RORA;RORB;RORC;THRA;THRB;VDR	NR1I2;NR1I3;VDR
NR1I3_HUMAN.H11MO.1.D	23	0.05707196029776675	0.7515048003270334	1.830933654482079	1.200969222151074	0.4121693438371066	0.7620684990369526	Thyroid hormone receptor-related factors (NR1){2.1.2}	Vitamin D receptor (NR1I){2.1.2.4}	NR1D1;NR1D2;NR1H2;NR1H3;NR1H4;NR1I2;NR1I3;PPARA;PPARD;PPARG;RARA;RARB;RARG;RORA;RORB;RORC;THRA;THRB;VDR	NR1I2;NR1I3;VDR
SNAI2_HUMAN.H11MO.0.A	84	0.20843672456575682	0.7506672227525311	1.2335709753254123	0.9667640771307976	0.8551993031964565	0.9945077869750649	More than 3 adjacent zinc finger factors{2.3.3}	Snail-like factors{2.3.3.2}	BCL6;BCL6B;CTCF;CTCFL;FEZF1;FEZF2;GFI1;GFI1B;GLI1;GLI2;GLI3;GLI4;GLIS1;GLIS2;GLIS3;HKR1;MTF1;MYNN;MZF1;OSR2;OVOL1;OVOL2;PLAG1;PLAGL1;PLAGL2;PRDM1;PRDM14;PRDM6;SCRT1;SCRT2;SNAI1;SNAI2;SNAI3;WT1;YY1;YY2;ZBTB12;ZBTB14;ZBTB18;ZBTB20;ZBTB26;ZBTB42;ZBTB45;ZBTB47;ZBTB48;ZBTB49;ZBTB6;ZBTB7A;ZBTB7B;ZBTB7C;ZFP14;ZFP2;ZFP28;ZFP30;ZFP37;ZFP42;ZFP64;ZFP69;ZFP69B;ZFP82;ZFP91;ZFX;ZIC1;ZIC2;ZIC3;ZIC4;ZIC5;ZIK1;Z…	SCRT1;SCRT2;SNAI1;SNAI2
STAT1_HUMAN.H11MO.1.A	78	0.1935483870967742	0.7504159673425167	1.2510593299737913	0.973956920409213	0.9002953768962578	1	STAT factors{6.2.1}	STAT1{6.2.1.0.1}	STAT1;STAT2;STAT3;STAT4;STAT5A;STAT5B;STAT6	STAT1
FOXD1_HUMAN.H11MO.0.D	28	0.06947890818858561	0.7503571789439081	1.684149874576235	1.1454389056153813	0.4660410751223817	0.7828271654016477	Forkhead box (FOX) factors{3.3.1}	FOXD{3.3.1.4}	FOXA1;FOXA2;FOXA3;FOXB1;FOXB2;FOXC1;FOXC2;FOXD1;FOXD2;FOXD3;FOXD4;FOXD4L1;FOXD4L3;FOXD4L4;FOXD4L5;FOXD4L6;FOXE1;FOXE3;FOXF1;FOXF2;FOXG1;FOXH1;FOXI1;FOXI2;FOXI3;FOXJ1;FOXJ2;FOXJ3;FOXK1;FOXK2;FOXL1;FOXL2;FOXM1;FOXN1;FOXN2;FOXN3;FOXN4;FOXO1;FOXO3;FOXO4;FOXO6;FOXP1;FOXP2;FOXP3;FOXP4;FOXQ1;FOXR1;FOXR2;FOXS1	FOXD1;FOXD2;FOXD3
ZFP82_HUMAN.H11MO.0.C	52	0.12903225806451613	0.7496911515535267	1.3739786232021662	1.0240058852623075	0.8805642577637349	1	More than 3 adjacent zinc finger factors{2.3.3}	ZFP30-like factors{2.3.3.63}	BCL6;BCL6B;CTCF;CTCFL;FEZF1;FEZF2;GFI1;GFI1B;GLI1;GLI2;GLI3;GLI4;GLIS1;GLIS2;GLIS3;HKR1;MTF1;MYNN;MZF1;OSR2;OVOL1;OVOL2;PLAG1;PLAGL1;PLAGL2;PRDM1;PRDM14;PRDM6;SCRT1;SCRT2;SNAI1;SNAI2;SNAI3;WT1;YY1;YY2;ZBTB12;ZBTB14;ZBTB18;ZBTB20;ZBTB26;ZBTB42;ZBTB45;ZBTB47;ZBTB48;ZBTB49;ZBTB6;ZBTB7A;ZBTB7B;ZBTB7C;ZFP14;ZFP2;ZFP28;ZFP30;ZFP37;ZFP42;ZFP64;ZFP69;ZFP69B;ZFP82;ZFP91;ZFX;ZIC1;ZIC2;ZIC3;ZIC4;ZIC5;ZIK1;Z…	ZFP82
HIC2_HUMAN.H11MO.0.D	61	0.1513647642679901	0.7493529141387947	1.3187810204508237	1.0013460544018753	1	1	Factors with multiple dispersed zinc fingers{2.3.4}	Hypermethylated in Cancer proteins{2.3.4.17}	BCL11A;BCL11B;BNC1;BNC2;E4F1;HIC1;HIC2;HINFP;HIVEP1;HIVEP2;HIVEP3;IKZF1;IKZF2;IKZF3;IKZF4;IKZF5;INSM1;INSM2;MAZ;MECOM;PATZ1;PRDM16;PRDM4;REST;RLF;RREB1;SALL1;SALL2;SALL3;SALL4;VEZF1;ZBTB1;ZBTB17;ZBTB2;ZBTB25;ZBTB4;ZFAT;ZNF134;ZNF211;ZNF217;ZNF219;ZNF248;ZNF256;ZNF292;ZNF296;ZNF319;ZNF334;ZNF335;ZNF341;ZNF37A;ZNF382;ZNF417;ZNF418;ZNF423;ZNF467;ZNF510;ZNF512;ZNF512B;ZNF516;ZNF518A;ZNF518B;ZNF521;ZN…	HIC1;HIC2
GATA5_HUMAN.H11MO.0.D	22	0.05459057071960298	0.7487411379237634	1.8608624870772645	1.2100229441484889	0.4004323338752017	0.7581104489698397	GATA-type zinc fingers{2.2.1}	Two zinc-finger GATA factors{2.2.1.1}	GATA1;GATA2;GATA3;GATA4;GATA5;GATA6;GATAD2A;GATAD2B;TRPS1;ZGLP1	GATA1;GATA2;GATA3;GATA4;GATA5;GATA6
TYY1_HUMAN.H11MO.0.A	42	0.10421836228287841	0.7483460451667896	1.4582257787362491	1.0568437730002993	0.738217028792671	0.9490080945881367	More than 3 adjacent zinc finger factors{2.3.3}	YY1-like factors{2.3.3.9}	BCL6;BCL6B;CTCF;CTCFL;FEZF1;FEZF2;GFI1;GFI1B;GLI1;GLI2;GLI3;GLI4;GLIS1;GLIS2;GLIS3;HKR1;MTF1;MYNN;MZF1;OSR2;OVOL1;OVOL2;PLAG1;PLAGL1;PLAGL2;PRDM1;PRDM14;PRDM6;SCRT1;SCRT2;SNAI1;SNAI2;SNAI3;WT1;YY1;YY2;ZBTB12;ZBTB14;ZBTB18;ZBTB20;ZBTB26;ZBTB42;ZBTB45;ZBTB47;ZBTB48;ZBTB49;ZBTB6;ZBTB7A;ZBTB7B;ZBTB7C;ZFP14;ZFP2;ZFP28;ZFP30;ZFP37;ZFP42;ZFP64;ZFP69;ZFP69B;ZFP82;ZFP91;ZFX;ZIC1;ZIC2;ZIC3;ZIC4;ZIC5;ZIK1;Z…	YY1;YY2;ZFP42
PHX2B_HUMAN.H11MO.0.D	22	0.05459057071960298	0.748084803522121	1.8592304120073717	1.2089624238426175	0.4006318043677724	0.7581104489698397	Paired-related HD factors{3.1.3}	PHOX{3.1.3.18}	ALX1;ALX3;ALX4;ARGFX;ARX;CRX;DMBX1;DPRX;DRGX;DUX4;DUXA;ESX1;GSC;GSC2;HESX1;ISX;LEUTX;MIXL1;NOBOX;OTP;OTX1;OTX2;PHOX2A;PHOX2B;PITX1;PITX2;PITX3;PROP1;PRRX1;PRRX2;RAX;RAX2;RHOXF1;RHOXF2;SEBOX;SHOX;SHOX2;TPRX1;UNCX;VSX1;VSX2	PHOX2A;PHOX2B
ELF2_HUMAN.H11MO.0.C	94	0.23325062034739455	0.7477932351914808	1.2042093682729744	0.9526410785975522	0.7268018572075773	0.9481628289459257	Ets-related factors{3.5.2}	Elf-1-like factors{3.5.2.3}	EHF;ELF1;ELF2;ELF3;ELF4;ELF5;ELK1;ELK3;ELK4;ERF;ERG;ETS1;ETS2;ETV1;ETV2;ETV3;ETV3L;ETV4;ETV5;ETV6;ETV7;FEV;FLI1;GABPA;SPDEF;SPI1;SPIB;SPIC	ELF1;ELF2
ZSCA4_HUMAN.H11MO.0.D	65	0.16129032258064516	0.7476901907118205	1.2963101916514959	0.9911059317805959	1	1	More than 3 adjacent zinc finger factors{2.3.3}	ZSCAN5-like zinc finger factors{2.3.3.5}	BCL6;BCL6B;CTCF;CTCFL;FEZF1;FEZF2;GFI1;GFI1B;GLI1;GLI2;GLI3;GLI4;GLIS1;GLIS2;GLIS3;HKR1;MTF1;MYNN;MZF1;OSR2;OVOL1;OVOL2;PLAG1;PLAGL1;PLAGL2;PRDM1;PRDM14;PRDM6;SCRT1;SCRT2;SNAI1;SNAI2;SNAI3;WT1;YY1;YY2;ZBTB12;ZBTB14;ZBTB18;ZBTB20;ZBTB26;ZBTB42;ZBTB45;ZBTB47;ZBTB48;ZBTB49;ZBTB6;ZBTB7A;ZBTB7B;ZBTB7C;ZFP14;ZFP2;ZFP28;ZFP30;ZFP37;ZFP42;ZFP64;ZFP69;ZFP69B;ZFP82;ZFP91;ZFX;ZIC1;ZIC2;ZIC3;ZIC4;ZIC5;ZIK1;Z…	ZSCAN4
ZN554_HUMAN.H11MO.1.D	97	0.24069478908188585	0.7469953699098673	1.1965807864125562	0.9489753562872679	0.6870960034467652	0.9213061194042712	More than 3 adjacent zinc finger factors{2.3.3}	unclassified{2.3.3.0}	BCL6B;BCL6;CTCFL;CTCF;FEZF1;GFI1B;GFI1;GLI1;GLI2;GLI3;GLIS1;GLIS2;GLIS3;MTF1;MYNN;MZF1;OSR2;OVOL1;OVOL2;ZNF146;PLAG1;PLAGL1;PRDM14;PRDM1;PRDM6;SCRT1;SCRT2;SNAI1;SNAI2;YY1;YY2;WT1;ZNF324;ZNF354A;ZBTB14;ZBTB18;ZBTB48;ZBTB49;ZBTB7A;ZBTB7B;ZBTB6;ZFP64;ZFP28;ZFP42;ZFP82;ZFX;ZIC1;ZIC2;ZIC3;ZIC4;ZIM3;ZKSCAN1;ZKSCAN3;ZNF121;ZNF136;ZNF140;ZNF143;ZNF148;ZNF214;ZNF232;ZNF250;ZNF257;ZNF260;ZNF263;ZNF264;ZNF2…	MYNN;MZF1;OSR2;PRDM14;PRDM6;WT1;ZBTB14;ZBTB48;ZBTB49;ZFP64;ZFP28;ZIM3;ZNF121;ZNF250;ZNF257;ZNF263;ZNF274;ZNF317;ZNF320;ZNF329;ZNF331;ZNF394;ZNF449;ZNF502;ZNF528;ZNF547;ZNF549;ZNF554;ZNF586;ZNF589;ZNF667;ZNF680;ZNF708;ZNF713;ZNF768;ZNF18;ZNF85;ZSCAN16;ZSCAN22
ESX1_HUMAN.H11MO.0.D	22	0.05459057071960298	0.7463832372276369	1.8549997914134404	1.2062133573342197	0.4011790702719774	0.7581104489698397	Paired-related HD factors{3.1.3}	ESX{3.1.3.8}	ALX1;ALX3;ALX4;ARGFX;ARX;CRX;DMBX1;DPRX;DRGX;DUX4;DUXA;ESX1;GSC;GSC2;HESX1;ISX;LEUTX;MIXL1;NOBOX;OTP;OTX1;OTX2;PHOX2A;PHOX2B;PITX1;PITX2;PITX3;PROP1;PRRX1;PRRX2;RAX;RAX2;RHOXF1;RHOXF2;SEBOX;SHOX;SHOX2;TPRX1;UNCX;VSX1;VSX2	ESX1
HESX1_HUMAN.H11MO.0.D	56	0.13895781637717122	0.7452964177496768	1.3396427186032571	1.0073688692029785	0.9423676862200444	1	Paired-related HD factors{3.1.3}	HESX{3.1.3.10}	ALX1;ALX3;ALX4;ARGFX;ARX;CRX;DMBX1;DPRX;DRGX;DUX4;DUXA;ESX1;GSC;GSC2;HESX1;ISX;LEUTX;MIXL1;NOBOX;OTP;OTX1;OTX2;PHOX2A;PHOX2B;PITX1;PITX2;PITX3;PROP1;PRRX1;PRRX2;RAX;RAX2;RHOXF1;RHOXF2;SEBOX;SHOX;SHOX2;TPRX1;UNCX;VSX1;VSX2	HESX1
HMX1_HUMAN.H11MO.0.D	27	0.06699751861042183	0.7441533319601819	1.6945036704353804	1.1451194844972354	0.4592656763012797	0.7828271654016477	NK-related factors{3.1.2}	NK-5/HMX{3.1.2.18}	BARHL1;BARHL2;BARX1;BARX2;BSX;DBX1;DBX2;DLX1;DLX2;DLX3;DLX4;DLX5;DLX6;EMX1;EMX2;EN1;EN2;HHEX;HLX;HMX1;HMX2;HMX3;LBX1;LBX2;MSX1;MSX2;NANOG;NKX1-1;NKX1-2;NKX2-1;NKX2-2;NKX2-3;NKX2-4;NKX2-5;NKX2-6;NKX2-8;NKX3-1;NKX3-2;NKX6-1;NKX6-2;NKX6-3;NOTO;TLX1;TLX2;TLX3;VAX1;VAX2;VENTX	HMX1;HMX2;HMX3
BARH1_HUMAN.H11MO.0.D	24	0.05955334987593052	0.7438752051208946	1.7790266711304215	1.1764795284666245	0.42676878695539444	0.7694003601935981	NK-related factors{3.1.2}	BARHL{3.1.2.1}	BARHL1;BARHL2;BARX1;BARX2;BSX;DBX1;DBX2;DLX1;DLX2;DLX3;DLX4;DLX5;DLX6;EMX1;EMX2;EN1;EN2;HHEX;HLX;HMX1;HMX2;HMX3;LBX1;LBX2;MSX1;MSX2;NANOG;NKX1-1;NKX1-2;NKX2-1;NKX2-2;NKX2-3;NKX2-4;NKX2-5;NKX2-6;NKX2-8;NKX3-1;NKX3-2;NKX6-1;NKX6-2;NKX6-3;NOTO;TLX1;TLX2;TLX3;VAX1;VAX2;VENTX	BARHL1;BARHL2
KLF15_HUMAN.H11MO.0.A	223	0.5533498759305211	0.7435286256291567	1.1131504803598125	0.909258361720963	0.36348869869945727	0.7355637446122876	Three-zinc finger Krüppel-related factors{2.3.1}	Krüppel-like factors{2.3.1.2}	EGR1;EGR2;EGR3;EGR4;KLF1;KLF10;KLF11;KLF12;KLF13;KLF14;KLF15;KLF16;KLF17;KLF2;KLF3;KLF4;KLF5;KLF6;KLF7;KLF8;KLF9;SP1;SP2;SP3;SP4;SP5;SP6;SP7;SP8;SP9	KLF12;KLF13;KLF14;KLF15;KLF16;KLF1;KLF3;KLF4;KLF5;KLF6;KLF8;KLF9
ZNF41_HUMAN.H11MO.0.C	53	0.1315136476426799	0.7432596022057107	1.355238619145016	1.0124063745829985	0.9408511166761049	1	More than 3 adjacent zinc finger factors{2.3.3}	ZFN81-like factors{2.3.3.68}	BCL6;BCL6B;CTCF;CTCFL;FEZF1;FEZF2;GFI1;GFI1B;GLI1;GLI2;GLI3;GLI4;GLIS1;GLIS2;GLIS3;HKR1;MTF1;MYNN;MZF1;OSR2;OVOL1;OVOL2;PLAG1;PLAGL1;PLAGL2;PRDM1;PRDM14;PRDM6;SCRT1;SCRT2;SNAI1;SNAI2;SNAI3;WT1;YY1;YY2;ZBTB12;ZBTB14;ZBTB18;ZBTB20;ZBTB26;ZBTB42;ZBTB45;ZBTB47;ZBTB48;ZBTB49;ZBTB6;ZBTB7A;ZBTB7B;ZBTB7C;ZFP14;ZFP2;ZFP28;ZFP30;ZFP37;ZFP42;ZFP64;ZFP69;ZFP69B;ZFP82;ZFP91;ZFX;ZIC1;ZIC2;ZIC3;ZIC4;ZIC5;ZIK1;Z…	ZNF41
ASCL1_HUMAN.H11MO.0.A	107	0.2655086848635236	0.7430259402955792	1.1719785108963765	0.9361130090082956	0.5783384391032209	0.8461080389916191	MyoD / ASC-related factors{1.2.2}	Achaete-Scute-like factors{1.2.2.2}	ASCL1;ASCL2;ASCL3;ASCL4;ASCL5;MYF5;MYF6;MYOD1;MYOG	ASCL1;ASCL2
ZN549_HUMAN.H11MO.0.C	37	0.09181141439205956	0.7428498537845645	1.5072557396956099	1.0725770871794114	0.6567046350923534	0.9070353484442112	More than 3 adjacent zinc finger factors{2.3.3}	unclassified{2.3.3.0}	BCL6B;BCL6;CTCFL;CTCF;FEZF1;GFI1B;GFI1;GLI1;GLI2;GLI3;GLIS1;GLIS2;GLIS3;MTF1;MYNN;MZF1;OSR2;OVOL1;OVOL2;ZNF146;PLAG1;PLAGL1;PRDM14;PRDM1;PRDM6;SCRT1;SCRT2;SNAI1;SNAI2;YY1;YY2;WT1;ZNF324;ZNF354A;ZBTB14;ZBTB18;ZBTB48;ZBTB49;ZBTB7A;ZBTB7B;ZBTB6;ZFP64;ZFP28;ZFP42;ZFP82;ZFX;ZIC1;ZIC2;ZIC3;ZIC4;ZIM3;ZKSCAN1;ZKSCAN3;ZNF121;ZNF136;ZNF140;ZNF143;ZNF148;ZNF214;ZNF232;ZNF250;ZNF257;ZNF260;ZNF263;ZNF264;ZNF2…	MYNN;MZF1;OSR2;PRDM14;PRDM6;WT1;ZBTB14;ZBTB48;ZBTB49;ZFP64;ZFP28;ZIM3;ZNF121;ZNF250;ZNF257;ZNF263;ZNF274;ZNF317;ZNF320;ZNF329;ZNF331;ZNF394;ZNF449;ZNF502;ZNF528;ZNF547;ZNF549;ZNF554;ZNF586;ZNF589;ZNF667;ZNF680;ZNF708;ZNF713;ZNF768;ZNF18;ZNF85;ZSCAN16;ZSCAN22
PPARG_HUMAN.H11MO.0.A	60	0.1488833746898263	0.7422902026022355	1.3116142940441635	0.994088779390958	1	1	Thyroid hormone receptor-related factors (NR1){2.1.2}	PPAR (NR1C){2.1.2.5}	NR1D1;NR1D2;NR1H2;NR1H3;NR1H4;NR1I2;NR1I3;PPARA;PPARD;PPARG;RARA;RARB;RARG;RORA;RORB;RORC;THRA;THRB;VDR	PPARA;PPARD;PPARG
ANDR_HUMAN.H11MO.0.A	50	0.12406947890818859	0.7413085886847659	1.3731831190420016	1.0184533403402463	0.878934668842727	1	Steroid hormone receptors (NR3){2.1.1}	GR-like receptors (NR3C){2.1.1.1}	AR;ESR1;ESR2;ESRRA;ESRRB;ESRRG;NR3C1;NR3C2;PGR	AR;NR3C1;NR3C2;PGR
ESR1_HUMAN.H11MO.0.A	68	0.1687344913151365	0.7410390848662978	1.2717645373387139	0.9769120833037673	0.8950144927204283	1	Steroid hormone receptors (NR3){2.1.1}	ER-like receptors (NR3A&B){2.1.1.2}	AR;ESR1;ESR2;ESRRA;ESRRB;ESRRG;NR3C1;NR3C2;PGR	ESRRA;ESRRB;ESRRG;ESR1;ESR2
SOX4_HUMAN.H11MO.0.B	50	0.12406947890818859	0.7407857064669832	1.3722071916068508	1.0177290038152471	0.8789967925708961	1	SOX-related factors{4.1.1}	Group C{4.1.1.3}	BBX;CIC;HBP1;SOX1;SOX10;SOX11;SOX12;SOX13;SOX14;SOX15;SOX17;SOX18;SOX2;SOX21;SOX3;SOX30;SOX4;SOX5;SOX6;SOX7;SOX8;SOX9;SRY	SOX11;SOX4
PRGR_HUMAN.H11MO.0.A	37	0.09181141439205956	0.7402066507681524	1.5019099394514308	1.0687421568694537	0.6576300386255695	0.9070353484442112	Steroid hormone receptors (NR3){2.1.1}	GR-like receptors (NR3C){2.1.1.1}	AR;ESR1;ESR2;ESRRA;ESRRB;ESRRG;NR3C1;NR3C2;PGR	AR;NR3C1;NR3C2;PGR
HXA10_HUMAN.H11MO.0.C	27	0.06699751861042183	0.7400082989236257	1.6850066995204211	1.1387048364576828	0.525223911684513	0.8164266852999184	HOX-related factors{3.1.1}	HOX9-13{3.1.1.8}	CDX1;CDX2;CDX4;EVX1;EVX2;GBX1;GBX2;GSX1;GSX2;HDX;HMBOX1;HNF1A;HNF1B;HOXA1;HOXA10;HOXA11;HOXA13;HOXA2;HOXA3;HOXA4;HOXA5;HOXA6;HOXA7;HOXA9;HOXB1;HOXB13;HOXB2;HOXB3;HOXB4;HOXB5;HOXB6;HOXB7;HOXB8;HOXB9;HOXC10;HOXC11;HOXC12;HOXC13;HOXC4;HOXC5;HOXC6;HOXC8;HOXC9;HOXD1;HOXD10;HOXD11;HOXD12;HOXD13;HOXD3;HOXD4;HOXD8;HOXD9;MEOX1;MEOX2;MNX1;PDX1;POU1F1;POU2F1;POU2F2;POU2F3;POU3F1;POU3F2;POU3F3;POU3F4;POU4F1;…	HOXA10;HOXA11;HOXA13;HOXA9;HOXB13;HOXC10;HOXC11;HOXC12;HOXC13;HOXC9;HOXD10;HOXD11;HOXD12;HOXD13;HOXD9
E2F8_HUMAN.H11MO.0.D	35	0.08684863523573201	0.7393046043927615	1.5285217370216504	1.078505901717768	0.6474988613749222	0.9070353484442112	E2F-related factors{3.3.2}	E2F{3.3.2.1}	E2F1;E2F2;E2F3;E2F4;E2F5;E2F6;E2F7;E2F8;TFDP1;TFDP2	E2F1;E2F2;E2F3;E2F4;E2F5;E2F6;E2F7;E2F8
ZN143_HUMAN.H11MO.0.A	58	0.14392059553349876	0.7386882587527323	1.3161312789791006	0.9936942436162443	1	1	More than 3 adjacent zinc finger factors{2.3.3}	ZNF76-like factors{2.3.3.28}	BCL6;BCL6B;CTCF;CTCFL;FEZF1;FEZF2;GFI1;GFI1B;GLI1;GLI2;GLI3;GLI4;GLIS1;GLIS2;GLIS3;HKR1;MTF1;MYNN;MZF1;OSR2;OVOL1;OVOL2;PLAG1;PLAGL1;PLAGL2;PRDM1;PRDM14;PRDM6;SCRT1;SCRT2;SNAI1;SNAI2;SNAI3;WT1;YY1;YY2;ZBTB12;ZBTB14;ZBTB18;ZBTB20;ZBTB26;ZBTB42;ZBTB45;ZBTB47;ZBTB48;ZBTB49;ZBTB6;ZBTB7A;ZBTB7B;ZBTB7C;ZFP14;ZFP2;ZFP28;ZFP30;ZFP37;ZFP42;ZFP64;ZFP69;ZFP69B;ZFP82;ZFP91;ZFX;ZIC1;ZIC2;ZIC3;ZIC4;ZIC5;ZIK1;Z…	ZNF143;ZNF76
ZN219_HUMAN.H11MO.0.D	130	0.3225806451612903	0.7385233469636376	1.1351465831221759	0.9175609288209494	0.43064547012269644	0.7694003601935981	Factors with multiple dispersed zinc fingers{2.3.4}	ZNF219-like factors{2.3.4.2}	BCL11A;BCL11B;BNC1;BNC2;E4F1;HIC1;HIC2;HINFP;HIVEP1;HIVEP2;HIVEP3;IKZF1;IKZF2;IKZF3;IKZF4;IKZF5;INSM1;INSM2;MAZ;MECOM;PATZ1;PRDM16;PRDM4;REST;RLF;RREB1;SALL1;SALL2;SALL3;SALL4;VEZF1;ZBTB1;ZBTB17;ZBTB2;ZBTB25;ZBTB4;ZFAT;ZNF134;ZNF211;ZNF217;ZNF219;ZNF248;ZNF256;ZNF292;ZNF296;ZNF319;ZNF334;ZNF335;ZNF341;ZNF37A;ZNF382;ZNF417;ZNF418;ZNF423;ZNF467;ZNF510;ZNF512;ZNF512B;ZNF516;ZNF518A;ZNF518B;ZNF521;ZN…	ZNF219
ZN563_HUMAN.H11MO.1.C	116	0.2878411910669975	0.7384110533333563	1.1513800794830666	0.924559431071893	0.5152596822472576	0.8133828442944251	More than 3 adjacent zinc finger factors{2.3.3}	ZNF763-like factors{2.3.3.33}	BCL6;BCL6B;CTCF;CTCFL;FEZF1;FEZF2;GFI1;GFI1B;GLI1;GLI2;GLI3;GLI4;GLIS1;GLIS2;GLIS3;HKR1;MTF1;MYNN;MZF1;OSR2;OVOL1;OVOL2;PLAG1;PLAGL1;PLAGL2;PRDM1;PRDM14;PRDM6;SCRT1;SCRT2;SNAI1;SNAI2;SNAI3;WT1;YY1;YY2;ZBTB12;ZBTB14;ZBTB18;ZBTB20;ZBTB26;ZBTB42;ZBTB45;ZBTB47;ZBTB48;ZBTB49;ZBTB6;ZBTB7A;ZBTB7B;ZBTB7C;ZFP14;ZFP2;ZFP28;ZFP30;ZFP37;ZFP42;ZFP64;ZFP69;ZFP69B;ZFP82;ZFP91;ZFX;ZIC1;ZIC2;ZIC3;ZIC4;ZIC5;ZIK1;Z…	ZNF136;ZNF490;ZNF563
ZN341_HUMAN.H11MO.1.C	68	0.1687344913151365	0.7381519043339443	1.2668114512147988	0.9731050085117717	0.8949902509312753	1	Factors with multiple dispersed zinc fingers{2.3.4}	unclassified{2.3.4.0}	BCL11A;E4F1;MECOM;HIC1;HIC2;HINFP;IKZF1;INSM1;MAZ;PATZ1;PRDM4;REST;RREB1;SALL4;VEZF1;ZBTB17;ZBTB4;HIVEP1;HIVEP2;ZNF134;ZNF219;ZNF335;ZNF341;ZNF382;ZNF418;ZNF423;ZNF467;ZNF770;ZNF784;ZNF8	E4F1;PRDM4;REST;RREB1;ZBTB17;ZBTB4;ZNF335;ZNF341;ZNF467;ZNF770;ZNF784;ZNF8
PITX2_HUMAN.H11MO.0.D	36	0.08933002481389578	0.737680837058491	1.510693687651996	1.0705448075503738	0.6533795875438616	0.9070353484442112	Paired-related HD factors{3.1.3}	PITX{3.1.3.19}	ALX1;ALX3;ALX4;ARGFX;ARX;CRX;DMBX1;DPRX;DRGX;DUX4;DUXA;ESX1;GSC;GSC2;HESX1;ISX;LEUTX;MIXL1;NOBOX;OTP;OTX1;OTX2;PHOX2A;PHOX2B;PITX1;PITX2;PITX3;PROP1;PRRX1;PRRX2;RAX;RAX2;RHOXF1;RHOXF2;SEBOX;SHOX;SHOX2;TPRX1;UNCX;VSX1;VSX2	PITX1;PITX2;PITX3
P53_HUMAN.H11MO.0.A	40	0.09925558312655088	0.7374320008139864	1.4590008690405907	1.0501385130062337	0.7338113239174787	0.9490080945881367	p53-related factors{6.3.1}	p53{6.3.1.0.1}	TP53;TP63;TP73	TP53
ZIC1_HUMAN.H11MO.0.B	108	0.2679900744416873	0.7368692242840723	1.160671842436255	0.9276982205736853	0.542435880478973	0.8216464908630415	More than 3 adjacent zinc finger factors{2.3.3}	GLI-like factors{2.3.3.1}	BCL6;BCL6B;CTCF;CTCFL;FEZF1;FEZF2;GFI1;GFI1B;GLI1;GLI2;GLI3;GLI4;GLIS1;GLIS2;GLIS3;HKR1;MTF1;MYNN;MZF1;OSR2;OVOL1;OVOL2;PLAG1;PLAGL1;PLAGL2;PRDM1;PRDM14;PRDM6;SCRT1;SCRT2;SNAI1;SNAI2;SNAI3;WT1;YY1;YY2;ZBTB12;ZBTB14;ZBTB18;ZBTB20;ZBTB26;ZBTB42;ZBTB45;ZBTB47;ZBTB48;ZBTB49;ZBTB6;ZBTB7A;ZBTB7B;ZBTB7C;ZFP14;ZFP2;ZFP28;ZFP30;ZFP37;ZFP42;ZFP64;ZFP69;ZFP69B;ZFP82;ZFP91;ZFX;ZIC1;ZIC2;ZIC3;ZIC4;ZIC5;ZIK1;Z…	GLI1;GLI2;GLI3;GLIS1;GLIS2;GLIS3;ZIC1;ZIC2;ZIC3;ZIC4
RARG_HUMAN.H11MO.0.B	69	0.17121588089330025	0.7365635505805733	1.2600159161532882	0.9693255504889606	0.8956529083643622	1	Thyroid hormone receptor-related factors (NR1){2.1.2}	Retinoic acid receptors (NR1B){2.1.2.1}	NR1D1;NR1D2;NR1H2;NR1H3;NR1H4;NR1I2;NR1I3;PPARA;PPARD;PPARG;RARA;RARB;RARG;RORA;RORB;RORC;THRA;THRB;VDR	RARA;RARB;RARG
ZN335_HUMAN.H11MO.0.A	110	0.2729528535980149	0.7362819570146053	1.1566117371969262	0.9255548594396954	0.5092034897826512	0.8133828442944251	Factors with multiple dispersed zinc fingers{2.3.4}	unclassified{2.3.4.0}	BCL11A;E4F1;MECOM;HIC1;HIC2;HINFP;IKZF1;INSM1;MAZ;PATZ1;PRDM4;REST;RREB1;SALL4;VEZF1;ZBTB17;ZBTB4;HIVEP1;HIVEP2;ZNF134;ZNF219;ZNF335;ZNF341;ZNF382;ZNF418;ZNF423;ZNF467;ZNF770;ZNF784;ZNF8	E4F1;PRDM4;REST;RREB1;ZBTB17;ZBTB4;ZNF335;ZNF341;ZNF467;ZNF770;ZNF784;ZNF8
FOXM1_HUMAN.H11MO.0.A	42	0.10421836228287841	0.7358857930518488	1.4339419677533802	1.039238983251395	0.8034534564367981	0.9772764195857314	Forkhead box (FOX) factors{3.3.1}	FOXM{3.3.1.13}	FOXA1;FOXA2;FOXA3;FOXB1;FOXB2;FOXC1;FOXC2;FOXD1;FOXD2;FOXD3;FOXD4;FOXD4L1;FOXD4L3;FOXD4L4;FOXD4L5;FOXD4L6;FOXE1;FOXE3;FOXF1;FOXF2;FOXG1;FOXH1;FOXI1;FOXI2;FOXI3;FOXJ1;FOXJ2;FOXJ3;FOXK1;FOXK2;FOXL1;FOXL2;FOXM1;FOXN1;FOXN2;FOXN3;FOXN4;FOXO1;FOXO3;FOXO4;FOXO6;FOXP1;FOXP2;FOXP3;FOXP4;FOXQ1;FOXR1;FOXR2;FOXS1	FOXM1
SPIB_HUMAN.H11MO.0.A	61	0.1513647642679901	0.7354538389811632	1.2942872767513265	0.9827776245684777	0.9449170992280698	1	Ets-related factors{3.5.2}	Spi-like factors{3.5.2.5}	EHF;ELF1;ELF2;ELF3;ELF4;ELF5;ELK1;ELK3;ELK4;ERF;ERG;ETS1;ETS2;ETV1;ETV2;ETV3;ETV3L;ETV4;ETV5;ETV6;ETV7;FEV;FLI1;GABPA;SPDEF;SPI1;SPIB;SPIC	SPI1;SPIB;SPIC
ZN140_HUMAN.H11MO.0.C	34	0.08436724565756824	0.7351547697354358	1.5354077317778956	1.0783815939325483	0.6433061455055424	0.9050894857386373	More than 3 adjacent zinc finger factors{2.3.3}	ZNF302-like factors{2.3.3.44}	BCL6;BCL6B;CTCF;CTCFL;FEZF1;FEZF2;GFI1;GFI1B;GLI1;GLI2;GLI3;GLI4;GLIS1;GLIS2;GLIS3;HKR1;MTF1;MYNN;MZF1;OSR2;OVOL1;OVOL2;PLAG1;PLAGL1;PLAGL2;PRDM1;PRDM14;PRDM6;SCRT1;SCRT2;SNAI1;SNAI2;SNAI3;WT1;YY1;YY2;ZBTB12;ZBTB14;ZBTB18;ZBTB20;ZBTB26;ZBTB42;ZBTB45;ZBTB47;ZBTB48;ZBTB49;ZBTB6;ZBTB7A;ZBTB7B;ZBTB7C;ZFP14;ZFP2;ZFP28;ZFP30;ZFP37;ZFP42;ZFP64;ZFP69;ZFP69B;ZFP82;ZFP91;ZFX;ZIC1;ZIC2;ZIC3;ZIC4;ZIC5;ZIK1;Z…	ZNF140
HTF4_HUMAN.H11MO.0.A	106	0.2630272952853598	0.7348083490179746	1.160612924946475	0.9264555952565988	0.5402639832483949	0.8206346698935878	E2A-related factors{1.2.1}	HTF-4 (TCF-12, HEB){1.2.1.0.3}	TCF12;TCF4;TCF3	TCF12
ZFHX3_HUMAN.H11MO.0.D	26	0.06451612903225806	0.734696817490332	1.6988134005861004	1.1402622729524292	0.5175825934873015	0.8133828442944251	HD-ZF factors{3.1.8}	ZFHX{3.1.8.4}	ADNP;ADNP2;HOMEZ;NANOGNB;TSHZ1;TSHZ2;TSHZ3;ZEB1;ZEB2;ZFHX2;ZFHX3;ZFHX4;ZHX1;ZHX2;ZHX3	ZFHX3
IRF4_HUMAN.H11MO.0.A	56	0.13895781637717122	0.7340158273726888	1.3194578447661838	0.9921411106393476	1	1	Interferon-regulatory factors{3.5.3}	IRF-4 (LSIRF, NF-EM5, MUM1, Pip){3.5.3.0.4}	IRF1;IRF2;IRF3;IRF4;IRF5;IRF6;IRF7;IRF8;IRF9	IRF4
ZN713_HUMAN.H11MO.0.D	53	0.1315136476426799	0.7330418266314065	1.336621049466758	0.9985199709778081	0.9999999999999999	1	More than 3 adjacent zinc finger factors{2.3.3}	unclassified{2.3.3.0}	BCL6B;BCL6;CTCFL;CTCF;FEZF1;GFI1B;GFI1;GLI1;GLI2;GLI3;GLIS1;GLIS2;GLIS3;MTF1;MYNN;MZF1;OSR2;OVOL1;OVOL2;ZNF146;PLAG1;PLAGL1;PRDM14;PRDM1;PRDM6;SCRT1;SCRT2;SNAI1;SNAI2;YY1;YY2;WT1;ZNF324;ZNF354A;ZBTB14;ZBTB18;ZBTB48;ZBTB49;ZBTB7A;ZBTB7B;ZBTB6;ZFP64;ZFP28;ZFP42;ZFP82;ZFX;ZIC1;ZIC2;ZIC3;ZIC4;ZIM3;ZKSCAN1;ZKSCAN3;ZNF121;ZNF136;ZNF140;ZNF143;ZNF148;ZNF214;ZNF232;ZNF250;ZNF257;ZNF260;ZNF263;ZNF264;ZNF2…	MYNN;MZF1;OSR2;PRDM14;PRDM6;WT1;ZBTB14;ZBTB48;ZBTB49;ZFP64;ZFP28;ZIM3;ZNF121;ZNF250;ZNF257;ZNF263;ZNF274;ZNF317;ZNF320;ZNF329;ZNF331;ZNF394;ZNF449;ZNF502;ZNF528;ZNF547;ZNF549;ZNF554;ZNF586;ZNF589;ZNF667;ZNF680;ZNF708;ZNF713;ZNF768;ZNF18;ZNF85;ZSCAN16;ZSCAN22
ZSC16_HUMAN.H11MO.0.D	31	0.07692307692307693	0.7323925596406042	1.5812281678851143	1.094194503216787	0.6260890586768034	0.8953446225809764	More than 3 adjacent zinc finger factors{2.3.3}	unclassified{2.3.3.0}	BCL6B;BCL6;CTCFL;CTCF;FEZF1;GFI1B;GFI1;GLI1;GLI2;GLI3;GLIS1;GLIS2;GLIS3;MTF1;MYNN;MZF1;OSR2;OVOL1;OVOL2;ZNF146;PLAG1;PLAGL1;PRDM14;PRDM1;PRDM6;SCRT1;SCRT2;SNAI1;SNAI2;YY1;YY2;WT1;ZNF324;ZNF354A;ZBTB14;ZBTB18;ZBTB48;ZBTB49;ZBTB7A;ZBTB7B;ZBTB6;ZFP64;ZFP28;ZFP42;ZFP82;ZFX;ZIC1;ZIC2;ZIC3;ZIC4;ZIM3;ZKSCAN1;ZKSCAN3;ZNF121;ZNF136;ZNF140;ZNF143;ZNF148;ZNF214;ZNF232;ZNF250;ZNF257;ZNF260;ZNF263;ZNF264;ZNF2…	MYNN;MZF1;OSR2;PRDM14;PRDM6;WT1;ZBTB14;ZBTB48;ZBTB49;ZFP64;ZFP28;ZIM3;ZNF121;ZNF250;ZNF257;ZNF263;ZNF274;ZNF317;ZNF320;ZNF329;ZNF331;ZNF394;ZNF449;ZNF502;ZNF528;ZNF547;ZNF549;ZNF554;ZNF586;ZNF589;ZNF667;ZNF680;ZNF708;ZNF713;ZNF768;ZNF18;ZNF85;ZSCAN16;ZSCAN22
ZBT7B_HUMAN.H11MO.0.D	86	0.21339950372208435	0.7317160064924428	1.1971069689684803	0.9401680549289443	0.6752450706643827	0.9137601659446649	More than 3 adjacent zinc finger factors{2.3.3}	ZBTB7 factors{2.3.3.8}	BCL6;BCL6B;CTCF;CTCFL;FEZF1;FEZF2;GFI1;GFI1B;GLI1;GLI2;GLI3;GLI4;GLIS1;GLIS2;GLIS3;HKR1;MTF1;MYNN;MZF1;OSR2;OVOL1;OVOL2;PLAG1;PLAGL1;PLAGL2;PRDM1;PRDM14;PRDM6;SCRT1;SCRT2;SNAI1;SNAI2;SNAI3;WT1;YY1;YY2;ZBTB12;ZBTB14;ZBTB18;ZBTB20;ZBTB26;ZBTB42;ZBTB45;ZBTB47;ZBTB48;ZBTB49;ZBTB6;ZBTB7A;ZBTB7B;ZBTB7C;ZFP14;ZFP2;ZFP28;ZFP30;ZFP37;ZFP42;ZFP64;ZFP69;ZFP69B;ZFP82;ZFP91;ZFX;ZIC1;ZIC2;ZIC3;ZIC4;ZIC5;ZIK1;Z…	ZBTB7A;ZBTB7B
NGN2_HUMAN.H11MO.0.D	74	0.18362282878411912	0.7317136889922294	1.233027090908052	0.9551512769305239	0.7512119175583475	0.9526059020353387	Tal-related factors{1.2.3}	Neurogenin / Atonal-like factors{1.2.3.4}	ATOH1;ATOH7;ATOH8;BHLHA15;BHLHA9;BHLHE22;BHLHE23;FERD3L;FIGLA;HAND1;HAND2;LYL1;MESP1;MESP2;MSC;MSGN1;NEUROD1;NEUROD2;NEUROD4;NEUROD6;NEUROG1;NEUROG2;NEUROG3;NHLH1;NHLH2;OLIG1;OLIG2;OLIG3;PTF1A;SCX;TAL1;TAL2;TCF15;TCF21;TCF23;TWIST1;TWIST2	ATOH1;BHLHA15;BHLHE22;BHLHE23;NEUROD1;NEUROD2;NEUROG2;OLIG1;OLIG2;OLIG3
HXD12_HUMAN.H11MO.0.D	29	0.07196029776674938	0.73042406754965306	1.617103253430068	1.1065724460300874	0.6132979744854722	0.882187944642349	HOX-related factors{3.1.1}	HOX9-13{3.1.1.8}	CDX1;CDX2;CDX4;EVX1;EVX2;GBX1;GBX2;GSX1;GSX2;HDX;HMBOX1;HNF1A;HNF1B;HOXA1;HOXA10;HOXA11;HOXA13;HOXA2;HOXA3;HOXA4;HOXA5;HOXA6;HOXA7;HOXA9;HOXB1;HOXB13;HOXB2;HOXB3;HOXB4;HOXB5;HOXB6;HOXB7;HOXB8;HOXB9;HOXC10;HOXC11;HOXC12;HOXC13;HOXC4;HOXC5;HOXC6;HOXC8;HOXC9;HOXD1;HOXD10;HOXD11;HOXD12;HOXD13;HOXD3;HOXD4;HOXD8;HOXD9;MEOX1;MEOX2;MNX1;PDX1;POU1F1;POU2F1;POU2F2;POU2F3;POU3F1;POU3F2;POU3F3;POU3F4;POU4F1;…	HOXA10;HOXA11;HOXA13;HOXA9;HOXB13;HOXC10;HOXC11;HOXC12;HOXC13;HOXC9;HOXD10;HOXD11;HOXD12;HOXD13;HOXD9
HNF1B_HUMAN.H11MO.0.A	25	0.062034739454094295	0.7302068218574831	1.7161785460679784	1.1436573702965476	0.509256623956072	0.8133828442944251	POU domain factors{3.1.10}	HNF1-like factors{3.1.10.7}	CDX1;CDX2;CDX4;EVX1;EVX2;GBX1;GBX2;GSX1;GSX2;HDX;HMBOX1;HNF1A;HNF1B;HOXA1;HOXA10;HOXA11;HOXA13;HOXA2;HOXA3;HOXA4;HOXA5;HOXA6;HOXA7;HOXA9;HOXB1;HOXB13;HOXB2;HOXB3;HOXB4;HOXB5;HOXB6;HOXB7;HOXB8;HOXB9;HOXC10;HOXC11;HOXC12;HOXC13;HOXC4;HOXC5;HOXC6;HOXC8;HOXC9;HOXD1;HOXD10;HOXD11;HOXD12;HOXD13;HOXD3;HOXD4;HOXD8;HOXD9;MEOX1;MEOX2;MNX1;PDX1;POU1F1;POU2F1;POU2F2;POU2F3;POU3F1;POU3F2;POU3F3;POU3F4;POU4F1;…	HMBOX1;HNF1A;HNF1B
FOXL1_HUMAN.H11MO.0.D	57	0.141439205955335	0.7293633114814545	1.3051995621522354	0.983482060156984	1	1	Forkhead box (FOX) factors{3.3.1}	FOXL{3.3.1.12}	FOXA1;FOXA2;FOXA3;FOXB1;FOXB2;FOXC1;FOXC2;FOXD1;FOXD2;FOXD3;FOXD4;FOXD4L1;FOXD4L3;FOXD4L4;FOXD4L5;FOXD4L6;FOXE1;FOXE3;FOXF1;FOXF2;FOXG1;FOXH1;FOXI1;FOXI2;FOXI3;FOXJ1;FOXJ2;FOXJ3;FOXK1;FOXK2;FOXL1;FOXL2;FOXM1;FOXN1;FOXN2;FOXN3;FOXN4;FOXO1;FOXO3;FOXO4;FOXO6;FOXP1;FOXP2;FOXP3;FOXP4;FOXQ1;FOXR1;FOXR2;FOXS1	FOXL1
TGIF2_HUMAN.H11MO.0.D	42	0.10421836228287841	0.7289853026362545	1.420518353846973	1.0295136169695136	0.8686491729604041	1	TALE-type homeo domain factors{3.1.4}	TGIF{3.1.4.6}	IRX1;IRX2;IRX3;IRX4;IRX5;IRX6;MEIS1;MEIS2;MEIS3;MKX;PBX1;PBX2;PBX3;PKNOX1;PKNOX2;TGIF1;TGIF2;TGIF2LX;TGIF2LY	TGIF2LX;TGIF1;TGIF2
DMRT1_HUMAN.H11MO.0.D	26	0.06451612903225806	0.727981470320913	1.6832614992519488	1.129842234245103	0.5201008329924145	0.8133828442944251	DMRT{2.5.1}	DMRT1{2.5.1.0.1}	DMRT1;DMRT2;DMRT3;DMRTA1;DMRTA2;DMRTB1;DMRTC2	DMRT1
ERR2_HUMAN.H11MO.0.A	36	0.08933002481389578	0.7275141166852105	1.4898069664624827	1.0557534529276695	0.7206837394205737	0.9481628289459257	Steroid hormone receptors (NR3){2.1.1}	ER-like receptors (NR3A&B){2.1.1.2}	AR;ESR1;ESR2;ESRRA;ESRRB;ESRRG;NR3C1;NR3C2;PGR	ESRRA;ESRRB;ESRRG;ESR1;ESR2
CENPB_HUMAN.H11MO.0.D	55	0.13647642679900746	0.7272405678985712	1.3132060680152333	0.9853995936948223	0.9999999999999999	1			CENPB	CENPB
XBP1_HUMAN.H11MO.0.D	122	0.3027295285359802	0.7262489896063548	1.1249072098729347	0.9060791654666372	0.39371019356970366	0.7581104489698397	XBP-1-related factors{1.1.5}	XBP-1{1.1.5.0.1}	XBP1	XBP1
ZN708_HUMAN.H11MO.1.D	72	0.17866004962779156	0.7261424534575843	1.2307991231977227	0.9508830424401598	0.748706749552705	0.950993251903024	More than 3 adjacent zinc finger factors{2.3.3}	unclassified{2.3.3.0}	BCL6B;BCL6;CTCFL;CTCF;FEZF1;GFI1B;GFI1;GLI1;GLI2;GLI3;GLIS1;GLIS2;GLIS3;MTF1;MYNN;MZF1;OSR2;OVOL1;OVOL2;ZNF146;PLAG1;PLAGL1;PRDM14;PRDM1;PRDM6;SCRT1;SCRT2;SNAI1;SNAI2;YY1;YY2;WT1;ZNF324;ZNF354A;ZBTB14;ZBTB18;ZBTB48;ZBTB49;ZBTB7A;ZBTB7B;ZBTB6;ZFP64;ZFP28;ZFP42;ZFP82;ZFX;ZIC1;ZIC2;ZIC3;ZIC4;ZIM3;ZKSCAN1;ZKSCAN3;ZNF121;ZNF136;ZNF140;ZNF143;ZNF148;ZNF214;ZNF232;ZNF250;ZNF257;ZNF260;ZNF263;ZNF264;ZNF2…	MYNN;MZF1;OSR2;PRDM14;PRDM6;WT1;ZBTB14;ZBTB48;ZBTB49;ZFP64;ZFP28;ZIM3;ZNF121;ZNF250;ZNF257;ZNF263;ZNF274;ZNF317;ZNF320;ZNF329;ZNF331;ZNF394;ZNF449;ZNF502;ZNF528;ZNF547;ZNF549;ZNF554;ZNF586;ZNF589;ZNF667;ZNF680;ZNF708;ZNF713;ZNF768;ZNF18;ZNF85;ZSCAN16;ZSCAN22
LHX4_HUMAN.H11MO.0.D	20	0.04962779156327544	0.725934222130517	1.8860045745124718	1.2029363023119497	0.38251187686481625	0.7517183034976838	HD-LIM factors{3.1.5}	Lhx-3-like factors{3.1.5.4}	ISL1;ISL2;LHX1;LHX2;LHX3;LHX4;LHX5;LHX6;LHX8;LHX9;LMX1A;LMX1B	LHX3;LHX4
NANOG_HUMAN.H11MO.1.B	27	0.06699751861042183	0.7234511976823315	1.647333338058541	1.113256146413711	0.6001922872995227	0.8649500065568821	NK-related factors{3.1.2}	NANOG{3.1.2.12}	BARHL1;BARHL2;BARX1;BARX2;BSX;DBX1;DBX2;DLX1;DLX2;DLX3;DLX4;DLX5;DLX6;EMX1;EMX2;EN1;EN2;HHEX;HLX;HMX1;HMX2;HMX3;LBX1;LBX2;MSX1;MSX2;NANOG;NKX1-1;NKX1-2;NKX2-1;NKX2-2;NKX2-3;NKX2-4;NKX2-5;NKX2-6;NKX2-8;NKX3-1;NKX3-2;NKX6-1;NKX6-2;NKX6-3;NOTO;TLX1;TLX2;TLX3;VAX1;VAX2;VENTX	NANOG
MYF6_HUMAN.H11MO.0.C	68	0.1687344913151365	0.7234047403026322	1.2414615989982791	0.9536247667081357	0.7930088167642103	0.972034654571075	MyoD / ASC-related factors{1.2.2}	Myogenic transcription factors{1.2.2.1}	ASCL1;ASCL2;ASCL3;ASCL4;ASCL5;MYF5;MYF6;MYOD1;MYOG	MYF6;MYOD1;MYOG
GCM2_HUMAN.H11MO.0.D	71	0.1761786600496278	0.7223953434134543	1.2280639733965824	0.9474579117123875	0.7475350644597879	0.950993251903024	GCM factors{7.2.1}	GCMb (GCM2){7.2.1.0.2}	GCM1;GCM2	GCM2
HES5_HUMAN.H11MO.0.D	111	0.27543424317617865	0.7222684352589736	1.1331059148610945	0.9073271767916944	0.41208265085322743	0.7620684990369526	Hairy-related factors{1.2.4}	Hairy-like factors{1.2.4.1}	BHLHE40;BHLHE41;HELT;HES1;HES2;HES3;HES4;HES5;HES6;HES7;HEY1;HEY2;HEYL	BHLHE40;BHLHE41;HES1;HES5;HES7;HEY1;HEY2
ELF1_HUMAN.H11MO.0.A	82	0.20347394540942929	0.7222218124398411	1.192268028547899	0.9324780371941881	0.6270896189283103	0.8953446225809764	Ets-related factors{3.5.2}	Elf-1-like factors{3.5.2.3}	EHF;ELF1;ELF2;ELF3;ELF4;ELF5;ELK1;ELK3;ELK4;ERF;ERG;ETS1;ETS2;ETV1;ETV2;ETV3;ETV3L;ETV4;ETV5;ETV6;ETV7;FEV;FLI1;GABPA;SPDEF;SPI1;SPIB;SPIC	ELF1;ELF2
MEIS2_HUMAN.H11MO.0.B	33	0.08188585607940446	0.7215061292038973	1.5227880566814662	1.0645765655300297	0.7085085063519949	0.9402066409593598	TALE-type homeo domain factors{3.1.4}	MEIS{3.1.4.2}	IRX1;IRX2;IRX3;IRX4;IRX5;IRX6;MEIS1;MEIS2;MEIS3;MKX;PBX1;PBX2;PBX3;PKNOX1;PKNOX2;TGIF1;TGIF2;TGIF2LX;TGIF2LY	MEIS1;MEIS2;MEIS3
PO6F1_HUMAN.H11MO.0.D	22	0.05459057071960298	0.7213818237017998	1.7927610695254401	1.1657707252670828	0.4789423424941108	0.7960190078740051	POU domain factors{3.1.10}	POU6 (Brn-5-like factors){3.1.10.6}	CDX1;CDX2;CDX4;EVX1;EVX2;GBX1;GBX2;GSX1;GSX2;HDX;HMBOX1;HNF1A;HNF1B;HOXA1;HOXA10;HOXA11;HOXA13;HOXA2;HOXA3;HOXA4;HOXA5;HOXA6;HOXA7;HOXA9;HOXB1;HOXB13;HOXB2;HOXB3;HOXB4;HOXB5;HOXB6;HOXB7;HOXB8;HOXB9;HOXC10;HOXC11;HOXC12;HOXC13;HOXC4;HOXC5;HOXC6;HOXC8;HOXC9;HOXD1;HOXD10;HOXD11;HOXD12;HOXD13;HOXD3;HOXD4;HOXD8;HOXD9;MEOX1;MEOX2;MNX1;PDX1;POU1F1;POU2F1;POU2F2;POU2F3;POU3F1;POU3F2;POU3F3;POU3F4;POU4F1;…	POU6F1;POU6F2
USF2_HUMAN.H11MO.0.A	101	0.2506203473945409	0.7209578408612061	1.1473403291042779	0.9126697985264742	0.46412268645337745	0.7828271654016477	bHLH-ZIP factors{1.2.6}	USF factors{1.2.6.2}	MAX;MITF;MLX;MLXIP;MLXIPL;MNT;MXD1;MXD3;MXD4;MXI1;MYC;MYCL;MYCN;REPIN1;SREBF1;SREBF2;TFAP4;TFE3;TFEB;TFEC;USF1;USF2	USF1;USF2
OLIG2_HUMAN.H11MO.1.B	58	0.14392059553349876	0.7203396542983657	1.2834219041095967	0.9689989066661809	0.888230487622573	1	Tal-related factors{1.2.3}	Neurogenin / Atonal-like factors{1.2.3.4}	ATOH1;ATOH7;ATOH8;BHLHA15;BHLHA9;BHLHE22;BHLHE23;FERD3L;FIGLA;HAND1;HAND2;LYL1;MESP1;MESP2;MSC;MSGN1;NEUROD1;NEUROD2;NEUROD4;NEUROD6;NEUROG1;NEUROG2;NEUROG3;NHLH1;NHLH2;OLIG1;OLIG2;OLIG3;PTF1A;SCX;TAL1;TAL2;TCF15;TCF21;TCF23;TWIST1;TWIST2	ATOH1;BHLHA15;BHLHE22;BHLHE23;NEUROD1;NEUROD2;NEUROG2;OLIG1;OLIG2;OLIG3
PO4F2_HUMAN.H11MO.0.D	23	0.05707196029776675	0.7203086980483961	1.7548310300034986	1.1510880627912339	0.49134169411688594	0.802390265074315	POU domain factors{3.1.10}	POU4 (Brn-3-like factors){3.1.10.4}	CDX1;CDX2;CDX4;EVX1;EVX2;GBX1;GBX2;GSX1;GSX2;HDX;HMBOX1;HNF1A;HNF1B;HOXA1;HOXA10;HOXA11;HOXA13;HOXA2;HOXA3;HOXA4;HOXA5;HOXA6;HOXA7;HOXA9;HOXB1;HOXB13;HOXB2;HOXB3;HOXB4;HOXB5;HOXB6;HOXB7;HOXB8;HOXB9;HOXC10;HOXC11;HOXC12;HOXC13;HOXC4;HOXC5;HOXC6;HOXC8;HOXC9;HOXD1;HOXD10;HOXD11;HOXD12;HOXD13;HOXD3;HOXD4;HOXD8;HOXD9;MEOX1;MEOX2;MNX1;PDX1;POU1F1;POU2F1;POU2F2;POU2F3;POU3F1;POU3F2;POU3F3;POU3F4;POU4F1;…	POU4F1;POU4F2;POU4F3
TLX1_HUMAN.H11MO.0.D	43	0.10669975186104218	0.7193697392587912	1.391673287698418	1.0119091985242503	0.9352498497104016	1	NK-related factors{3.1.2}	TLX{3.1.2.21}	BARHL1;BARHL2;BARX1;BARX2;BSX;DBX1;DBX2;DLX1;DLX2;DLX3;DLX4;DLX5;DLX6;EMX1;EMX2;EN1;EN2;HHEX;HLX;HMX1;HMX2;HMX3;LBX1;LBX2;MSX1;MSX2;NANOG;NKX1-1;NKX1-2;NKX2-1;NKX2-2;NKX2-3;NKX2-4;NKX2-5;NKX2-6;NKX2-8;NKX3-1;NKX3-2;NKX6-1;NKX6-2;NKX6-3;NOTO;TLX1;TLX2;TLX3;VAX1;VAX2;VENTX	TLX1
HES7_HUMAN.H11MO.0.D	81	0.20099255583126552	0.7191696431785698	1.189999827783127	0.9296808427051224	0.5838680485960581	0.8511806568059906	Hairy-related factors{1.2.4}	Hairy-like factors{1.2.4.1}	BHLHE40;BHLHE41;HELT;HES1;HES2;HES3;HES4;HES5;HES6;HES7;HEY1;HEY2;HEYL	BHLHE40;BHLHE41;HES1;HES5;HES7;HEY1;HEY2
ZN436_HUMAN.H11MO.0.C	89	0.22084367245657568	0.7190028827036676	1.168949862226177	0.9206833210867832	0.5180721579918631	0.8133828442944251	More than 3 adjacent zinc finger factors{2.3.3}	ZNF180-like factors{2.3.3.58}	BCL6;BCL6B;CTCF;CTCFL;FEZF1;FEZF2;GFI1;GFI1B;GLI1;GLI2;GLI3;GLI4;GLIS1;GLIS2;GLIS3;HKR1;MTF1;MYNN;MZF1;OSR2;OVOL1;OVOL2;PLAG1;PLAGL1;PLAGL2;PRDM1;PRDM14;PRDM6;SCRT1;SCRT2;SNAI1;SNAI2;SNAI3;WT1;YY1;YY2;ZBTB12;ZBTB14;ZBTB18;ZBTB20;ZBTB26;ZBTB42;ZBTB45;ZBTB47;ZBTB48;ZBTB49;ZBTB6;ZBTB7A;ZBTB7B;ZBTB7C;ZFP14;ZFP2;ZFP28;ZFP30;ZFP37;ZFP42;ZFP64;ZFP69;ZFP69B;ZFP82;ZFP91;ZFX;ZIC1;ZIC2;ZIC3;ZIC4;ZIC5;ZIK1;Z…	ZNF436
RXRG_HUMAN.H11MO.0.B	30	0.07444168734491315	0.7179814545862361	1.5691709946842705	1.0799352314967483	0.6938084754059007	0.9238796796855777	RXR-related receptors (NR2){2.1.3}	Retinoid X receptors (NR2B){2.1.3.1}	HNF4A;HNF4G;NR2C1;NR2C2;NR2E1;NR2E3;NR2F1;NR2F2;NR2F6;RXRA;RXRB;RXRG	RXRA;RXRB;RXRG
ERG_HUMAN.H11MO.0.A	101	0.2506203473945409	0.7176121664582593	1.1420466437136476	0.9084635708616192	0.4311037037660627	0.7694003601935981	Ets-related factors{3.5.2}	Ets-like factors{3.5.2.1}	EHF;ELF1;ELF2;ELF3;ELF4;ELF5;ELK1;ELK3;ELK4;ERF;ERG;ETS1;ETS2;ETV1;ETV2;ETV3;ETV3L;ETV4;ETV5;ETV6;ETV7;FEV;FLI1;GABPA;SPDEF;SPI1;SPIB;SPIC	ERG;ETS1;ETS2;ETV2;ETV3;FEV;FLI1;GABPA
COE1_HUMAN.H11MO.0.A	66	0.16377171215880892	0.7168899022612211	1.2385898797933543	0.9484778898589575	0.7406747964264566	0.9490080945881367	Early B-Cell Factor-related factors{6.1.5}	EBF1 (COE1){6.1.5.0.1}	EBF1;EBF2;EBF3;EBF4	EBF1
NR1D1_HUMAN.H11MO.0.B	67	0.1662531017369727	0.7155776536592232	1.232123514680182	0.9450064234871864	0.7421976077534925	0.9490080945881367	Thyroid hormone receptor-related factors (NR1){2.1.2}	Rev-ErbA (NR1D){2.1.2.3}	NR1D1;NR1D2;NR1H2;NR1H3;NR1H4;NR1I2;NR1I3;PPARA;PPARD;PPARG;RARA;RARB;RARG;RORA;RORB;RORC;THRA;THRB;VDR	NR1D1
FLI1_HUMAN.H11MO.1.A	94	0.23325062034739455	0.7139279446722002	1.1496805364672142	0.9095308569982676	0.45431318171366547	0.7801235258379422	Ets-related factors{3.5.2}	Ets-like factors{3.5.2.1}	EHF;ELF1;ELF2;ELF3;ELF4;ELF5;ELK1;ELK3;ELK4;ERF;ERG;ETS1;ETS2;ETV1;ETV2;ETV3;ETV3L;ETV4;ETV5;ETV6;ETV7;FEV;FLI1;GABPA;SPDEF;SPI1;SPIB;SPIC	ERG;ETS1;ETS2;ETV2;ETV3;FEV;FLI1;GABPA
MEOX2_HUMAN.H11MO.0.D	25	0.062034739454094295	0.7138533421721848	1.6777065941466973	1.1180510965240225	0.5860529631901302	0.8525411973954536	HOX-related factors{3.1.1}	MEOX{3.1.1.14}	CDX1;CDX2;CDX4;EVX1;EVX2;GBX1;GBX2;GSX1;GSX2;HDX;HMBOX1;HNF1A;HNF1B;HOXA1;HOXA10;HOXA11;HOXA13;HOXA2;HOXA3;HOXA4;HOXA5;HOXA6;HOXA7;HOXA9;HOXB1;HOXB13;HOXB2;HOXB3;HOXB4;HOXB5;HOXB6;HOXB7;HOXB8;HOXB9;HOXC10;HOXC11;HOXC12;HOXC13;HOXC4;HOXC5;HOXC6;HOXC8;HOXC9;HOXD1;HOXD10;HOXD11;HOXD12;HOXD13;HOXD3;HOXD4;HOXD8;HOXD9;MEOX1;MEOX2;MNX1;PDX1;POU1F1;POU2F1;POU2F2;POU2F3;POU3F1;POU3F2;POU3F3;POU3F4;POU4F1;…	MEOX1;MEOX2
PPARA_HUMAN.H11MO.1.B	41	0.10173697270471464	0.7133796339993285	1.4003973999410888	1.0115144119007635	0.9338857451086449	1	Thyroid hormone receptor-related factors (NR1){2.1.2}	PPAR (NR1C){2.1.2.5}	NR1D1;NR1D2;NR1H2;NR1H3;NR1H4;NR1I2;NR1I3;PPARA;PPARD;PPARG;RARA;RARB;RARG;RORA;RORB;RORC;THRA;THRB;VDR	PPARA;PPARD;PPARG
MITF_HUMAN.H11MO.0.A	63	0.15632754342431762	0.7132490876577569	1.2456173614229795	0.9491461483660094	0.7871110630242286	0.9669232587595962	bHLH-ZIP factors{1.2.6}	TFE3-like factors{1.2.6.1}	MAX;MITF;MLX;MLXIP;MLXIPL;MNT;MXD1;MXD3;MXD4;MXI1;MYC;MYCL;MYCN;REPIN1;SREBF1;SREBF2;TFAP4;TFE3;TFEB;TFEC;USF1;USF2	MITF;TFE3;TFEB
ZIC3_HUMAN.H11MO.0.B	109	0.2704714640198511	0.7127752797029492	1.1211676900701446	0.896671371330149	0.35137276563506453	0.7243540168573122	More than 3 adjacent zinc finger factors{2.3.3}	GLI-like factors{2.3.3.1}	BCL6;BCL6B;CTCF;CTCFL;FEZF1;FEZF2;GFI1;GFI1B;GLI1;GLI2;GLI3;GLI4;GLIS1;GLIS2;GLIS3;HKR1;MTF1;MYNN;MZF1;OSR2;OVOL1;OVOL2;PLAG1;PLAGL1;PLAGL2;PRDM1;PRDM14;PRDM6;SCRT1;SCRT2;SNAI1;SNAI2;SNAI3;WT1;YY1;YY2;ZBTB12;ZBTB14;ZBTB18;ZBTB20;ZBTB26;ZBTB42;ZBTB45;ZBTB47;ZBTB48;ZBTB49;ZBTB6;ZBTB7A;ZBTB7B;ZBTB7C;ZFP14;ZFP2;ZFP28;ZFP30;ZFP37;ZFP42;ZFP64;ZFP69;ZFP69B;ZFP82;ZFP91;ZFX;ZIC1;ZIC2;ZIC3;ZIC4;ZIC5;ZIK1;Z…	GLI1;GLI2;GLI3;GLIS1;GLIS2;GLIS3;ZIC1;ZIC2;ZIC3;ZIC4
ZN563_HUMAN.H11MO.0.C	102	0.2531017369727047	0.7121517441462683	1.1315216266563075	0.9007603032489827	0.40104859457214587	0.7581104489698397	More than 3 adjacent zinc finger factors{2.3.3}	ZNF763-like factors{2.3.3.33}	BCL6;BCL6B;CTCF;CTCFL;FEZF1;FEZF2;GFI1;GFI1B;GLI1;GLI2;GLI3;GLI4;GLIS1;GLIS2;GLIS3;HKR1;MTF1;MYNN;MZF1;OSR2;OVOL1;OVOL2;PLAG1;PLAGL1;PLAGL2;PRDM1;PRDM14;PRDM6;SCRT1;SCRT2;SNAI1;SNAI2;SNAI3;WT1;YY1;YY2;ZBTB12;ZBTB14;ZBTB18;ZBTB20;ZBTB26;ZBTB42;ZBTB45;ZBTB47;ZBTB48;ZBTB49;ZBTB6;ZBTB7A;ZBTB7B;ZBTB7C;ZFP14;ZFP2;ZFP28;ZFP30;ZFP37;ZFP42;ZFP64;ZFP69;ZFP69B;ZFP82;ZFP91;ZFX;ZIC1;ZIC2;ZIC3;ZIC4;ZIC5;ZIK1;Z…	ZNF136;ZNF490;ZNF563
TEAD2_HUMAN.H11MO.0.D	39	0.0967741935483871	0.7116466595670388	1.419387379648362	1.0178978598125847	0.8653108998068885	1	TEF-1-related factors{3.6.1}	TEF-4 (TEAD-2){3.6.1.0.3}	TEAD1;TEAD2;TEAD3;TEAD4	TEAD2
NFIL3_HUMAN.H11MO.0.D	22	0.05459057071960298	0.711391713745043	1.7678377580529183	1.1495771847924612	0.483434922019248	0.7969835333733916	C/EBP-related{1.1.8}	PAR factors{1.1.8.2}	CEBPA;CEBPB;CEBPD;CEBPE;CEBPG;DBP;DDIT3;HLF;NFIL3;TEF	DBP;HLF;NFIL3;TEF
HNF4A_HUMAN.H11MO.0.A	35	0.08684863523573201	0.7112948149480873	1.470587806382095	1.037652361615199	0.7875847036329785	0.9669232587595962	RXR-related receptors (NR2){2.1.3}	HNF-4 (NR2A){2.1.3.2}	HNF4A;HNF4G;NR2C1;NR2C2;NR2E1;NR2E3;NR2F1;NR2F2;NR2F6;RXRA;RXRB;RXRG	HNF4A;HNF4G
HEY1_HUMAN.H11MO.0.D	104	0.25806451612903225	0.7104070044027583	1.1253632350664031	0.897092449679825	0.3736395671151371	0.7417145118451086	Hairy-related factors{1.2.4}	Hairy-like factors{1.2.4.1}	BHLHE40;BHLHE41;HELT;HES1;HES2;HES3;HES4;HES5;HES6;HES7;HEY1;HEY2;HEYL	BHLHE40;BHLHE41;HES1;HES5;HES7;HEY1;HEY2
RFX5_HUMAN.H11MO.1.A	43	0.10669975186104218	0.7099997019797251	1.3736088718929564	0.9987418166013329	1	1	RFX-related factors{3.3.3}	RFX5{3.3.3.0.5}	RFX1;RFX2;RFX3;RFX4;RFX5;RFX6;RFX7;RFX8	RFX5
USF1_HUMAN.H11MO.0.A	64	0.1588089330024814	0.7099301863855034	1.2352620243537535	0.9428514736395028	0.7378546611168383	0.9490080945881367	bHLH-ZIP factors{1.2.6}	USF factors{1.2.6.2}	MAX;MITF;MLX;MLXIP;MLXIPL;MNT;MXD1;MXD3;MXD4;MXI1;MYC;MYCL;MYCN;REPIN1;SREBF1;SREBF2;TFAP4;TFE3;TFEB;TFEC;USF1;USF2	USF1;USF2
RFX4_HUMAN.H11MO.0.D	29	0.07196029776674938	0.7097857017920391	1.5714024021349233	1.0752660426570964	0.689940511180834	0.9228036927945124	RFX-related factors{3.3.3}	RFX4{3.3.3.0.4}	RFX1;RFX2;RFX3;RFX4;RFX5;RFX6;RFX7;RFX8	RFX4
HXC12_HUMAN.H11MO.0.D	28	0.06947890818858561	0.7096424504471722	1.5926641642591455	1.0832163656206946	0.6838957987569124	0.9202158129870497	HOX-related factors{3.1.1}	HOX9-13{3.1.1.8}	CDX1;CDX2;CDX4;EVX1;EVX2;GBX1;GBX2;GSX1;GSX2;HDX;HMBOX1;HNF1A;HNF1B;HOXA1;HOXA10;HOXA11;HOXA13;HOXA2;HOXA3;HOXA4;HOXA5;HOXA6;HOXA7;HOXA9;HOXB1;HOXB13;HOXB2;HOXB3;HOXB4;HOXB5;HOXB6;HOXB7;HOXB8;HOXB9;HOXC10;HOXC11;HOXC12;HOXC13;HOXC4;HOXC5;HOXC6;HOXC8;HOXC9;HOXD1;HOXD10;HOXD11;HOXD12;HOXD13;HOXD3;HOXD4;HOXD8;HOXD9;MEOX1;MEOX2;MNX1;PDX1;POU1F1;POU2F1;POU2F2;POU2F3;POU3F1;POU3F2;POU3F3;POU3F4;POU4F1;…	HOXA10;HOXA11;HOXA13;HOXA9;HOXB13;HOXC10;HOXC11;HOXC12;HOXC13;HOXC9;HOXD10;HOXD11;HOXD12;HOXD13;HOXD9
GMEB2_HUMAN.H11MO.0.D	47	0.11662531017369727	0.7090858673545272	1.3363464911611842	0.9833459019359493	1	1	GMEB{5.3.3}	GMEB{5.3.3.1}	GMEB1;GMEB2	GMEB2
MYOG_HUMAN.H11MO.0.B	93	0.23076923076923078	0.7089079226113439	1.1436816994249337	0.904023445598841	0.41957199621134195	0.7670971300756817	MyoD / ASC-related factors{1.2.2}	Myogenic transcription factors{1.2.2.1}	ASCL1;ASCL2;ASCL3;ASCL4;ASCL5;MYF5;MYF6;MYOD1;MYOG	MYF6;MYOD1;MYOG
EPAS1_HUMAN.H11MO.0.B	102	0.2531017369727047	0.7077165781471788	1.1244954654185337	0.8951487608928463	0.3710585487530446	0.7417145118451086	PAS domain factors{1.2.5}	Ahr-like factors{1.2.5.1}	AHR;AHRR;ARNT;ARNT2;ARNTL;ARNTL2;CLOCK;EPAS1;HIF1A;HIF3A;NCOA1;NCOA2;NCOA3;NPAS1;NPAS2;NPAS3;NPAS4;SIM1;SIM2;SOHLH1;SOHLH2;TCFL5	AHR;EPAS1;HIF1A
MEIS1_HUMAN.H11MO.1.B	57	0.141439205955335	0.7074300316966902	1.2659019471261896	0.9538641926121234	0.7786615364912769	0.9632854262845619	TALE-type homeo domain factors{3.1.4}	MEIS{3.1.4.2}	IRX1;IRX2;IRX3;IRX4;IRX5;IRX6;MEIS1;MEIS2;MEIS3;MKX;PBX1;PBX2;PBX3;PKNOX1;PKNOX2;TGIF1;TGIF2;TGIF2LX;TGIF2LY	MEIS1;MEIS2;MEIS3
NR5A2_HUMAN.H11MO.0.B	43	0.10669975186104218	0.7073985403541757	1.3685589302277106	0.9950813707050803	1	1	FTZ-F1-related receptors (NR5){2.1.5}	LRH-1 (NR5A2){2.1.5.0.2}	NR5A1;NR5A2	NR5A2
MYB_HUMAN.H11MO.0.A	35	0.08684863523573201	0.7069481975669977	1.4615753294916252	1.0313059342112232	0.8574040537378702	0.9955700684215331	Myb/SANT domain factors{3.5.1}	Myb-like factors{3.5.1.1}	CDC5L;DMTF1;MYB;MYBL1;MYBL2;SMARCA1;SMARCA5;SNAPC4;TRERF1;ZNF541	CDC5L;MYBL1;MYBL2;MYB
FOXJ3_HUMAN.H11MO.0.A	49	0.12158808933002481	0.7064521875387643	1.3158486533302933	0.9734536848836194	0.9397466797981865	1	Forkhead box (FOX) factors{3.3.1}	FOXJ{3.3.1.10}	FOXA1;FOXA2;FOXA3;FOXB1;FOXB2;FOXC1;FOXC2;FOXD1;FOXD2;FOXD3;FOXD4;FOXD4L1;FOXD4L3;FOXD4L4;FOXD4L5;FOXD4L6;FOXE1;FOXE3;FOXF1;FOXF2;FOXG1;FOXH1;FOXI1;FOXI2;FOXI3;FOXJ1;FOXJ2;FOXJ3;FOXK1;FOXK2;FOXL1;FOXL2;FOXM1;FOXN1;FOXN2;FOXN3;FOXN4;FOXO1;FOXO3;FOXO4;FOXO6;FOXP1;FOXP2;FOXP3;FOXP4;FOXQ1;FOXR1;FOXR2;FOXS1	FOXJ2;FOXJ3
ETS2_HUMAN.H11MO.0.B	93	0.23076923076923078	0.7061718583437074	1.1392764853802615	0.9005325730226157	0.41973565187392076	0.7670971300756817	Ets-related factors{3.5.2}	Ets-like factors{3.5.2.1}	EHF;ELF1;ELF2;ELF3;ELF4;ELF5;ELK1;ELK3;ELK4;ERF;ERG;ETS1;ETS2;ETV1;ETV2;ETV3;ETV3L;ETV4;ETV5;ETV6;ETV7;FEV;FLI1;GABPA;SPDEF;SPI1;SPIB;SPIC	ERG;ETS1;ETS2;ETV2;ETV3;FEV;FLI1;GABPA
OTX2_HUMAN.H11MO.0.A	22	0.05459057071960298	0.705810967330345	1.7540141534048035	1.14059602948552	0.5589215633441549	0.8305947813841562	Paired-related HD factors{3.1.3}	OTX{3.1.3.17}	ALX1;ALX3;ALX4;ARGFX;ARX;CRX;DMBX1;DPRX;DRGX;DUX4;DUXA;ESX1;GSC;GSC2;HESX1;ISX;LEUTX;MIXL1;NOBOX;OTP;OTX1;OTX2;PHOX2A;PHOX2B;PITX1;PITX2;PITX3;PROP1;PRRX1;PRRX2;RAX;RAX2;RHOXF1;RHOXF2;SEBOX;SHOX;SHOX2;TPRX1;UNCX;VSX1;VSX2	CRX;OTX1;OTX2
NR2E1_HUMAN.H11MO.0.D	23	0.05707196029776675	0.7057898177619364	1.7193940833546615	1.1278649890206935	0.569413267300385	0.8394218529418678	RXR-related receptors (NR2){2.1.3}	Tailless-like receptors (NR2E){2.1.3.3}	HNF4A;HNF4G;NR2C1;NR2C2;NR2E1;NR2E3;NR2F1;NR2F2;NR2F6;RXRA;RXRB;RXRG	NR2E1;NR2E3
FOXG1_HUMAN.H11MO.0.D	65	0.16129032258064516	0.7049706186008073	1.222233579125909	0.9344492643729112	0.6906066546594469	0.9228036927945124	Forkhead box (FOX) factors{3.3.1}	FOXG{3.3.1.7}	FOXA1;FOXA2;FOXA3;FOXB1;FOXB2;FOXC1;FOXC2;FOXD1;FOXD2;FOXD3;FOXD4;FOXD4L1;FOXD4L3;FOXD4L4;FOXD4L5;FOXD4L6;FOXE1;FOXE3;FOXF1;FOXF2;FOXG1;FOXH1;FOXI1;FOXI2;FOXI3;FOXJ1;FOXJ2;FOXJ3;FOXK1;FOXK2;FOXL1;FOXL2;FOXM1;FOXN1;FOXN2;FOXN3;FOXN4;FOXO1;FOXO3;FOXO4;FOXO6;FOXP1;FOXP2;FOXP3;FOXP4;FOXQ1;FOXR1;FOXR2;FOXS1	FOXG1
VSX2_HUMAN.H11MO.0.D	20	0.04962779156327544	0.7041219005456741	1.8292708827002955	1.1667369733158353	0.46009335208237884	0.7828271654016477	Paired-related HD factors{3.1.3}	VSX{3.1.3.28}	ALX1;ALX3;ALX4;ARGFX;ARX;CRX;DMBX1;DPRX;DRGX;DUX4;DUXA;ESX1;GSC;GSC2;HESX1;ISX;LEUTX;MIXL1;NOBOX;OTP;OTX1;OTX2;PHOX2A;PHOX2B;PITX1;PITX2;PITX3;PROP1;PRRX1;PRRX2;RAX;RAX2;RHOXF1;RHOXF2;SEBOX;SHOX;SHOX2;TPRX1;UNCX;VSX1;VSX2	VSX1;VSX2
ZN784_HUMAN.H11MO.0.D	49	0.12158808933002481	0.7036943714188927	1.3107193204172076	0.9696517828987715	0.9398063369542696	1	Factors with multiple dispersed zinc fingers{2.3.4}	unclassified{2.3.4.0}	BCL11A;E4F1;MECOM;HIC1;HIC2;HINFP;IKZF1;INSM1;MAZ;PATZ1;PRDM4;REST;RREB1;SALL4;VEZF1;ZBTB17;ZBTB4;HIVEP1;HIVEP2;ZNF134;ZNF219;ZNF335;ZNF341;ZNF382;ZNF418;ZNF423;ZNF467;ZNF770;ZNF784;ZNF8	E4F1;PRDM4;REST;RREB1;ZBTB17;ZBTB4;ZNF335;ZNF341;ZNF467;ZNF770;ZNF784;ZNF8
IRF3_HUMAN.H11MO.0.B	90	0.22332506203473945	0.7030521119332239	1.1407519035259714	0.8993172945784731	0.4148873479827295	0.7652587208006806	Interferon-regulatory factors{3.5.3}	IRF-3{3.5.3.0.3}	IRF1;IRF2;IRF3;IRF4;IRF5;IRF6;IRF7;IRF8;IRF9	IRF3
FUBP1_HUMAN.H11MO.0.D	49	0.12158808933002481	0.7025671401016491	1.30859601575597	0.9680977913040067	0.8803127920602752	1			FUBP1	FUBP1
PDX1_HUMAN.H11MO.0.A	18	0.04466501240694789	0.7010913812432572	1.9189386468978953	1.1966900104949554	0.43045854238873643	0.7694003601935981	HOX-related factors{3.1.1}	PDX{3.1.1.15}	CDX1;CDX2;CDX4;EVX1;EVX2;GBX1;GBX2;GSX1;GSX2;HDX;HMBOX1;HNF1A;HNF1B;HOXA1;HOXA10;HOXA11;HOXA13;HOXA2;HOXA3;HOXA4;HOXA5;HOXA6;HOXA7;HOXA9;HOXB1;HOXB13;HOXB2;HOXB3;HOXB4;HOXB5;HOXB6;HOXB7;HOXB8;HOXB9;HOXC10;HOXC11;HOXC12;HOXC13;HOXC4;HOXC5;HOXC6;HOXC8;HOXC9;HOXD1;HOXD10;HOXD11;HOXD12;HOXD13;HOXD3;HOXD4;HOXD8;HOXD9;MEOX1;MEOX2;MNX1;PDX1;POU1F1;POU2F1;POU2F2;POU2F3;POU3F1;POU3F2;POU3F3;POU3F4;POU4F1;…	PDX1
NR2C1_HUMAN.H11MO.0.C	53	0.1315136476426799	0.7002526430622159	1.276806259104162	0.9538332224634284	0.827621593563993	0.9800059749037492	RXR-related receptors (NR2){2.1.3}	Testicular receptors (NR2C){2.1.3.4}	HNF4A;HNF4G;NR2C1;NR2C2;NR2E1;NR2E3;NR2F1;NR2F2;NR2F6;RXRA;RXRB;RXRG	NR2C1;NR2C2
EOMES_HUMAN.H11MO.0.D	36	0.08933002481389578	0.6991856322881491	1.4317482740903624	1.0146098760068702	0.9298010029382371	1	TBrain-related factors{6.5.2}	TBR-2 (EOMES){6.5.2.0.2}	EOMES;TBR1;TBX21	EOMES
ZN740_HUMAN.H11MO.0.D	86	0.21339950372208435	0.6989686055271045	1.1435018419701288	0.8980519507092206	0.4080372474042139	0.7620684990369526	Other factors with up to three adjacent zinc fingers{2.3.2}	Other three adjacent zinc finger factors{2.3.2.4}	AEBP2;OSR1;OVOL3;ZBTB22;ZBTB32;ZBTB33;ZBTB34;ZBTB37;ZBTB43;ZBTB46;ZBTB5;ZBTB8B;ZFPM2;ZNF174;ZNF396;ZNF414;ZNF446;ZNF487;ZNF511;ZNF580;ZNF705A;ZNF740;ZSCAN1	ZNF740
ASCL2_HUMAN.H11MO.0.D	90	0.22332506203473945	0.698291978000045	1.13301630461091	0.8932215140597586	0.38317158660776873	0.7517183034976838	MyoD / ASC-related factors{1.2.2}	Achaete-Scute-like factors{1.2.2.2}	ASCL1;ASCL2;ASCL3;ASCL4;ASCL5;MYF5;MYF6;MYOD1;MYOG	ASCL1;ASCL2
STF1_HUMAN.H11MO.0.B	58	0.14392059553349876	0.6976368820360607	1.2429625934043276	0.9384497012996851	0.7280951867482214	0.9482455894981059	FTZ-F1-related receptors (NR5){2.1.5}	FTZ-F1 (SF-1) (NR5A1){2.1.5.0.1}	NR5A1;NR5A2	NR5A1
TEAD1_HUMAN.H11MO.0.A	37	0.09181141439205956	0.6969364998063883	1.4141109178051767	1.0062672863208315	0.9310376074837728	1	TEF-1-related factors{3.6.1}	TEF-1 (TEAD-1, TCF-13){3.6.1.0.1}	TEAD1;TEAD2;TEAD3;TEAD4	TEAD1
FOXP1_HUMAN.H11MO.0.A	44	0.10918114143920596	0.6964735465599655	1.3380807787636704	0.9760265777146482	0.9369251466895451	1	Forkhead box (FOX) factors{3.3.1}	FOXP{3.3.1.16}	FOXA1;FOXA2;FOXA3;FOXB1;FOXB2;FOXC1;FOXC2;FOXD1;FOXD2;FOXD3;FOXD4;FOXD4L1;FOXD4L3;FOXD4L4;FOXD4L5;FOXD4L6;FOXE1;FOXE3;FOXF1;FOXF2;FOXG1;FOXH1;FOXI1;FOXI2;FOXI3;FOXJ1;FOXJ2;FOXJ3;FOXK1;FOXK2;FOXL1;FOXL2;FOXM1;FOXN1;FOXN2;FOXN3;FOXN4;FOXO1;FOXO3;FOXO4;FOXO6;FOXP1;FOXP2;FOXP3;FOXP4;FOXQ1;FOXR1;FOXR2;FOXS1	FOXP1;FOXP2;FOXP3
ZN770_HUMAN.H11MO.1.C	138	0.3424317617866005	0.6961997470781107	1.0630131416993345	0.8618070863540156	0.16459253114700167	0.4880801596705319	Factors with multiple dispersed zinc fingers{2.3.4}	unclassified{2.3.4.0}	BCL11A;E4F1;MECOM;HIC1;HIC2;HINFP;IKZF1;INSM1;MAZ;PATZ1;PRDM4;REST;RREB1;SALL4;VEZF1;ZBTB17;ZBTB4;HIVEP1;HIVEP2;ZNF134;ZNF219;ZNF335;ZNF341;ZNF382;ZNF418;ZNF423;ZNF467;ZNF770;ZNF784;ZNF8	E4F1;PRDM4;REST;RREB1;ZBTB17;ZBTB4;ZNF335;ZNF341;ZNF467;ZNF770;ZNF784;ZNF8
MYOD1_HUMAN.H11MO.1.A	85	0.2109181141439206	0.6959804986665604	1.1410812818120968	0.895251418604401	0.40639409638514723	0.7620684990369526	MyoD / ASC-related factors{1.2.2}	Myogenic transcription factors{1.2.2.1}	ASCL1;ASCL2;ASCL3;ASCL4;ASCL5;MYF5;MYF6;MYOD1;MYOG	MYF6;MYOD1;MYOG
P63_HUMAN.H11MO.0.A	50	0.12406947890818859	0.6952731852993458	1.2877706749123083	0.9551436548017878	0.8234724997085656	0.9800059749037492	p53-related factors{6.3.1}	p63{6.3.1.0.2}	TP53;TP63;TP73	TP63
KLF5_HUMAN.H11MO.0.A	161	0.39950372208436724	0.6948981277375539	1.0467671919702608	0.8537925671140638	0.13135178833550218	0.44277059480009207	Three-zinc finger Krüppel-related factors{2.3.1}	Krüppel-like factors{2.3.1.2}	EGR1;EGR2;EGR3;EGR4;KLF1;KLF10;KLF11;KLF12;KLF13;KLF14;KLF15;KLF16;KLF17;KLF2;KLF3;KLF4;KLF5;KLF6;KLF7;KLF8;KLF9;SP1;SP2;SP3;SP4;SP5;SP6;SP7;SP8;SP9	KLF12;KLF13;KLF14;KLF15;KLF16;KLF1;KLF3;KLF4;KLF5;KLF6;KLF8;KLF9
SOX21_HUMAN.H11MO.0.D	21	0.052109181141439205	0.694581060389098	1.7633653165581424	1.136044868566654	0.5512240140603092	0.8268415522797429	SOX-related factors{4.1.1}	Group B{4.1.1.2}	BBX;CIC;HBP1;SOX1;SOX10;SOX11;SOX12;SOX13;SOX14;SOX15;SOX17;SOX18;SOX2;SOX21;SOX3;SOX30;SOX4;SOX5;SOX6;SOX7;SOX8;SOX9;SRY	SOX1;SOX21;SOX2;SOX3
HXD8_HUMAN.H11MO.0.D	23	0.05707196029776675	0.6944732769820561	1.6918498801387505	1.1098114556791465	0.5740065180157993	0.8427318349418894	HOX-related factors{3.1.1}	HOX8{3.1.1.7}	CDX1;CDX2;CDX4;EVX1;EVX2;GBX1;GBX2;GSX1;GSX2;HDX;HMBOX1;HNF1A;HNF1B;HOXA1;HOXA10;HOXA11;HOXA13;HOXA2;HOXA3;HOXA4;HOXA5;HOXA6;HOXA7;HOXA9;HOXB1;HOXB13;HOXB2;HOXB3;HOXB4;HOXB5;HOXB6;HOXB7;HOXB8;HOXB9;HOXC10;HOXC11;HOXC12;HOXC13;HOXC4;HOXC5;HOXC6;HOXC8;HOXC9;HOXD1;HOXD10;HOXD11;HOXD12;HOXD13;HOXD3;HOXD4;HOXD8;HOXD9;MEOX1;MEOX2;MNX1;PDX1;POU1F1;POU2F1;POU2F2;POU2F3;POU3F1;POU3F2;POU3F3;POU3F4;POU4F1;…	HOXB8;HOXC8;HOXD8
RORA_HUMAN.H11MO.0.C	52	0.12903225806451613	0.6937017123782406	1.271280416564907	0.9475019601113092	0.7705858335553396	0.9567436377399732	Thyroid hormone receptor-related factors (NR1){2.1.2}	ROR (NR1F){2.1.2.6}	NR1D1;NR1D2;NR1H2;NR1H3;NR1H4;NR1I2;NR1I3;PPARA;PPARD;PPARG;RARA;RARB;RARG;RORA;RORB;RORC;THRA;THRB;VDR	RORA;RORC
EGR2_HUMAN.H11MO.0.A	191	0.4739454094292804	0.6936893549699299	1.0367106299613884	0.8482762241433502	0.09980913999779467	0.3753797411624375	Three-zinc finger Krüppel-related factors{2.3.1}	EGR factors{2.3.1.3}	EGR1;EGR2;EGR3;EGR4;KLF1;KLF10;KLF11;KLF12;KLF13;KLF14;KLF15;KLF16;KLF17;KLF2;KLF3;KLF4;KLF5;KLF6;KLF7;KLF8;KLF9;SP1;SP2;SP3;SP4;SP5;SP6;SP7;SP8;SP9	EGR1;EGR2;EGR3;EGR4
ELK1_HUMAN.H11MO.0.B	63	0.15632754342431762	0.6934144070812492	1.2109536819722164	0.9227442553331648	0.5931763294007393	0.859659680390921	Ets-related factors{3.5.2}	Elk-like factors{3.5.2.2}	EHF;ELF1;ELF2;ELF3;ELF4;ELF5;ELK1;ELK3;ELK4;ERF;ERG;ETS1;ETS2;ETV1;ETV2;ETV3;ETV3L;ETV4;ETV5;ETV6;ETV7;FEV;FLI1;GABPA;SPDEF;SPI1;SPIB;SPIC	ELK1;ELK3;ELK4;ETV1;ETV4;ETV5
NFIB_HUMAN.H11MO.0.D	71	0.1761786600496278	0.69174573126389	1.1759681282065	0.907316591231277	0.48527151190881895	0.7969835333733916	Nuclear factor 1{7.1.2}	NF-1B (NF-IB){7.1.2.0.2}	NFIA;NFIB;NFIC	NFIB
HXD11_HUMAN.H11MO.0.D	30	0.07444168734491315	0.6914164065860805	1.5110683337967599	1.0400335867531012	0.8464381257312592	0.9887936286951529	HOX-related factors{3.1.1}	HOX9-13{3.1.1.8}	CDX1;CDX2;CDX4;EVX1;EVX2;GBX1;GBX2;GSX1;GSX2;HDX;HMBOX1;HNF1A;HNF1B;HOXA1;HOXA10;HOXA11;HOXA13;HOXA2;HOXA3;HOXA4;HOXA5;HOXA6;HOXA7;HOXA9;HOXB1;HOXB13;HOXB2;HOXB3;HOXB4;HOXB5;HOXB6;HOXB7;HOXB8;HOXB9;HOXC10;HOXC11;HOXC12;HOXC13;HOXC4;HOXC5;HOXC6;HOXC8;HOXC9;HOXD1;HOXD10;HOXD11;HOXD12;HOXD13;HOXD3;HOXD4;HOXD8;HOXD9;MEOX1;MEOX2;MNX1;PDX1;POU1F1;POU2F1;POU2F2;POU2F3;POU3F1;POU3F2;POU3F3;POU3F4;POU4F1;…	HOXA10;HOXA11;HOXA13;HOXA9;HOXB13;HOXC10;HOXC11;HOXC12;HOXC13;HOXC9;HOXD10;HOXD11;HOXD12;HOXD13;HOXD9
NFAC2_HUMAN.H11MO.0.B	27	0.06699751861042183	0.6913334576264334	1.5741104647870372	1.0638351547386076	0.7579359725642107	0.9548507105343242	NFAT-related factors{6.1.3}	NFATc2 (NFATp, NFAT1){6.1.3.0.2}	NFAT5;NFATC1;NFATC2;NFATC3;NFATC4	NFATC2
ETV6_HUMAN.H11MO.0.D	59	0.14640198511166252	0.691115343494127	1.2261409484512236	0.9275498933936914	0.6307932226930252	0.8986496455872973	Ets-related factors{3.5.2}	ETV6-like factors{3.5.2.6}	EHF;ELF1;ELF2;ELF3;ELF4;ELF5;ELK1;ELK3;ELK4;ERF;ERG;ETS1;ETS2;ETV1;ETV2;ETV3;ETV3L;ETV4;ETV5;ETV6;ETV7;FEV;FLI1;GABPA;SPDEF;SPI1;SPIB;SPIC	ETV6;ETV7
ETV1_HUMAN.H11MO.0.A	91	0.22580645161290322	0.690791506873065	1.1186415198218198	0.8826866985979356	0.32619232243525814	0.690918353290066	Ets-related factors{3.5.2}	Elk-like factors{3.5.2.2}	EHF;ELF1;ELF2;ELF3;ELF4;ELF5;ELK1;ELK3;ELK4;ERF;ERG;ETS1;ETS2;ETV1;ETV2;ETV3;ETV3L;ETV4;ETV5;ETV6;ETV7;FEV;FLI1;GABPA;SPDEF;SPI1;SPIB;SPIC	ELK1;ELK3;ELK4;ETV1;ETV4;ETV5
NKX22_HUMAN.H11MO.0.D	70	0.17369727047146402	0.6897039694225292	1.1761036797574655	0.9061355461587787	0.4830715970692598	0.7969835333733916	NK-related factors{3.1.2}	NK-2.2{3.1.2.15}	BARHL1;BARHL2;BARX1;BARX2;BSX;DBX1;DBX2;DLX1;DLX2;DLX3;DLX4;DLX5;DLX6;EMX1;EMX2;EN1;EN2;HHEX;HLX;HMX1;HMX2;HMX3;LBX1;LBX2;MSX1;MSX2;NANOG;NKX1-1;NKX1-2;NKX2-1;NKX2-2;NKX2-3;NKX2-4;NKX2-5;NKX2-6;NKX2-8;NKX3-1;NKX3-2;NKX6-1;NKX6-2;NKX6-3;NOTO;TLX1;TLX2;TLX3;VAX1;VAX2;VENTX	NKX2-2;NKX2-8
ZN554_HUMAN.H11MO.0.C	81	0.20099255583126552	0.689470478444301	1.1408001522166449	0.8912348537727509	0.3990832221421051	0.7581104489698397	More than 3 adjacent zinc finger factors{2.3.3}	unclassified{2.3.3.0}	BCL6B;BCL6;CTCFL;CTCF;FEZF1;GFI1B;GFI1;GLI1;GLI2;GLI3;GLIS1;GLIS2;GLIS3;MTF1;MYNN;MZF1;OSR2;OVOL1;OVOL2;ZNF146;PLAG1;PLAGL1;PRDM14;PRDM1;PRDM6;SCRT1;SCRT2;SNAI1;SNAI2;YY1;YY2;WT1;ZNF324;ZNF354A;ZBTB14;ZBTB18;ZBTB48;ZBTB49;ZBTB7A;ZBTB7B;ZBTB6;ZFP64;ZFP28;ZFP42;ZFP82;ZFX;ZIC1;ZIC2;ZIC3;ZIC4;ZIM3;ZKSCAN1;ZKSCAN3;ZNF121;ZNF136;ZNF140;ZNF143;ZNF148;ZNF214;ZNF232;ZNF250;ZNF257;ZNF260;ZNF263;ZNF264;ZNF2…	MYNN;MZF1;OSR2;PRDM14;PRDM6;WT1;ZBTB14;ZBTB48;ZBTB49;ZFP64;ZFP28;ZIM3;ZNF121;ZNF250;ZNF257;ZNF263;ZNF274;ZNF317;ZNF320;ZNF329;ZNF331;ZNF394;ZNF449;ZNF502;ZNF528;ZNF547;ZNF549;ZNF554;ZNF586;ZNF589;ZNF667;ZNF680;ZNF708;ZNF713;ZNF768;ZNF18;ZNF85;ZSCAN16;ZSCAN22
CDX2_HUMAN.H11MO.0.A	24	0.05955334987593052	0.689281382318265	1.6481772205986112	1.090007637280998	0.6607880143391847	0.9097634983134132	HOX-related factors{3.1.1}	CDX (Caudal type homeobox){3.1.1.9}	CDX1;CDX2;CDX4;EVX1;EVX2;GBX1;GBX2;GSX1;GSX2;HDX;HMBOX1;HNF1A;HNF1B;HOXA1;HOXA10;HOXA11;HOXA13;HOXA2;HOXA3;HOXA4;HOXA5;HOXA6;HOXA7;HOXA9;HOXB1;HOXB13;HOXB2;HOXB3;HOXB4;HOXB5;HOXB6;HOXB7;HOXB8;HOXB9;HOXC10;HOXC11;HOXC12;HOXC13;HOXC4;HOXC5;HOXC6;HOXC8;HOXC9;HOXD1;HOXD10;HOXD11;HOXD12;HOXD13;HOXD3;HOXD4;HOXD8;HOXD9;MEOX1;MEOX2;MNX1;PDX1;POU1F1;POU2F1;POU2F2;POU2F3;POU3F1;POU3F2;POU3F3;POU3F4;POU4F1;…	CDX1;CDX2
MEF2A_HUMAN.H11MO.0.A	41	0.10173697270471464	0.6886062971146018	1.3518172889207731	0.9764361803299777	1	1	Regulators of differentiation{5.1.1}	MEF-2{5.1.1.1}	MEF2A;MEF2B;MEF2C;MEF2D	MEF2A;MEF2B;MEF2C;MEF2D
COT2_HUMAN.H11MO.1.A	68	0.1687344913151365	0.6885946978037155	1.181723997760989	0.90779366241346	0.5184533568523935	0.8133828442944251	RXR-related receptors (NR2){2.1.3}	COUP-like receptors (NR2F){2.1.3.5}	HNF4A;HNF4G;NR2C1;NR2C2;NR2E1;NR2E3;NR2F1;NR2F2;NR2F6;RXRA;RXRB;RXRG	NR2F1;NR2F2;NR2F6
THB_HUMAN.H11MO.1.D	57	0.141439205955335	0.6882091914569253	1.2314998479497858	0.9279377409986491	0.675542535134188	0.9137601659446649	Thyroid hormone receptor-related factors (NR1){2.1.2}	Thyroid hormone receptors (NR1A){2.1.2.2}	NR1D1;NR1D2;NR1H2;NR1H3;NR1H4;NR1I2;NR1I3;PPARA;PPARD;PPARG;RARA;RARB;RARG;RORA;RORB;RORC;THRA;THRB;VDR	THRA;THRB
RARA_HUMAN.H11MO.1.A	86	0.21339950372208435	0.6881947545998394	1.1258596075596785	0.8841881085455859	0.3462042069355164	0.7200827354109841	Thyroid hormone receptor-related factors (NR1){2.1.2}	Retinoic acid receptors (NR1B){2.1.2.1}	NR1D1;NR1D2;NR1H2;NR1H3;NR1H4;NR1I2;NR1I3;PPARA;PPARD;PPARG;RARA;RARB;RARG;RORA;RORB;RORC;THRA;THRB;VDR	RARA;RARB;RARG
TBX2_HUMAN.H11MO.0.D	51	0.12655086848635236	0.6875482675968755	1.2666318785955482	0.9417790782427757	0.7689700419580789	0.9567436377399732	TBX2-related factors{6.5.4}	TBX2{6.5.4.0.1}	TBX2;TBX3;TBX4;TBX5	TBX2
TF7L1_HUMAN.H11MO.0.B	26	0.06451612903225806	0.6870661391346898	1.58858725330226	1.066359564003809	0.7534727101837835	0.9539038744691248	TCF-7-related factors{4.1.3}	TCF-7L1 (TCF-3) [1]{4.1.3.0.2}	LEF1;TAF1;TCF7;TCF7L1;TCF7L2	TCF7L1
DRGX_HUMAN.H11MO.0.D	21	0.052109181141439205	0.6869663997128902	1.7440027224589725	1.1235818691617756	0.5545618971460038	0.8302276168923669	Paired-related HD factors{3.1.3}	DRGX{3.1.3.6}	ALX1;ALX3;ALX4;ARGFX;ARX;CRX;DMBX1;DPRX;DRGX;DUX4;DUXA;ESX1;GSC;GSC2;HESX1;ISX;LEUTX;MIXL1;NOBOX;OTP;OTX1;OTX2;PHOX2A;PHOX2B;PITX1;PITX2;PITX3;PROP1;PRRX1;PRRX2;RAX;RAX2;RHOXF1;RHOXF2;SEBOX;SHOX;SHOX2;TPRX1;UNCX;VSX1;VSX2	DRGX
RFX1_HUMAN.H11MO.1.B	43	0.10669975186104218	0.6868876033623311	1.3287648711694793	0.9661855663172157	0.9363943149460715	1	RFX-related factors{3.3.3}	RFX1 (EF-C){3.3.3.0.1}	RFX1;RFX2;RFX3;RFX4;RFX5;RFX6;RFX7;RFX8	RFX1
BMAL1_HUMAN.H11MO.0.A	78	0.1935483870967742	0.6857731117792102	1.143262941351624	0.8900852696458365	0.39301415488499364	0.7581104489698397	PAS domain factors{1.2.5}	Arnt-like factors{1.2.5.2}	AHR;AHRR;ARNT;ARNT2;ARNTL;ARNTL2;CLOCK;EPAS1;HIF1A;HIF3A;NCOA1;NCOA2;NCOA3;NPAS1;NPAS2;NPAS3;NPAS4;SIM1;SIM2;SOHLH1;SOHLH2;TCFL5	ARNT2;ARNT;ARNTL;CLOCK
SPI1_HUMAN.H11MO.0.A	63	0.15632754342431762	0.6847356793236921	1.1957929806543834	0.9112445628702555	0.5490028187447807	0.8267210415082538	Ets-related factors{3.5.2}	Spi-like factors{3.5.2.5}	EHF;ELF1;ELF2;ELF3;ELF4;ELF5;ELK1;ELK3;ELK4;ERF;ERG;ETS1;ETS2;ETV1;ETV2;ETV3;ETV3L;ETV4;ETV5;ETV6;ETV7;FEV;FLI1;GABPA;SPDEF;SPI1;SPIB;SPIC	SPI1;SPIB;SPIC
LHX8_HUMAN.H11MO.0.D	18	0.04466501240694789	0.6846402894753368	1.8739391304027253	1.1685873219918865	0.5148577125076319	0.8133828442944251	HD-LIM factors{3.1.5}	Lhx-6-like factors{3.1.5.5}	ISL1;ISL2;LHX1;LHX2;LHX3;LHX4;LHX5;LHX6;LHX8;LHX9;LMX1A;LMX1B	LHX6;LHX8
Z354A_HUMAN.H11MO.0.C	41	0.10173697270471464	0.6841881323900465	1.3430767873648186	0.970155398097753	0.9350042148768537	1	More than 3 adjacent zinc finger factors{2.3.3}	ZNF354A-like factors{2.3.3.64}	BCL6;BCL6B;CTCF;CTCFL;FEZF1;FEZF2;GFI1;GFI1B;GLI1;GLI2;GLI3;GLI4;GLIS1;GLIS2;GLIS3;HKR1;MTF1;MYNN;MZF1;OSR2;OVOL1;OVOL2;PLAG1;PLAGL1;PLAGL2;PRDM1;PRDM14;PRDM6;SCRT1;SCRT2;SNAI1;SNAI2;SNAI3;WT1;YY1;YY2;ZBTB12;ZBTB14;ZBTB18;ZBTB20;ZBTB26;ZBTB42;ZBTB45;ZBTB47;ZBTB48;ZBTB49;ZBTB6;ZBTB7A;ZBTB7B;ZBTB7C;ZFP14;ZFP2;ZFP28;ZFP30;ZFP37;ZFP42;ZFP64;ZFP69;ZFP69B;ZFP82;ZFP91;ZFX;ZIC1;ZIC2;ZIC3;ZIC4;ZIC5;ZIK1;Z…	ZNF354A
MCR_HUMAN.H11MO.0.D	31	0.07692307692307693	0.6840186662645946	1.4767035131916648	1.0219201796840505	0.8504286370756583	0.9913195307421344	Steroid hormone receptors (NR3){2.1.1}	GR-like receptors (NR3C){2.1.1.1}	AR;ESR1;ESR2;ESRRA;ESRRB;ESRRG;NR3C1;NR3C2;PGR	AR;NR3C1;NR3C2;PGR
ZN770_HUMAN.H11MO.0.C	209	0.5186104218362283	0.6839902931761161	1.0219061733958674	0.8358928001198774	0.07827092403068978	0.3144929300021894	Factors with multiple dispersed zinc fingers{2.3.4}	unclassified{2.3.4.0}	BCL11A;E4F1;MECOM;HIC1;HIC2;HINFP;IKZF1;INSM1;MAZ;PATZ1;PRDM4;REST;RREB1;SALL4;VEZF1;ZBTB17;ZBTB4;HIVEP1;HIVEP2;ZNF134;ZNF219;ZNF335;ZNF341;ZNF382;ZNF418;ZNF423;ZNF467;ZNF770;ZNF784;ZNF8	E4F1;PRDM4;REST;RREB1;ZBTB17;ZBTB4;ZNF335;ZNF341;ZNF467;ZNF770;ZNF784;ZNF8
CR3L1_HUMAN.H11MO.0.D	139	0.34491315136476425	0.6837966594740178	1.0433290529886567	0.8461239264471829	0.11205577862537157	0.41140478723886414	CREB-related factors{1.1.7}	CREB-3-like factors{1.1.7.2}	ATF1;ATF6;ATF6B;CREB1;CREB3;CREB3L1;CREB3L2;CREB3L3;CREB3L4;CREBL2;CREBZF;CREM	CREB3L1;CREB3L2;CREB3
NKX31_HUMAN.H11MO.0.C	25	0.062034739454094295	0.6831789281886069	1.6055147450468155	1.069993060236286	0.74862633742334	0.950993251903024	NK-related factors{3.1.2}	NK-3{3.1.2.16}	BARHL1;BARHL2;BARX1;BARX2;BSX;DBX1;DBX2;DLX1;DLX2;DLX3;DLX4;DLX5;DLX6;EMX1;EMX2;EN1;EN2;HHEX;HLX;HMX1;HMX2;HMX3;LBX1;LBX2;MSX1;MSX2;NANOG;NKX1-1;NKX1-2;NKX2-1;NKX2-2;NKX2-3;NKX2-4;NKX2-5;NKX2-6;NKX2-8;NKX3-1;NKX3-2;NKX6-1;NKX6-2;NKX6-3;NOTO;TLX1;TLX2;TLX3;VAX1;VAX2;VENTX	NKX3-1;NKX3-2
DPRX_HUMAN.H11MO.0.D	20	0.04962779156327544	0.6828718786180448	1.7740474594006779	1.1315430340958779	0.5437504714216939	0.8220227715022077	Paired-related HD factors{3.1.3}	DPRX{3.1.3.5}	ALX1;ALX3;ALX4;ARGFX;ARX;CRX;DMBX1;DPRX;DRGX;DUX4;DUXA;ESX1;GSC;GSC2;HESX1;ISX;LEUTX;MIXL1;NOBOX;OTP;OTX1;OTX2;PHOX2A;PHOX2B;PITX1;PITX2;PITX3;PROP1;PRRX1;PRRX2;RAX;RAX2;RHOXF1;RHOXF2;SEBOX;SHOX;SHOX2;TPRX1;UNCX;VSX1;VSX2	DPRX
THB_HUMAN.H11MO.0.C	70	0.17369727047146402	0.6820652866594634	1.1631022666820279	0.8960901073531908	0.4453294162238642	0.7757985436969586	Thyroid hormone receptor-related factors (NR1){2.1.2}	Thyroid hormone receptors (NR1A){2.1.2.2}	NR1D1;NR1D2;NR1H2;NR1H3;NR1H4;NR1I2;NR1I3;PPARA;PPARD;PPARG;RARA;RARB;RARG;RORA;RORB;RORC;THRA;THRB;VDR	THRA;THRB
MYBA_HUMAN.H11MO.0.D	47	0.11662531017369727	0.6812869848414935	1.2838985729306707	0.9447654792404909	0.7613033780885639	0.9556696116096907	Myb/SANT domain factors{3.5.1}	Myb-like factors{3.5.1.1}	CDC5L;DMTF1;MYB;MYBL1;MYBL2;SMARCA1;SMARCA5;SNAPC4;TRERF1;ZNF541	CDC5L;MYBL1;MYBL2;MYB
VDR_HUMAN.H11MO.1.A	47	0.11662531017369727	0.6808038391352796	1.2829847491810191	0.9440959524081793	0.7612919691483129	0.9556696116096907	Thyroid hormone receptor-related factors (NR1){2.1.2}	Vitamin D receptor (NR1I){2.1.2.4}	NR1D1;NR1D2;NR1H2;NR1H3;NR1H4;NR1I2;NR1I3;PPARA;PPARD;PPARG;RARA;RARB;RARG;RORA;RORB;RORC;THRA;THRB;VDR	NR1I2;NR1I3;VDR
VENTX_HUMAN.H11MO.0.D	22	0.05459057071960298	0.6807695011920692	1.6916752560695987	1.1000866941993614	0.6458779902214349	0.9070353484442112	NK-related factors{3.1.2}	VENTX{3.1.2.23}	BARHL1;BARHL2;BARX1;BARX2;BSX;DBX1;DBX2;DLX1;DLX2;DLX3;DLX4;DLX5;DLX6;EMX1;EMX2;EN1;EN2;HHEX;HLX;HMX1;HMX2;HMX3;LBX1;LBX2;MSX1;MSX2;NANOG;NKX1-1;NKX1-2;NKX2-1;NKX2-2;NKX2-3;NKX2-4;NKX2-5;NKX2-6;NKX2-8;NKX3-1;NKX3-2;NKX6-1;NKX6-2;NKX6-3;NOTO;TLX1;TLX2;TLX3;VAX1;VAX2;VENTX	VENTX
ZIC2_HUMAN.H11MO.0.D	99	0.2456575682382134	0.6804917491693908	1.0864038671190568	0.8629227530453306	0.2184594857112819	0.5794664142906025	More than 3 adjacent zinc finger factors{2.3.3}	GLI-like factors{2.3.3.1}	BCL6;BCL6B;CTCF;CTCFL;FEZF1;FEZF2;GFI1;GFI1B;GLI1;GLI2;GLI3;GLI4;GLIS1;GLIS2;GLIS3;HKR1;MTF1;MYNN;MZF1;OSR2;OVOL1;OVOL2;PLAG1;PLAGL1;PLAGL2;PRDM1;PRDM14;PRDM6;SCRT1;SCRT2;SNAI1;SNAI2;SNAI3;WT1;YY1;YY2;ZBTB12;ZBTB14;ZBTB18;ZBTB20;ZBTB26;ZBTB42;ZBTB45;ZBTB47;ZBTB48;ZBTB49;ZBTB6;ZBTB7A;ZBTB7B;ZBTB7C;ZFP14;ZFP2;ZFP28;ZFP30;ZFP37;ZFP42;ZFP64;ZFP69;ZFP69B;ZFP82;ZFP91;ZFX;ZIC1;ZIC2;ZIC3;ZIC4;ZIC5;ZIK1;Z…	GLI1;GLI2;GLI3;GLIS1;GLIS2;GLIS3;ZIC1;ZIC2;ZIC3;ZIC4
MEF2C_HUMAN.H11MO.0.A	40	0.09925558312655088	0.6803823601075804	1.346069024106344	0.9688403021291928	0.9343171152903245	1	Regulators of differentiation{5.1.1}	MEF-2{5.1.1.1}	MEF2A;MEF2B;MEF2C;MEF2D	MEF2A;MEF2B;MEF2C;MEF2D
THA11_HUMAN.H11MO.0.B	49	0.12158808933002481	0.6803559028871051	1.267172270202012	0.9374594348955175	0.7654887411896582	0.9562518192123498	THAP-related factors{2.9.1}	THAP11 (HRIHFB2206){2.9.1.0.11}	THAP1;THAP10;THAP11;THAP12;THAP2;THAP3;THAP4;THAP5;THAP6;THAP7;THAP8;THAP9	THAP11
COT1_HUMAN.H11MO.1.C	82	0.20347394540942929	0.6796142071229496	1.1218285974553928	0.8773777344389746	0.31035840379098334	0.6786073198337018	RXR-related receptors (NR2){2.1.3}	COUP-like receptors (NR2F){2.1.3.5}	HNF4A;HNF4G;NR2C1;NR2C2;NR2E1;NR2E3;NR2F1;NR2F2;NR2F6;RXRA;RXRB;RXRG	NR2F1;NR2F2;NR2F6
CR3L2_HUMAN.H11MO.0.D	84	0.20843672456575682	0.6792659803670948	1.1161204893627283	0.8747734240032143	0.2874287757366947	0.6518672560302463	CREB-related factors{1.1.7}	CREB-3-like factors{1.1.7.2}	ATF1;ATF6;ATF6B;CREB1;CREB3;CREB3L1;CREB3L2;CREB3L3;CREB3L4;CREBL2;CREBZF;CREM	CREB3L1;CREB3L2;CREB3
RARG_HUMAN.H11MO.2.D	64	0.1588089330024814	0.678746028950318	1.1809650748433551	0.9014642578454045	0.5094706640746068	0.8133828442944251	Thyroid hormone receptor-related factors (NR1){2.1.2}	Retinoic acid receptors (NR1B){2.1.2.1}	NR1D1;NR1D2;NR1H2;NR1H3;NR1H4;NR1I2;NR1I3;PPARA;PPARD;PPARG;RARA;RARB;RARG;RORA;RORB;RORC;THRA;THRB;VDR	RARA;RARB;RARG
LYL1_HUMAN.H11MO.0.A	84	0.20843672456575682	0.6755288049009609	1.1099695850653684	0.8699546401251396	0.2874641595982928	0.6518672560302463	Tal-related factors{1.2.3}	Tal / HEN-like factors{1.2.3.1}	ATOH1;ATOH7;ATOH8;BHLHA15;BHLHA9;BHLHE22;BHLHE23;FERD3L;FIGLA;HAND1;HAND2;LYL1;MESP1;MESP2;MSC;MSGN1;NEUROD1;NEUROD2;NEUROD4;NEUROD6;NEUROG1;NEUROG2;NEUROG3;NHLH1;NHLH2;OLIG1;OLIG2;OLIG3;PTF1A;SCX;TAL1;TAL2;TCF15;TCF21;TCF23;TWIST1;TWIST2	NHLH1;LYL1;TAL1
BHE40_HUMAN.H11MO.0.A	82	0.20347394540942929	0.6752174182411056	1.1146660523026093	0.8717736221889114	0.28367683761042434	0.6518672560302463	Hairy-related factors{1.2.4}	Hairy-like factors{1.2.4.1}	BHLHE40;BHLHE41;HELT;HES1;HES2;HES3;HES4;HES5;HES6;HES7;HEY1;HEY2;HEYL	BHLHE40;BHLHE41;HES1;HES5;HES7;HEY1;HEY2
TBX5_HUMAN.H11MO.0.D	42	0.10421836228287841	0.673972478180437	1.313210432404793	0.9517624708087088	0.8105294696194613	0.978162126411416	TBX2-related factors{6.5.4}	TBX5{6.5.4.0.4}	TBX2;TBX3;TBX4;TBX5	TBX5
ZN335_HUMAN.H11MO.1.A	38	0.09429280397022333	0.673523756151615	1.3546295685401915	0.9677892756952036	0.9328434877488468	1	Factors with multiple dispersed zinc fingers{2.3.4}	unclassified{2.3.4.0}	BCL11A;E4F1;MECOM;HIC1;HIC2;HINFP;IKZF1;INSM1;MAZ;PATZ1;PRDM4;REST;RREB1;SALL4;VEZF1;ZBTB17;ZBTB4;HIVEP1;HIVEP2;ZNF134;ZNF219;ZNF335;ZNF341;ZNF382;ZNF418;ZNF423;ZNF467;ZNF770;ZNF784;ZNF8	E4F1;PRDM4;REST;RREB1;ZBTB17;ZBTB4;ZNF335;ZNF341;ZNF467;ZNF770;ZNF784;ZNF8
RXRB_HUMAN.H11MO.0.C	54	0.13399503722084366	0.6732283696442274	1.2214641528758117	0.9145408210426241	0.6193683538891083	0.887607808268592	RXR-related receptors (NR2){2.1.3}	Retinoid X receptors (NR2B){2.1.3.1}	HNF4A;HNF4G;NR2C1;NR2C2;NR2E1;NR2E3;NR2F1;NR2F2;NR2F6;RXRA;RXRB;RXRG	RXRA;RXRB;RXRG
VAX2_HUMAN.H11MO.0.D	19	0.04714640198511166	0.673172050289939	1.7930355486232434	1.1313723742916062	0.5349809053790733	0.817000568244444	NK-related factors{3.1.2}	VAX{3.1.2.22}	BARHL1;BARHL2;BARX1;BARX2;BSX;DBX1;DBX2;DLX1;DLX2;DLX3;DLX4;DLX5;DLX6;EMX1;EMX2;EN1;EN2;HHEX;HLX;HMX1;HMX2;HMX3;LBX1;LBX2;MSX1;MSX2;NANOG;NKX1-1;NKX1-2;NKX2-1;NKX2-2;NKX2-3;NKX2-4;NKX2-5;NKX2-6;NKX2-8;NKX3-1;NKX3-2;NKX6-1;NKX6-2;NKX6-3;NOTO;TLX1;TLX2;TLX3;VAX1;VAX2;VENTX	VAX1;VAX2
NFIA_HUMAN.H11MO.0.C	45	0.11166253101736973	0.6725732626487313	1.2835799284983795	0.9391182441056671	0.7571527950926435	0.9548507105343242	Nuclear factor 1{7.1.2}	NF-1A (NF-IA){7.1.2.0.1}	NFIA;NFIB;NFIC	NFIA
KLF4_HUMAN.H11MO.0.A	125	0.31017369727047145	0.6723846714574006	1.0382658169668721	0.8374576057927073	0.1047737224630663	0.39024415468127593	Three-zinc finger Krüppel-related factors{2.3.1}	Krüppel-like factors{2.3.1.2}	EGR1;EGR2;EGR3;EGR4;KLF1;KLF10;KLF11;KLF12;KLF13;KLF14;KLF15;KLF16;KLF17;KLF2;KLF3;KLF4;KLF5;KLF6;KLF7;KLF8;KLF9;SP1;SP2;SP3;SP4;SP5;SP6;SP7;SP8;SP9	KLF12;KLF13;KLF14;KLF15;KLF16;KLF1;KLF3;KLF4;KLF5;KLF6;KLF8;KLF9
TF7L2_HUMAN.H11MO.0.A	27	0.06699751861042183	0.6721834950817156	1.5304396605053499	1.0343319124510193	0.8393464176521368	0.9877543845529684	TCF-7-related factors{4.1.3}	TCF-7L2 (TCF-4) [1]{4.1.3.0.3}	LEF1;TAF1;TCF7;TCF7L1;TCF7L2	TCF7L2
GATA3_HUMAN.H11MO.0.A	34	0.08436724565756824	0.6693255434145465	1.3976587189912435	0.9817552946043666	1	1	GATA-type zinc fingers{2.2.1}	Two zinc-finger GATA factors{2.2.1.1}	GATA1;GATA2;GATA3;GATA4;GATA5;GATA6;GATAD2A;GATAD2B;TRPS1;ZGLP1	GATA1;GATA2;GATA3;GATA4;GATA5;GATA6
PBX1_HUMAN.H11MO.0.A	42	0.10421836228287841	0.6687450709015743	1.3030457523778547	0.9444085929968672	0.8106020137062819	0.978162126411416	TALE-type homeo domain factors{3.1.4}	PBX{3.1.4.4}	IRX2;IRX3;MEIS1;MEIS2;MEIS3;PBX1;PBX2;PBX3;PKNOX1;TGIF2LX;TGIF1;TGIF2	PBX1;PBX2;PBX3
GLIS3_HUMAN.H11MO.0.D	83	0.20595533498759305	0.6678063388632399	1.0998204411261265	0.8611047684399553	0.237074667701692	0.5977028809999252	More than 3 adjacent zinc finger factors{2.3.3}	GLI-like factors{2.3.3.1}	BCL6;BCL6B;CTCF;CTCFL;FEZF1;FEZF2;GFI1;GFI1B;GLI1;GLI2;GLI3;GLI4;GLIS1;GLIS2;GLIS3;HKR1;MTF1;MYNN;MZF1;OSR2;OVOL1;OVOL2;PLAG1;PLAGL1;PLAGL2;PRDM1;PRDM14;PRDM6;SCRT1;SCRT2;SNAI1;SNAI2;SNAI3;WT1;YY1;YY2;ZBTB12;ZBTB14;ZBTB18;ZBTB20;ZBTB26;ZBTB42;ZBTB45;ZBTB47;ZBTB48;ZBTB49;ZBTB6;ZBTB7A;ZBTB7B;ZBTB7C;ZFP14;ZFP2;ZFP28;ZFP30;ZFP37;ZFP42;ZFP64;ZFP69;ZFP69B;ZFP82;ZFP91;ZFX;ZIC1;ZIC2;ZIC3;ZIC4;ZIC5;ZIK1;Z…	GLI1;GLI2;GLI3;GLIS1;GLIS2;GLIS3;ZIC1;ZIC2;ZIC3;ZIC4
SOX13_HUMAN.H11MO.0.D	22	0.05459057071960298	0.6677621363045256	1.6592945840243984	1.0790344072208742	0.7324329585575391	0.9490080945881367	SOX-related factors{4.1.1}	Group D{4.1.1.4}	BBX;CIC;HBP1;SOX1;SOX10;SOX11;SOX12;SOX13;SOX14;SOX15;SOX17;SOX18;SOX2;SOX21;SOX3;SOX30;SOX4;SOX5;SOX6;SOX7;SOX8;SOX9;SRY	SOX13;SOX5
PO6F2_HUMAN.H11MO.0.D	21	0.052109181141439205	0.666937535437511	1.6930685716956537	1.0907817746707118	0.6410474895614158	0.9050894857386373	POU domain factors{3.1.10}	POU6 (Brn-5-like factors){3.1.10.6}	CDX1;CDX2;CDX4;EVX1;EVX2;GBX1;GBX2;GSX1;GSX2;HDX;HMBOX1;HNF1A;HNF1B;HOXA1;HOXA10;HOXA11;HOXA13;HOXA2;HOXA3;HOXA4;HOXA5;HOXA6;HOXA7;HOXA9;HOXB1;HOXB13;HOXB2;HOXB3;HOXB4;HOXB5;HOXB6;HOXB7;HOXB8;HOXB9;HOXC10;HOXC11;HOXC12;HOXC13;HOXC4;HOXC5;HOXC6;HOXC8;HOXC9;HOXD1;HOXD10;HOXD11;HOXD12;HOXD13;HOXD3;HOXD4;HOXD8;HOXD9;MEOX1;MEOX2;MNX1;PDX1;POU1F1;POU2F1;POU2F2;POU2F3;POU3F1;POU3F2;POU3F3;POU3F4;POU4F1;…	POU6F1;POU6F2
IKZF1_HUMAN.H11MO.0.C	53	0.1315136476426799	0.6666259178534046	1.2154498343379545	0.9079926112694264	0.5684403701457915	0.8394218529418678	Factors with multiple dispersed zinc fingers{2.3.4}	Ikaros{2.3.4.4}	BCL11A;BCL11B;BNC1;BNC2;E4F1;HIC1;HIC2;HINFP;HIVEP1;HIVEP2;HIVEP3;IKZF1;IKZF2;IKZF3;IKZF4;IKZF5;INSM1;INSM2;MAZ;MECOM;PATZ1;PRDM16;PRDM4;REST;RLF;RREB1;SALL1;SALL2;SALL3;SALL4;VEZF1;ZBTB1;ZBTB17;ZBTB2;ZBTB25;ZBTB4;ZFAT;ZNF134;ZNF211;ZNF217;ZNF219;ZNF248;ZNF256;ZNF292;ZNF296;ZNF319;ZNF334;ZNF335;ZNF341;ZNF37A;ZNF382;ZNF417;ZNF418;ZNF423;ZNF467;ZNF510;ZNF512;ZNF512B;ZNF516;ZNF518A;ZNF518B;ZNF521;ZN…	IKZF1
ZN331_HUMAN.H11MO.0.C	81	0.20099255583126552	0.6662353636468911	1.1023907207454797	0.8612394978197354	0.25690205848069086	0.6170451311171734	More than 3 adjacent zinc finger factors{2.3.3}	unclassified{2.3.3.0}	BCL6B;BCL6;CTCFL;CTCF;FEZF1;GFI1B;GFI1;GLI1;GLI2;GLI3;GLIS1;GLIS2;GLIS3;MTF1;MYNN;MZF1;OSR2;OVOL1;OVOL2;ZNF146;PLAG1;PLAGL1;PRDM14;PRDM1;PRDM6;SCRT1;SCRT2;SNAI1;SNAI2;YY1;YY2;WT1;ZNF324;ZNF354A;ZBTB14;ZBTB18;ZBTB48;ZBTB49;ZBTB7A;ZBTB7B;ZBTB6;ZFP64;ZFP28;ZFP42;ZFP82;ZFX;ZIC1;ZIC2;ZIC3;ZIC4;ZIM3;ZKSCAN1;ZKSCAN3;ZNF121;ZNF136;ZNF140;ZNF143;ZNF148;ZNF214;ZNF232;ZNF250;ZNF257;ZNF260;ZNF263;ZNF264;ZNF2…	MYNN;MZF1;OSR2;PRDM14;PRDM6;WT1;ZBTB14;ZBTB48;ZBTB49;ZFP64;ZFP28;ZIM3;ZNF121;ZNF250;ZNF257;ZNF263;ZNF274;ZNF317;ZNF320;ZNF329;ZNF331;ZNF394;ZNF449;ZNF502;ZNF528;ZNF547;ZNF549;ZNF554;ZNF586;ZNF589;ZNF667;ZNF680;ZNF708;ZNF713;ZNF768;ZNF18;ZNF85;ZSCAN16;ZSCAN22
TFE2_HUMAN.H11MO.0.A	100	0.24813895781637718	0.663273162249625	1.0571665712189737	0.8403438243169934	0.13469359864456543	0.4435657786450485	E2A-related factors{1.2.1}	E2A (TCF-3, ITF-1){1.2.1.0.1}	TCF12;TCF4;TCF3	TCF3
HXC11_HUMAN.H11MO.0.D	24	0.05955334987593052	0.6621614904879094	1.5832995897965692	1.0471633079443226	0.8292024317204266	0.9800059749037492	HOX-related factors{3.1.1}	HOX9-13{3.1.1.8}	CDX1;CDX2;CDX4;EVX1;EVX2;GBX1;GBX2;GSX1;GSX2;HDX;HMBOX1;HNF1A;HNF1B;HOXA1;HOXA10;HOXA11;HOXA13;HOXA2;HOXA3;HOXA4;HOXA5;HOXA6;HOXA7;HOXA9;HOXB1;HOXB13;HOXB2;HOXB3;HOXB4;HOXB5;HOXB6;HOXB7;HOXB8;HOXB9;HOXC10;HOXC11;HOXC12;HOXC13;HOXC4;HOXC5;HOXC6;HOXC8;HOXC9;HOXD1;HOXD10;HOXD11;HOXD12;HOXD13;HOXD3;HOXD4;HOXD8;HOXD9;MEOX1;MEOX2;MNX1;PDX1;POU1F1;POU2F1;POU2F2;POU2F3;POU3F1;POU3F2;POU3F3;POU3F4;POU4F1;…	HOXA10;HOXA11;HOXA13;HOXA9;HOXB13;HOXC10;HOXC11;HOXC12;HOXC13;HOXC9;HOXD10;HOXD11;HOXD12;HOXD13;HOXD9
HSFY1_HUMAN.H11MO.0.D	21	0.052109181141439205	0.661528695858729	1.6793114102368805	1.0819194255478928	0.7263227399311506	0.9481628289459257	HSF factors{3.4.1}	HSFY1 (HSFY2, HSF2L){3.4.1.0.6}	HSF1;HSF2;HSF4;HSFY1; HSFY2	HSFY1; HSFY2
ZN322_HUMAN.H11MO.0.B	107	0.2655086848635236	0.6613970085979571	1.0431708421924437	0.8332550802476597	0.11512498149453294	0.41477271370226587	More than 3 adjacent zinc finger factors{2.3.3}	ZNF322-like factors{2.3.3.52}	BCL6;BCL6B;CTCF;CTCFL;FEZF1;FEZF2;GFI1;GFI1B;GLI1;GLI2;GLI3;GLI4;GLIS1;GLIS2;GLIS3;HKR1;MTF1;MYNN;MZF1;OSR2;OVOL1;OVOL2;PLAG1;PLAGL1;PLAGL2;PRDM1;PRDM14;PRDM6;SCRT1;SCRT2;SNAI1;SNAI2;SNAI3;WT1;YY1;YY2;ZBTB12;ZBTB14;ZBTB18;ZBTB20;ZBTB26;ZBTB42;ZBTB45;ZBTB47;ZBTB48;ZBTB49;ZBTB6;ZBTB7A;ZBTB7B;ZBTB7C;ZFP14;ZFP2;ZFP28;ZFP30;ZFP37;ZFP42;ZFP64;ZFP69;ZFP69B;ZFP82;ZFP91;ZFX;ZIC1;ZIC2;ZIC3;ZIC4;ZIC5;ZIK1;Z…	ZNF322
ZBTB4_HUMAN.H11MO.0.D	69	0.17121588089330025	0.6613221151838841	1.1311817187642503	0.87027112201410906	0.311075909495225	0.6786073198337018	Factors with multiple dispersed zinc fingers{2.3.4}	unclassified{2.3.4.0}	BCL11A;E4F1;MECOM;HIC1;HIC2;HINFP;IKZF1;INSM1;MAZ;PATZ1;PRDM4;REST;RREB1;SALL4;VEZF1;ZBTB17;ZBTB4;HIVEP1;HIVEP2;ZNF134;ZNF219;ZNF335;ZNF341;ZNF382;ZNF418;ZNF423;ZNF467;ZNF770;ZNF784;ZNF8	E4F1;PRDM4;REST;RREB1;ZBTB17;ZBTB4;ZNF335;ZNF341;ZNF467;ZNF770;ZNF784;ZNF8
HNF1A_HUMAN.H11MO.0.C	23	0.05707196029776675	0.6612241530636147	1.6106603662018708	1.0566279709774837	0.7412343005660995	0.9490080945881367	POU domain factors{3.1.10}	HNF1-like factors{3.1.10.7}	CDX1;CDX2;CDX4;EVX1;EVX2;GBX1;GBX2;GSX1;GSX2;HDX;HMBOX1;HNF1A;HNF1B;HOXA1;HOXA10;HOXA11;HOXA13;HOXA2;HOXA3;HOXA4;HOXA5;HOXA6;HOXA7;HOXA9;HOXB1;HOXB13;HOXB2;HOXB3;HOXB4;HOXB5;HOXB6;HOXB7;HOXB8;HOXB9;HOXC10;HOXC11;HOXC12;HOXC13;HOXC4;HOXC5;HOXC6;HOXC8;HOXC9;HOXD1;HOXD10;HOXD11;HOXD12;HOXD13;HOXD3;HOXD4;HOXD8;HOXD9;MEOX1;MEOX2;MNX1;PDX1;POU1F1;POU2F1;POU2F2;POU2F3;POU3F1;POU3F2;POU3F3;POU3F4;POU4F1;…	HMBOX1;HNF1A;HNF1B
SOX9_HUMAN.H11MO.1.B	23	0.05707196029776675	0.6606348423444441	1.6091663938186853	1.0556845390776948	0.7414271525692133	0.9490080945881367	SOX-related factors{4.1.1}	Group E{4.1.1.5}	BBX;CIC;HBP1;SOX1;SOX10;SOX11;SOX12;SOX13;SOX14;SOX15;SOX17;SOX18;SOX2;SOX21;SOX3;SOX30;SOX4;SOX5;SOX6;SOX7;SOX8;SOX9;SRY	SOX10;SOX8;SOX9
NR2C2_HUMAN.H11MO.0.B	60	0.1488833746898263	0.6605997567204615	1.1671062659411693	0.8846342736784083	0.4199812528698012	0.7670971300756817	RXR-related receptors (NR2){2.1.3}	Testicular receptors (NR2C){2.1.3.4}	HNF4A;HNF4G;NR2C1;NR2C2;NR2E1;NR2E3;NR2F1;NR2F2;NR2F6;RXRA;RXRB;RXRG	NR2C1;NR2C2
PBX3_HUMAN.H11MO.0.A	58	0.14392059553349876	0.6599076554199238	1.1756767303889042	0.8877038242965515	0.4529942105264678	0.7801235258379422	TALE-type homeo domain factors{3.1.4}	PBX{3.1.4.4}	IRX2;IRX3;MEIS1;MEIS2;MEIS3;PBX1;PBX2;PBX3;PKNOX1;TGIF2LX;TGIF1;TGIF2	PBX1;PBX2;PBX3
BRAC_HUMAN.H11MO.0.A	33	0.08188585607940446	0.6594120917786161	1.3915626409993604	0.9728674311397433	1	1	Brachyury-related factors{6.5.1}	T (Brachyury){6.5.1.0.1}	T;TBX19	T
ZKSC3_HUMAN.H11MO.0.D	31	0.07692307692307693	0.6585337013329645	1.421587239742955	0.983811886998527	1	1	More than 3 adjacent zinc finger factors{2.3.3}	ZKSCAN3-like factors{2.3.3.26}	BCL6;BCL6B;CTCF;CTCFL;FEZF1;FEZF2;GFI1;GFI1B;GLI1;GLI2;GLI3;GLI4;GLIS1;GLIS2;GLIS3;HKR1;MTF1;MYNN;MZF1;OSR2;OVOL1;OVOL2;PLAG1;PLAGL1;PLAGL2;PRDM1;PRDM14;PRDM6;SCRT1;SCRT2;SNAI1;SNAI2;SNAI3;WT1;YY1;YY2;ZBTB12;ZBTB14;ZBTB18;ZBTB20;ZBTB26;ZBTB42;ZBTB45;ZBTB47;ZBTB48;ZBTB49;ZBTB6;ZBTB7A;ZBTB7B;ZBTB7C;ZFP14;ZFP2;ZFP28;ZFP30;ZFP37;ZFP42;ZFP64;ZFP69;ZFP69B;ZFP82;ZFP91;ZFX;ZIC1;ZIC2;ZIC3;ZIC4;ZIC5;ZIK1;Z…	ZKSCAN3
ZSC22_HUMAN.H11MO.0.C	165	0.4094292803970223	0.658249243777417	0.9899944981153406	0.8080565478913495	0.035646817892841826	0.18570065267149358	More than 3 adjacent zinc finger factors{2.3.3}	unclassified{2.3.3.0}	BCL6B;BCL6;CTCFL;CTCF;FEZF1;GFI1B;GFI1;GLI1;GLI2;GLI3;GLIS1;GLIS2;GLIS3;MTF1;MYNN;MZF1;OSR2;OVOL1;OVOL2;ZNF146;PLAG1;PLAGL1;PRDM14;PRDM1;PRDM6;SCRT1;SCRT2;SNAI1;SNAI2;YY1;YY2;WT1;ZNF324;ZNF354A;ZBTB14;ZBTB18;ZBTB48;ZBTB49;ZBTB7A;ZBTB7B;ZBTB6;ZFP64;ZFP28;ZFP42;ZFP82;ZFX;ZIC1;ZIC2;ZIC3;ZIC4;ZIM3;ZKSCAN1;ZKSCAN3;ZNF121;ZNF136;ZNF140;ZNF143;ZNF148;ZNF214;ZNF232;ZNF250;ZNF257;ZNF260;ZNF263;ZNF264;ZNF2…	MYNN;MZF1;OSR2;PRDM14;PRDM6;WT1;ZBTB14;ZBTB48;ZBTB49;ZFP64;ZFP28;ZIM3;ZNF121;ZNF250;ZNF257;ZNF263;ZNF274;ZNF317;ZNF320;ZNF329;ZNF331;ZNF394;ZNF449;ZNF502;ZNF528;ZNF547;ZNF549;ZNF554;ZNF586;ZNF589;ZNF667;ZNF680;ZNF708;ZNF713;ZNF768;ZNF18;ZNF85;ZSCAN16;ZSCAN22
HMX3_HUMAN.H11MO.0.D	17	0.04218362282878412	0.6582395085272637	1.8557302902950712	1.1426859920361432	0.5958719818656113	0.8619461501283044	NK-related factors{3.1.2}	NK-5/HMX{3.1.2.18}	BARHL1;BARHL2;BARX1;BARX2;BSX;DBX1;DBX2;DLX1;DLX2;DLX3;DLX4;DLX5;DLX6;EMX1;EMX2;EN1;EN2;HHEX;HLX;HMX1;HMX2;HMX3;LBX1;LBX2;MSX1;MSX2;NANOG;NKX1-1;NKX1-2;NKX2-1;NKX2-2;NKX2-3;NKX2-4;NKX2-5;NKX2-6;NKX2-8;NKX3-1;NKX3-2;NKX6-1;NKX6-2;NKX6-3;NOTO;TLX1;TLX2;TLX3;VAX1;VAX2;VENTX	HMX1;HMX2;HMX3
GSX2_HUMAN.H11MO.0.D	24	0.05955334987593052	0.6566702249261199	1.5701413267156448	1.0384639345841908	0.8300180306253544	0.9800059749037492	HOX-related factors{3.1.1}	GSX{3.1.1.12}	CDX1;CDX2;CDX4;EVX1;EVX2;GBX1;GBX2;GSX1;GSX2;HDX;HMBOX1;HNF1A;HNF1B;HOXA1;HOXA10;HOXA11;HOXA13;HOXA2;HOXA3;HOXA4;HOXA5;HOXA6;HOXA7;HOXA9;HOXB1;HOXB13;HOXB2;HOXB3;HOXB4;HOXB5;HOXB6;HOXB7;HOXB8;HOXB9;HOXC10;HOXC11;HOXC12;HOXC13;HOXC4;HOXC5;HOXC6;HOXC8;HOXC9;HOXD1;HOXD10;HOXD11;HOXD12;HOXD13;HOXD3;HOXD4;HOXD8;HOXD9;MEOX1;MEOX2;MNX1;PDX1;POU1F1;POU2F1;POU2F2;POU2F3;POU3F1;POU3F2;POU3F3;POU3F4;POU4F1;…	GSX1;GSX2
TFCP2_HUMAN.H11MO.0.D	79	0.19602977667493796	0.6556702269069444	1.090264748815063	0.8498067552308832	0.208188179422523	0.562585394868075	CP2-related factors{6.7.2}	CP2 (LSF, SEF){6.7.2.0.1}	TFCP2;UBP1	TFCP2
KLF9_HUMAN.H11MO.0.C	165	0.4094292803970223	0.6547397802489286	0.9846620646289148	0.8037051589941686	0.031476553577971585	0.16920767562063593	Three-zinc finger Krüppel-related factors{2.3.1}	Krüppel-like factors{2.3.1.2}	EGR1;EGR2;EGR3;EGR4;KLF1;KLF10;KLF11;KLF12;KLF13;KLF14;KLF15;KLF16;KLF17;KLF2;KLF3;KLF4;KLF5;KLF6;KLF7;KLF8;KLF9;SP1;SP2;SP3;SP4;SP5;SP6;SP7;SP8;SP9	KLF12;KLF13;KLF14;KLF15;KLF16;KLF1;KLF3;KLF4;KLF5;KLF6;KLF8;KLF9
ETV5_HUMAN.H11MO.0.C	91	0.22580645161290322	0.6547271043978284	1.0602280053468338	0.8366093252141041	0.13868964651492124	0.4455404894291845	Ets-related factors{3.5.2}	Elk-like factors{3.5.2.2}	EHF;ELF1;ELF2;ELF3;ELF4;ELF5;ELK1;ELK3;ELK4;ERF;ERG;ETS1;ETS2;ETV1;ETV2;ETV3;ETV3L;ETV4;ETV5;ETV6;ETV7;FEV;FLI1;GABPA;SPDEF;SPI1;SPIB;SPIC	ELK1;ELK3;ELK4;ETV1;ETV4;ETV5
AP2A_HUMAN.H11MO.0.A	69	0.17121588089330025	0.6544443324754802	1.11944561671969	0.8612292057071675	0.2829029304537529	0.6518672560302463	AP-2{1.3.1}	AP-2alpha{1.3.1.0.1}	TFAP2A;TFAP2B;TFAP2C;TFAP2D	TFAP2A
GLIS2_HUMAN.H11MO.0.D	77	0.19106699751861042	0.6541860369869582	1.0933491012467267	0.8502294373049151	0.22615101178315355	0.5831519400829812	More than 3 adjacent zinc finger factors{2.3.3}	GLI-like factors{2.3.3.1}	BCL6;BCL6B;CTCF;CTCFL;FEZF1;FEZF2;GFI1;GFI1B;GLI1;GLI2;GLI3;GLI4;GLIS1;GLIS2;GLIS3;HKR1;MTF1;MYNN;MZF1;OSR2;OVOL1;OVOL2;PLAG1;PLAGL1;PLAGL2;PRDM1;PRDM14;PRDM6;SCRT1;SCRT2;SNAI1;SNAI2;SNAI3;WT1;YY1;YY2;ZBTB12;ZBTB14;ZBTB18;ZBTB20;ZBTB26;ZBTB42;ZBTB45;ZBTB47;ZBTB48;ZBTB49;ZBTB6;ZBTB7A;ZBTB7B;ZBTB7C;ZFP14;ZFP2;ZFP28;ZFP30;ZFP37;ZFP42;ZFP64;ZFP69;ZFP69B;ZFP82;ZFP91;ZFX;ZIC1;ZIC2;ZIC3;ZIC4;ZIC5;ZIK1;Z…	GLI1;GLI2;GLI3;GLIS1;GLIS2;GLIS3;ZIC1;ZIC2;ZIC3;ZIC4
ELK4_HUMAN.H11MO.0.A	75	0.18610421836228289	0.65385051342328	1.0987010249960754	0.8522552638885912	0.22213840724770129	0.5831519400829812	Ets-related factors{3.5.2}	Elk-like factors{3.5.2.2}	EHF;ELF1;ELF2;ELF3;ELF4;ELF5;ELK1;ELK3;ELK4;ERF;ERG;ETS1;ETS2;ETV1;ETV2;ETV3;ETV3L;ETV4;ETV5;ETV6;ETV7;FEV;FLI1;GABPA;SPDEF;SPI1;SPIB;SPIC	ELK1;ELK3;ELK4;ETV1;ETV4;ETV5
PPARA_HUMAN.H11MO.0.B	39	0.0967741935483871	0.6535939159615969	1.3034759324175682	0.9347843804818368	0.7428740291655962	0.9490080945881367	Thyroid hormone receptor-related factors (NR1){2.1.2}	PPAR (NR1C){2.1.2.5}	NR1D1;NR1D2;NR1H2;NR1H3;NR1H4;NR1I2;NR1I3;PPARA;PPARD;PPARG;RARA;RARB;RARG;RORA;RORB;RORC;THRA;THRB;VDR	PPARA;PPARD;PPARG
PTF1A_HUMAN.H11MO.1.B	91	0.22580645161290322	0.6522000817675366	1.0561482163891809	0.83338995292070694	0.13863289237571222	0.4455404894291845	Tal-related factors{1.2.3}	Twist-like factors{1.2.3.2}	ATOH1;ATOH7;ATOH8;BHLHA15;BHLHA9;BHLHE22;BHLHE23;FERD3L;FIGLA;HAND1;HAND2;LYL1;MESP1;MESP2;MSC;MSGN1;NEUROD1;NEUROD2;NEUROD4;NEUROD6;NEUROG1;NEUROG2;NEUROG3;NHLH1;NHLH2;OLIG1;OLIG2;OLIG3;PTF1A;SCX;TAL1;TAL2;TCF15;TCF21;TCF23;TWIST1;TWIST2	FIGLA;HAND1;PTF1A;TWIST1
PIT1_HUMAN.H11MO.0.C	25	0.062034739454094295	0.6518377386734512	1.531708875417661	1.0208334895899898	0.9166935397444126	1	POU domain factors{3.1.10}	POU1 (Pit-1-like factors){3.1.10.1}	CDX1;CDX2;CDX4;EVX1;EVX2;GBX1;GBX2;GSX1;GSX2;HDX;HMBOX1;HNF1A;HNF1B;HOXA1;HOXA10;HOXA11;HOXA13;HOXA2;HOXA3;HOXA4;HOXA5;HOXA6;HOXA7;HOXA9;HOXB1;HOXB13;HOXB2;HOXB3;HOXB4;HOXB5;HOXB6;HOXB7;HOXB8;HOXB9;HOXC10;HOXC11;HOXC12;HOXC13;HOXC4;HOXC5;HOXC6;HOXC8;HOXC9;HOXD1;HOXD10;HOXD11;HOXD12;HOXD13;HOXD3;HOXD4;HOXD8;HOXD9;MEOX1;MEOX2;MNX1;PDX1;POU1F1;POU2F1;POU2F2;POU2F3;POU3F1;POU3F2;POU3F3;POU3F4;POU4F1;…	POU1F1
LMX1B_HUMAN.H11MO.0.D	30	0.07444168734491315	0.6481658193410451	1.416390453829895	0.9748780249249447	1	1	HD-LIM factors{3.1.5}	Lmx{3.1.5.6}	ISL1;ISL2;LHX1;LHX2;LHX3;LHX4;LHX5;LHX6;LHX8;LHX9;LMX1A;LMX1B	LMX1A;LMX1B
ITF2_HUMAN.H11MO.0.C	102	0.2531017369727047	0.6481638901187184	1.0298671071572678	0.8198229346868	0.0889683776722384	0.34469657882058197	E2A-related factors{1.2.1}	SEF2 (E2-2, TCF-4, ITF-2){1.2.1.0.2}	TCF12;TCF4;TCF3	TCF4
ZN589_HUMAN.H11MO.0.D	46	0.1141439205955335	0.6472813795742716	1.22736887598064	0.9006097328147056	0.5467522104788851	0.8249431590591397	More than 3 adjacent zinc finger factors{2.3.3}	unclassified{2.3.3.0}	BCL6B;BCL6;CTCFL;CTCF;FEZF1;GFI1B;GFI1;GLI1;GLI2;GLI3;GLIS1;GLIS2;GLIS3;MTF1;MYNN;MZF1;OSR2;OVOL1;OVOL2;ZNF146;PLAG1;PLAGL1;PRDM14;PRDM1;PRDM6;SCRT1;SCRT2;SNAI1;SNAI2;YY1;YY2;WT1;ZNF324;ZNF354A;ZBTB14;ZBTB18;ZBTB48;ZBTB49;ZBTB7A;ZBTB7B;ZBTB6;ZFP64;ZFP28;ZFP42;ZFP82;ZFX;ZIC1;ZIC2;ZIC3;ZIC4;ZIM3;ZKSCAN1;ZKSCAN3;ZNF121;ZNF136;ZNF140;ZNF143;ZNF148;ZNF214;ZNF232;ZNF250;ZNF257;ZNF260;ZNF263;ZNF264;ZNF2…	MYNN;MZF1;OSR2;PRDM14;PRDM6;WT1;ZBTB14;ZBTB48;ZBTB49;ZFP64;ZFP28;ZIM3;ZNF121;ZNF250;ZNF257;ZNF263;ZNF274;ZNF317;ZNF320;ZNF329;ZNF331;ZNF394;ZNF449;ZNF502;ZNF528;ZNF547;ZNF549;ZNF554;ZNF586;ZNF589;ZNF667;ZNF680;ZNF708;ZNF713;ZNF768;ZNF18;ZNF85;ZSCAN16;ZSCAN22
ZN121_HUMAN.H11MO.0.C	81	0.20099255583126552	0.6470731937864187	1.0706346222996317	0.8364270412419881	0.15585913360354547	0.4768547301917998	More than 3 adjacent zinc finger factors{2.3.3}	unclassified{2.3.3.0}	BCL6B;BCL6;CTCFL;CTCF;FEZF1;GFI1B;GFI1;GLI1;GLI2;GLI3;GLIS1;GLIS2;GLIS3;MTF1;MYNN;MZF1;OSR2;OVOL1;OVOL2;ZNF146;PLAG1;PLAGL1;PRDM14;PRDM1;PRDM6;SCRT1;SCRT2;SNAI1;SNAI2;YY1;YY2;WT1;ZNF324;ZNF354A;ZBTB14;ZBTB18;ZBTB48;ZBTB49;ZBTB7A;ZBTB7B;ZBTB6;ZFP64;ZFP28;ZFP42;ZFP82;ZFX;ZIC1;ZIC2;ZIC3;ZIC4;ZIM3;ZKSCAN1;ZKSCAN3;ZNF121;ZNF136;ZNF140;ZNF143;ZNF148;ZNF214;ZNF232;ZNF250;ZNF257;ZNF260;ZNF263;ZNF264;ZNF2…	MYNN;MZF1;OSR2;PRDM14;PRDM6;WT1;ZBTB14;ZBTB48;ZBTB49;ZFP64;ZFP28;ZIM3;ZNF121;ZNF250;ZNF257;ZNF263;ZNF274;ZNF317;ZNF320;ZNF329;ZNF331;ZNF394;ZNF449;ZNF502;ZNF528;ZNF547;ZNF549;ZNF554;ZNF586;ZNF589;ZNF667;ZNF680;ZNF708;ZNF713;ZNF768;ZNF18;ZNF85;ZSCAN16;ZSCAN22
REST_HUMAN.H11MO.0.A	83	0.20595533498759305	0.646553729386037	1.064781697539131	0.833664934744505	0.1429990073356272	0.451853420720363	Factors with multiple dispersed zinc fingers{2.3.4}	unclassified{2.3.4.0}	BCL11A;E4F1;MECOM;HIC1;HIC2;HINFP;IKZF1;INSM1;MAZ;PATZ1;PRDM4;REST;RREB1;SALL4;VEZF1;ZBTB17;ZBTB4;HIVEP1;HIVEP2;ZNF134;ZNF219;ZNF335;ZNF341;ZNF382;ZNF418;ZNF423;ZNF467;ZNF770;ZNF784;ZNF8	E4F1;PRDM4;REST;RREB1;ZBTB17;ZBTB4;ZNF335;ZNF341;ZNF467;ZNF770;ZNF784;ZNF8
ZNF85_HUMAN.H11MO.0.C	26	0.06451612903225806	0.6457908523812445	1.4929568352334022	1.0021812410789486	1	1	More than 3 adjacent zinc finger factors{2.3.3}	unclassified{2.3.3.0}	BCL6B;BCL6;CTCFL;CTCF;FEZF1;GFI1B;GFI1;GLI1;GLI2;GLI3;GLIS1;GLIS2;GLIS3;MTF1;MYNN;MZF1;OSR2;OVOL1;OVOL2;ZNF146;PLAG1;PLAGL1;PRDM14;PRDM1;PRDM6;SCRT1;SCRT2;SNAI1;SNAI2;YY1;YY2;WT1;ZNF324;ZNF354A;ZBTB14;ZBTB18;ZBTB48;ZBTB49;ZBTB7A;ZBTB7B;ZBTB6;ZFP64;ZFP28;ZFP42;ZFP82;ZFX;ZIC1;ZIC2;ZIC3;ZIC4;ZIM3;ZKSCAN1;ZKSCAN3;ZNF121;ZNF136;ZNF140;ZNF143;ZNF148;ZNF214;ZNF232;ZNF250;ZNF257;ZNF260;ZNF263;ZNF264;ZNF2…	MYNN;MZF1;OSR2;PRDM14;PRDM6;WT1;ZBTB14;ZBTB48;ZBTB49;ZFP64;ZFP28;ZIM3;ZNF121;ZNF250;ZNF257;ZNF263;ZNF274;ZNF317;ZNF320;ZNF329;ZNF331;ZNF394;ZNF449;ZNF502;ZNF528;ZNF547;ZNF549;ZNF554;ZNF586;ZNF589;ZNF667;ZNF680;ZNF708;ZNF713;ZNF768;ZNF18;ZNF85;ZSCAN16;ZSCAN22
ZBT48_HUMAN.H11MO.0.C	49	0.12158808933002481	0.645518150841654	1.2022466304020283	0.8894271120803279	0.510337883629165	0.8133828442944251	More than 3 adjacent zinc finger factors{2.3.3}	unclassified{2.3.3.0}	BCL6B;BCL6;CTCFL;CTCF;FEZF1;GFI1B;GFI1;GLI1;GLI2;GLI3;GLIS1;GLIS2;GLIS3;MTF1;MYNN;MZF1;OSR2;OVOL1;OVOL2;ZNF146;PLAG1;PLAGL1;PRDM14;PRDM1;PRDM6;SCRT1;SCRT2;SNAI1;SNAI2;YY1;YY2;WT1;ZNF324;ZNF354A;ZBTB14;ZBTB18;ZBTB48;ZBTB49;ZBTB7A;ZBTB7B;ZBTB6;ZFP64;ZFP28;ZFP42;ZFP82;ZFX;ZIC1;ZIC2;ZIC3;ZIC4;ZIM3;ZKSCAN1;ZKSCAN3;ZNF121;ZNF136;ZNF140;ZNF143;ZNF148;ZNF214;ZNF232;ZNF250;ZNF257;ZNF260;ZNF263;ZNF264;ZNF2…	MYNN;MZF1;OSR2;PRDM14;PRDM6;WT1;ZBTB14;ZBTB48;ZBTB49;ZFP64;ZFP28;ZIM3;ZNF121;ZNF250;ZNF257;ZNF263;ZNF274;ZNF317;ZNF320;ZNF329;ZNF331;ZNF394;ZNF449;ZNF502;ZNF528;ZNF547;ZNF549;ZNF554;ZNF586;ZNF589;ZNF667;ZNF680;ZNF708;ZNF713;ZNF768;ZNF18;ZNF85;ZSCAN16;ZSCAN22
MYC_HUMAN.H11MO.0.A	80	0.19851116625310175	0.6451317807483262	1.0700635278856776	0.8350432220733451	0.1542821637894091	0.47391055092284623	bHLH-ZIP factors{1.2.6}	Myc / Max factors{1.2.6.5}	MAX;MITF;MLXIPL;MLX;MXI1;MYCN;MYC;SREBF1;SREBF2;TFAP4;TFE3;TFEB;USF1;USF2	MAX;MYCN;MYC
GABPA_HUMAN.H11MO.0.A	92	0.228287841191067	0.6450882043947676	1.0426390252632451	0.8234603279592315	0.11293324291402568	0.41266128097968624	Ets-related factors{3.5.2}	Ets-like factors{3.5.2.1}	EHF;ELF1;ELF2;ELF3;ELF4;ELF5;ELK1;ELK3;ELK4;ERF;ERG;ETS1;ETS2;ETV1;ETV2;ETV3;ETV3L;ETV4;ETV5;ETV6;ETV7;FEV;FLI1;GABPA;SPDEF;SPI1;SPIB;SPIC	ERG;ETS1;ETS2;ETV2;ETV3;FEV;FLI1;GABPA
RARB_HUMAN.H11MO.0.D	59	0.14640198511166252	0.6445398730470793	1.143405935722451	0.8650059983312647	0.3469237808175759	0.7200827354109841	Thyroid hormone receptor-related factors (NR1){2.1.2}	Retinoic acid receptors (NR1B){2.1.2.1}	NR1D1;NR1D2;NR1H2;NR1H3;NR1H4;NR1I2;NR1I3;PPARA;PPARD;PPARG;RARA;RARB;RARG;RORA;RORB;RORC;THRA;THRB;VDR	RARA;RARB;RARG
ZN394_HUMAN.H11MO.1.D	30	0.07444168734491315	0.6421280843666259	1.4031498880612614	0.9657695348764969	0.9255098801922816	1	More than 3 adjacent zinc finger factors{2.3.3}	unclassified{2.3.3.0}	BCL6B;BCL6;CTCFL;CTCF;FEZF1;GFI1B;GFI1;GLI1;GLI2;GLI3;GLIS1;GLIS2;GLIS3;MTF1;MYNN;MZF1;OSR2;OVOL1;OVOL2;ZNF146;PLAG1;PLAGL1;PRDM14;PRDM1;PRDM6;SCRT1;SCRT2;SNAI1;SNAI2;YY1;YY2;WT1;ZNF324;ZNF354A;ZBTB14;ZBTB18;ZBTB48;ZBTB49;ZBTB7A;ZBTB7B;ZBTB6;ZFP64;ZFP28;ZFP42;ZFP82;ZFX;ZIC1;ZIC2;ZIC3;ZIC4;ZIM3;ZKSCAN1;ZKSCAN3;ZNF121;ZNF136;ZNF140;ZNF143;ZNF148;ZNF214;ZNF232;ZNF250;ZNF257;ZNF260;ZNF263;ZNF264;ZNF2…	MYNN;MZF1;OSR2;PRDM14;PRDM6;WT1;ZBTB14;ZBTB48;ZBTB49;ZFP64;ZFP28;ZIM3;ZNF121;ZNF250;ZNF257;ZNF263;ZNF274;ZNF317;ZNF320;ZNF329;ZNF331;ZNF394;ZNF449;ZNF502;ZNF528;ZNF547;ZNF549;ZNF554;ZNF586;ZNF589;ZNF667;ZNF680;ZNF708;ZNF713;ZNF768;ZNF18;ZNF85;ZSCAN16;ZSCAN22
RXRA_HUMAN.H11MO.0.A	103	0.2555831265508685	0.64174414025458415	1.0181058925888293	0.8110548378185509	0.07154918040568403	0.2949968881966973	RXR-related receptors (NR2){2.1.3}	Retinoid X receptors (NR2B){2.1.3.1}	HNF4A;HNF4G;NR2C1;NR2C2;NR2E1;NR2E3;NR2F1;NR2F2;NR2F6;RXRA;RXRB;RXRG	RXRA;RXRB;RXRG
P53_HUMAN.H11MO.1.A	46	0.1141439205955335	0.6407672933722324	1.215075446950415	0.8915900476972469	0.4995697491572471	0.8074806637321542	p53-related factors{6.3.1}	p53{6.3.1.0.1}	TP53;TP63;TP73	TP53
NFAC4_HUMAN.H11MO.0.C	26	0.06451612903225806	0.6406313885797134	1.4811702525188253	0.9942468257217711	1	1	NFAT-related factors{6.1.3}	NFATc4 (NFAT3){6.1.3.0.4}	NFAT5;NFATC1;NFATC2;NFATC3;NFATC4	NFATC4
HIF1A_HUMAN.H11MO.0.C	83	0.20595533498759305	0.6401589362497628	1.054263015936289	0.8254371552222183	0.12820298504507163	0.4393096518253004	PAS domain factors{1.2.5}	Ahr-like factors{1.2.5.1}	AHR;AHRR;ARNT;ARNT2;ARNTL;ARNTL2;CLOCK;EPAS1;HIF1A;HIF3A;NCOA1;NCOA2;NCOA3;NPAS1;NPAS2;NPAS3;NPAS4;SIM1;SIM2;SOHLH1;SOHLH2;TCFL5	AHR;EPAS1;HIF1A
HXA9_HUMAN.H11MO.0.B	22	0.05459057071960298	0.639325272333446	1.5884823225640203	1.0330487226988874	0.8238287145289503	0.9800059749037492	HOX-related factors{3.1.1}	HOX9-13{3.1.1.8}	CDX1;CDX2;CDX4;EVX1;EVX2;GBX1;GBX2;GSX1;GSX2;HDX;HMBOX1;HNF1A;HNF1B;HOXA1;HOXA10;HOXA11;HOXA13;HOXA2;HOXA3;HOXA4;HOXA5;HOXA6;HOXA7;HOXA9;HOXB1;HOXB13;HOXB2;HOXB3;HOXB4;HOXB5;HOXB6;HOXB7;HOXB8;HOXB9;HOXC10;HOXC11;HOXC12;HOXC13;HOXC4;HOXC5;HOXC6;HOXC8;HOXC9;HOXD1;HOXD10;HOXD11;HOXD12;HOXD13;HOXD3;HOXD4;HOXD8;HOXD9;MEOX1;MEOX2;MNX1;PDX1;POU1F1;POU2F1;POU2F2;POU2F3;POU3F1;POU3F2;POU3F3;POU3F4;POU4F1;…	HOXA10;HOXA11;HOXA13;HOXA9;HOXB13;HOXC10;HOXC11;HOXC12;HOXC13;HOXC9;HOXD10;HOXD11;HOXD12;HOXD13;HOXD9
IRF9_HUMAN.H11MO.0.C	31	0.07692307692307693	0.6391099377359185	1.3796638480425296	0.9548132231247594	0.9267265366133652	1	Interferon-regulatory factors{3.5.3}	IRF-9 (ISGF-3gamma){3.5.3.0.9}	IRF1;IRF2;IRF3;IRF4;IRF5;IRF6;IRF7;IRF8;IRF9	IRF9
HSF4_HUMAN.H11MO.0.D	31	0.07692307692307693	0.6385190583364351	1.378381551677677	0.9539262186527145	0.9267510653903118	1	HSF factors{3.4.1}	HSF4 (HSTF4){3.4.1.0.3}	HSF1;HSF2;HSF4;HSF5;HSFX1;HSFY1;HSFY1; HSFY2	HSF4
HIC1_HUMAN.H11MO.0.C	48	0.11910669975186104	0.6375727294704413	1.1943401131704703	0.8812531357856361	0.4623417763552589	0.7828271654016477	Factors with multiple dispersed zinc fingers{2.3.4}	Hypermethylated in Cancer proteins{2.3.4.17}	BCL11A;BCL11B;BNC1;BNC2;E4F1;HIC1;HIC2;HINFP;HIVEP1;HIVEP2;HIVEP3;IKZF1;IKZF2;IKZF3;IKZF4;IKZF5;INSM1;INSM2;MAZ;MECOM;PATZ1;PRDM16;PRDM4;REST;RLF;RREB1;SALL1;SALL2;SALL3;SALL4;VEZF1;ZBTB1;ZBTB17;ZBTB2;ZBTB25;ZBTB4;ZFAT;ZNF134;ZNF211;ZNF217;ZNF219;ZNF248;ZNF256;ZNF292;ZNF296;ZNF319;ZNF334;ZNF335;ZNF341;ZNF37A;ZNF382;ZNF417;ZNF418;ZNF423;ZNF467;ZNF510;ZNF512;ZNF512B;ZNF516;ZNF518A;ZNF518B;ZNF521;ZN…	HIC1;HIC2
BHE41_HUMAN.H11MO.0.D	90	0.22332506203473945	0.6368498140732382	1.0332895585424593	0.8146289417312161	0.08841290869538136	0.3442745081017123	Hairy-related factors{1.2.4}	Hairy-like factors{1.2.4.1}	BHLHE40;BHLHE41;HELT;HES1;HES2;HES3;HES4;HES5;HES6;HES7;HEY1;HEY2;HEYL	BHLHE40;BHLHE41;HES1;HES5;HES7;HEY1;HEY2
ZN490_HUMAN.H11MO.0.C	30	0.07444168734491315	0.6364789598519712	1.3908755693319466	0.9573272215613894	0.9255787321830814	1	More than 3 adjacent zinc finger factors{2.3.3}	ZNF763-like factors{2.3.3.33}	BCL6;BCL6B;CTCF;CTCFL;FEZF1;FEZF2;GFI1;GFI1B;GLI1;GLI2;GLI3;GLI4;GLIS1;GLIS2;GLIS3;HKR1;MTF1;MYNN;MZF1;OSR2;OVOL1;OVOL2;PLAG1;PLAGL1;PLAGL2;PRDM1;PRDM14;PRDM6;SCRT1;SCRT2;SNAI1;SNAI2;SNAI3;WT1;YY1;YY2;ZBTB12;ZBTB14;ZBTB18;ZBTB20;ZBTB26;ZBTB42;ZBTB45;ZBTB47;ZBTB48;ZBTB49;ZBTB6;ZBTB7A;ZBTB7B;ZBTB7C;ZFP14;ZFP2;ZFP28;ZFP30;ZFP37;ZFP42;ZFP64;ZFP69;ZFP69B;ZFP82;ZFP91;ZFX;ZIC1;ZIC2;ZIC3;ZIC4;ZIC5;ZIK1;Z…	ZNF136;ZNF490;ZNF563
PAX5_HUMAN.H11MO.0.A	120	0.2977667493796526	0.6363480044883649	0.9876958620705644	0.7947656700019585	0.036089844215354584	0.1867467777854925	Paired domain only{3.2.2}	PAX-2-like factors (partial homeobox){3.2.2.2}	PAX1;PAX2;PAX5;PAX8;PAX9	PAX2;PAX5;PAX8
MEF2B_HUMAN.H11MO.0.A	37	0.09181141439205956	0.6357714035295274	1.2898443187060507	0.9178975652025961	0.6767716025468754	0.9138194493233642	Regulators of differentiation{5.1.1}	MEF-2{5.1.1.1}	MEF2A;MEF2B;MEF2C;MEF2D	MEF2A;MEF2B;MEF2C;MEF2D
SPIC_HUMAN.H11MO.0.D	94	0.23325062034739455	0.6352442631382736	1.0229367953788713	0.809280212449394	0.073306864582634	0.2997091281317843	Ets-related factors{3.5.2}	Spi-like factors{3.5.2.5}	EHF;ELF1;ELF2;ELF3;ELF4;ELF5;ELK1;ELK3;ELK4;ERF;ERG;ETS1;ETS2;ETV1;ETV2;ETV3;ETV3L;ETV4;ETV5;ETV6;ETV7;FEV;FLI1;GABPA;SPDEF;SPI1;SPIB;SPIC	SPI1;SPIB;SPIC
NR1I3_HUMAN.H11MO.0.C	29	0.07196029776674938	0.6335084068140472	1.4023475152432252	0.9596869877276779	0.9244075855001622	1	Thyroid hormone receptor-related factors (NR1){2.1.2}	Vitamin D receptor (NR1I){2.1.2.4}	NR1D1;NR1D2;NR1H2;NR1H3;NR1H4;NR1I2;NR1I3;PPARA;PPARD;PPARG;RARA;RARB;RARG;RORA;RORB;RORC;THRA;THRB;VDR	NR1I2;NR1I3;VDR
IRF1_HUMAN.H11MO.0.A	61	0.1513647642679901	0.6330342600391123	1.1139238431019594	0.845882025660065	0.26302643023712596	0.6249862109844899	Interferon-regulatory factors{3.5.3}	IRF-1{3.5.3.0.1}	IRF1;IRF2;IRF3;IRF4;IRF5;IRF6;IRF7;IRF8;IRF9	IRF1
TBX1_HUMAN.H11MO.0.D	178	0.44168734491315137	0.6326833672638553	0.9476078118983445	0.774777490628087	0.010945174651118291	0.0819294141360408	TBX1-related factors{6.5.3}	TBX1{6.5.3.0.1}	TBX1;TBX10;TBX15;TBX18;TBX20;TBX22	TBX1
RFX2_HUMAN.H11MO.1.A	42	0.10421836228287841	0.6319262613356121	1.2312139383652014	0.892352175104512	0.5322941068476532	0.817000568244444	RFX-related factors{3.3.3}	RFX2{3.3.3.0.2}	RFX1;RFX2;RFX3;RFX4;RFX5;RFX6;RFX7;RFX8	RFX2
SP4_HUMAN.H11MO.1.A	175	0.43424317617866004	0.6315161550965931	0.9465890916461775	0.7737068597149991	0.010913967798167005	0.0819294141360408	Three-zinc finger Krüppel-related factors{2.3.1}	Sp1-like factors{2.3.1.1}	EGR1;EGR2;EGR3;EGR4;KLF1;KLF10;KLF11;KLF12;KLF13;KLF14;KLF15;KLF16;KLF17;KLF2;KLF3;KLF4;KLF5;KLF6;KLF7;KLF8;KLF9;SP1;SP2;SP3;SP4;SP5;SP6;SP7;SP8;SP9	SP1;SP2;SP3;SP4
ELF5_HUMAN.H11MO.0.A	75	0.18610421836228289	0.6313056175583797	1.0608256124090063	0.8228754587193398	0.13085266087574518	0.44277059480009207	Ets-related factors{3.5.2}	EHF-like factors{3.5.2.4}	EHF;ELF1;ELF2;ELF3;ELF4;ELF5;ELK1;ELK3;ELK4;ERF;ERG;ETS1;ETS2;ETV1;ETV2;ETV3;ETV3L;ETV4;ETV5;ETV6;ETV7;FEV;FLI1;GABPA;SPDEF;SPI1;SPIB;SPIC	EHF;ELF3;ELF5
VDR_HUMAN.H11MO.0.A	56	0.13895781637717122	0.6308944852906279	1.1339178419139324	0.8527199956145846	0.30593651762918456	0.6741405051767432	Thyroid hormone receptor-related factors (NR1){2.1.2}	Vitamin D receptor (NR1I){2.1.2.4}	NR1D1;NR1D2;NR1H2;NR1H3;NR1H4;NR1I2;NR1I3;PPARA;PPARD;PPARG;RARA;RARB;RARG;RORA;RORB;RORC;THRA;THRB;VDR	NR1I2;NR1I3;VDR
MTF1_HUMAN.H11MO.0.C	73	0.18114143920595532	0.6301450888507019	1.0648712678965984	0.8238613161783551	0.1426778200051184	0.451853420720363	More than 3 adjacent zinc finger factors{2.3.3}	MTF1-like factors{2.3.3.24}	BCL6;BCL6B;CTCF;CTCFL;FEZF1;FEZF2;GFI1;GFI1B;GLI1;GLI2;GLI3;GLI4;GLIS1;GLIS2;GLIS3;HKR1;MTF1;MYNN;MZF1;OSR2;OVOL1;OVOL2;PLAG1;PLAGL1;PLAGL2;PRDM1;PRDM14;PRDM6;SCRT1;SCRT2;SNAI1;SNAI2;SNAI3;WT1;YY1;YY2;ZBTB12;ZBTB14;ZBTB18;ZBTB20;ZBTB26;ZBTB42;ZBTB45;ZBTB47;ZBTB48;ZBTB49;ZBTB6;ZBTB7A;ZBTB7B;ZBTB7C;ZFP14;ZFP2;ZFP28;ZFP30;ZFP37;ZFP42;ZFP64;ZFP69;ZFP69B;ZFP82;ZFP91;ZFX;ZIC1;ZIC2;ZIC3;ZIC4;ZIC5;ZIK1;Z…	MTF1;ZNF410
NR1H3_HUMAN.H11MO.0.B	42	0.10421836228287841	0.6300884821191656	1.2276325040408806	0.8897567712406096	0.5323871035051292	0.817000568244444	Thyroid hormone receptor-related factors (NR1){2.1.2}	LXR (NR1H){2.1.2.7}	NR1D1;NR1D2;NR1H2;NR1H3;NR1H4;NR1I2;NR1I3;PPARA;PPARD;PPARG;RARA;RARB;RARG;RORA;RORB;RORC;THRA;THRB;VDR	NR1H2;NR1H3;NR1H4
MAFA_HUMAN.H11MO.0.D	77	0.19106699751861042	0.6295852809915972	1.0522606936933552	0.818270595783968	0.11971959259348497	0.42932002739338093	Maf-related factors{1.1.3}	Large Maf factors{1.1.3.1}	MAF;MAFA;MAFB;MAFF;MAFG;MAFK;NRL	MAFA;MAFB;MAF;NRL
MEF2D_HUMAN.H11MO.0.A	36	0.08933002481389578	0.6295622732547383	1.28901132728628	0.913519793787986	0.673354526956805	0.9137601659446649	Regulators of differentiation{5.1.1}	MEF-2{5.1.1.1}	MEF2A;MEF2B;MEF2C;MEF2D	MEF2A;MEF2B;MEF2C;MEF2D
AP2C_HUMAN.H11MO.0.A	96	0.23821339950372208	0.6276772278544377	1.0070858898606505	0.7980867477497923	0.0590746023336533	0.26026581942426685	AP-2{1.3.1}	AP-2gamma{1.3.1.0.3}	TFAP2A;TFAP2B;TFAP2C;TFAP2D	TFAP2C
NR1D1_HUMAN.H11MO.1.D	21	0.052109181141439205	0.6274501523661687	1.5926994525266696	1.0261869795258847	0.9093135528647198	1	Thyroid hormone receptor-related factors (NR1){2.1.2}	Rev-ErbA (NR1D){2.1.2.3}	NR1D1;NR1D2;NR1H2;NR1H3;NR1H4;NR1I2;NR1I3;PPARA;PPARD;PPARG;RARA;RARB;RARG;RORA;RORB;RORC;THRA;THRB;VDR	NR1D1
ALX3_HUMAN.H11MO.0.D	20	0.04962779156327544	0.627218870953159	1.6292477428733338	1.039280382070683	0.8151211170596185	0.9800059749037492	Paired-related HD factors{3.1.3}	ALX{3.1.3.1}	ALX1;ALX3;ALX4;ARGFX;ARX;CRX;DMBX1;DPRX;DRGX;DUX4;DUXA;ESX1;GSC;GSC2;HESX1;ISX;LEUTX;MIXL1;NOBOX;OTP;OTX1;OTX2;PHOX2A;PHOX2B;PITX1;PITX2;PITX3;PROP1;PRRX1;PRRX2;RAX;RAX2;RHOXF1;RHOXF2;SEBOX;SHOX;SHOX2;TPRX1;UNCX;VSX1;VSX2	ALX1;ALX3;ALX4
PURA_HUMAN.H11MO.0.D	163	0.4044665012406948	0.6271877782088587	0.9440203316208741	0.7702806656705435	0.010715106150758899	0.0819294141360408	PUR{0.0.5}	Pur-alpha (PURA, PUR1){0.0.5.0.1}	PURA;PURB;PURG	PURA
P73_HUMAN.H11MO.0.A	39	0.0967741935483871	0.6254423527812224	1.2472784492659075	0.89451142550417	0.5718906781387677	0.8414651008492174	p53-related factors{6.3.1}	p73{6.3.1.0.3}	TP53;TP63;TP73	TP73
RXRA_HUMAN.H11MO.1.A	49	0.12158808933002481	0.6252002751373921	1.1644306416078931	0.8614977897587887	0.348366874589231	0.7200827354109841	RXR-related receptors (NR2){2.1.3}	Retinoid X receptors (NR2B){2.1.3.1}	HNF4A;HNF4G;NR2C1;NR2C2;NR2E1;NR2E3;NR2F1;NR2F2;NR2F6;RXRA;RXRB;RXRG	RXRA;RXRB;RXRG
STAT3_HUMAN.H11MO.0.A	35	0.08684863523573201	0.6251195101941548	1.2922694720522903	0.9118677653288094	0.669755682463867	0.9132987630143383	STAT factors{6.2.1}	STAT3{6.2.1.0.3}	STAT1;STAT2;STAT3;STAT4;STAT5A;STAT5B;STAT6	STAT3
NKX32_HUMAN.H11MO.0.C	21	0.052109181141439205	0.6246870274322035	1.585674128286507	1.021663451092136	0.9095284248872989	1	NK-related factors{3.1.2}	NK-3{3.1.2.16}	BARHL1;BARHL2;BARX1;BARX2;BSX;DBX1;DBX2;DLX1;DLX2;DLX3;DLX4;DLX5;DLX6;EMX1;EMX2;EN1;EN2;HHEX;HLX;HMX1;HMX2;HMX3;LBX1;LBX2;MSX1;MSX2;NANOG;NKX1-1;NKX1-2;NKX2-1;NKX2-2;NKX2-3;NKX2-4;NKX2-5;NKX2-6;NKX2-8;NKX3-1;NKX3-2;NKX6-1;NKX6-2;NKX6-3;NOTO;TLX1;TLX2;TLX3;VAX1;VAX2;VENTX	NKX3-1;NKX3-2
HNF4G_HUMAN.H11MO.0.B	35	0.08684863523573201	0.6232290387625015	1.2883415185824614	0.9091103129435404	0.6698787476194431	0.9132987630143383	RXR-related receptors (NR2){2.1.3}	HNF-4 (NR2A){2.1.3.2}	HNF4A;HNF4G;NR2C1;NR2C2;NR2E1;NR2E3;NR2F1;NR2F2;NR2F6;RXRA;RXRB;RXRG	HNF4A;HNF4G
STAT6_HUMAN.H11MO.0.B	33	0.08188585607940446	0.6225751309600802	1.3137266402549543	0.9185028238214301	0.725145305030985	0.9481628289459257	STAT factors{6.2.1}	STAT6{6.2.1.0.7}	STAT1;STAT2;STAT3;STAT4;STAT5A;STAT5B;STAT6	STAT6
ZBT17_HUMAN.H11MO.0.A	175	0.43424317617866004	0.622412485149969	0.9329162352359002	0.7625299566111124	0.007036128226361896	0.059613789698077166	Factors with multiple dispersed zinc fingers{2.3.4}	unclassified{2.3.4.0}	BCL11A;E4F1;MECOM;HIC1;HIC2;HINFP;IKZF1;INSM1;MAZ;PATZ1;PRDM4;REST;RREB1;SALL4;VEZF1;ZBTB17;ZBTB4;HIVEP1;HIVEP2;ZNF134;ZNF219;ZNF335;ZNF341;ZNF382;ZNF418;ZNF423;ZNF467;ZNF770;ZNF784;ZNF8	E4F1;PRDM4;REST;RREB1;ZBTB17;ZBTB4;ZNF335;ZNF341;ZNF467;ZNF770;ZNF784;ZNF8
MZF1_HUMAN.H11MO.0.B	49	0.12158808933002481	0.6221683177799339	1.1587888860719209	0.8573258677222609	0.3483431356157158	0.7200827354109841	More than 3 adjacent zinc finger factors{2.3.3}	unclassified{2.3.3.0}	BCL6B;BCL6;CTCFL;CTCF;FEZF1;GFI1B;GFI1;GLI1;GLI2;GLI3;GLIS1;GLIS2;GLIS3;MTF1;MYNN;MZF1;OSR2;OVOL1;OVOL2;ZNF146;PLAG1;PLAGL1;PRDM14;PRDM1;PRDM6;SCRT1;SCRT2;SNAI1;SNAI2;YY1;YY2;WT1;ZNF324;ZNF354A;ZBTB14;ZBTB18;ZBTB48;ZBTB49;ZBTB7A;ZBTB7B;ZBTB6;ZFP64;ZFP28;ZFP42;ZFP82;ZFX;ZIC1;ZIC2;ZIC3;ZIC4;ZIM3;ZKSCAN1;ZKSCAN3;ZNF121;ZNF136;ZNF140;ZNF143;ZNF148;ZNF214;ZNF232;ZNF250;ZNF257;ZNF260;ZNF263;ZNF264;ZNF2…	MYNN;MZF1;OSR2;PRDM14;PRDM6;WT1;ZBTB14;ZBTB48;ZBTB49;ZFP64;ZFP28;ZIM3;ZNF121;ZNF250;ZNF257;ZNF263;ZNF274;ZNF317;ZNF320;ZNF329;ZNF331;ZNF394;ZNF449;ZNF502;ZNF528;ZNF547;ZNF549;ZNF554;ZNF586;ZNF589;ZNF667;ZNF680;ZNF708;ZNF713;ZNF768;ZNF18;ZNF85;ZSCAN16;ZSCAN22
OVOL1_HUMAN.H11MO.0.C	27	0.06699751861042183	0.6206929091581131	1.413055973387386	0.9550630121306115	0.9220048441462146	1	More than 3 adjacent zinc finger factors{2.3.3}	OVOL-factors{2.3.3.17}	BCL6;BCL6B;CTCF;CTCFL;FEZF1;FEZF2;GFI1;GFI1B;GLI1;GLI2;GLI3;GLI4;GLIS1;GLIS2;GLIS3;HKR1;MTF1;MYNN;MZF1;OSR2;OVOL1;OVOL2;PLAG1;PLAGL1;PLAGL2;PRDM1;PRDM14;PRDM6;SCRT1;SCRT2;SNAI1;SNAI2;SNAI3;WT1;YY1;YY2;ZBTB12;ZBTB14;ZBTB18;ZBTB20;ZBTB26;ZBTB42;ZBTB45;ZBTB47;ZBTB48;ZBTB49;ZBTB6;ZBTB7A;ZBTB7B;ZBTB7C;ZFP14;ZFP2;ZFP28;ZFP30;ZFP37;ZFP42;ZFP64;ZFP69;ZFP69B;ZFP82;ZFP91;ZFX;ZIC1;ZIC2;ZIC3;ZIC4;ZIC5;ZIK1;Z…	OVOL1;OVOL2
WT1_HUMAN.H11MO.1.B	114	0.28287841191067	0.619517863183171	0.9682175055032683	0.7766295989282598	0.02310979892796518	0.14029649585402484	More than 3 adjacent zinc finger factors{2.3.3}	unclassified{2.3.3.0}	BCL6B;BCL6;CTCFL;CTCF;FEZF1;GFI1B;GFI1;GLI1;GLI2;GLI3;GLIS1;GLIS2;GLIS3;MTF1;MYNN;MZF1;OSR2;OVOL1;OVOL2;ZNF146;PLAG1;PLAGL1;PRDM14;PRDM1;PRDM6;SCRT1;SCRT2;SNAI1;SNAI2;YY1;YY2;WT1;ZNF324;ZNF354A;ZBTB14;ZBTB18;ZBTB48;ZBTB49;ZBTB7A;ZBTB7B;ZBTB6;ZFP64;ZFP28;ZFP42;ZFP82;ZFX;ZIC1;ZIC2;ZIC3;ZIC4;ZIM3;ZKSCAN1;ZKSCAN3;ZNF121;ZNF136;ZNF140;ZNF143;ZNF148;ZNF214;ZNF232;ZNF250;ZNF257;ZNF260;ZNF263;ZNF264;ZNF2…	MYNN;MZF1;OSR2;PRDM14;PRDM6;WT1;ZBTB14;ZBTB48;ZBTB49;ZFP64;ZFP28;ZIM3;ZNF121;ZNF250;ZNF257;ZNF263;ZNF274;ZNF317;ZNF320;ZNF329;ZNF331;ZNF394;ZNF449;ZNF502;ZNF528;ZNF547;ZNF549;ZNF554;ZNF586;ZNF589;ZNF667;ZNF680;ZNF708;ZNF713;ZNF768;ZNF18;ZNF85;ZSCAN16;ZSCAN22
BARX2_HUMAN.H11MO.0.D	18	0.04466501240694789	0.6190704162018577	1.694099284981769	1.0566198802113569	0.8037267553375927	0.9772764195857314	NK-related factors{3.1.2}	BARX{3.1.2.2}	BARHL1;BARHL2;BARX1;BARX2;BSX;DBX1;DBX2;DLX1;DLX2;DLX3;DLX4;DLX5;DLX6;EMX1;EMX2;EN1;EN2;HHEX;HLX;HMX1;HMX2;HMX3;LBX1;LBX2;MSX1;MSX2;NANOG;NKX1-1;NKX1-2;NKX2-1;NKX2-2;NKX2-3;NKX2-4;NKX2-5;NKX2-6;NKX2-8;NKX3-1;NKX3-2;NKX6-1;NKX6-2;NKX6-3;NOTO;TLX1;TLX2;TLX3;VAX1;VAX2;VENTX	BARX1;BARX2
HES1_HUMAN.H11MO.0.D	111	0.27543424317617865	0.6187539249577845	0.9706750740254885	0.7773063135385885	0.025530682030526088	0.15259035539174895	Hairy-related factors{1.2.4}	Hairy-like factors{1.2.4.1}	BHLHE40;BHLHE41;HELT;HES1;HES2;HES3;HES4;HES5;HES6;HES7;HEY1;HEY2;HEYL	BHLHE40;BHLHE41;HES1;HES5;HES7;HEY1;HEY2
PROX1_HUMAN.H11MO.0.D	134	0.3325062034739454	0.6181179792040737	0.9467742484004292	0.7665103076272738	0.012277014731330173	0.08929790903637323	HD-PROS factors{3.1.7}	PROX-1{3.1.7.0.1}	PROX1;PROX2	PROX1
BCL6B_HUMAN.H11MO.0.D	31	0.07692307692307693	0.6177440997888125	1.3334938997963866	0.9228801222201117	0.785613647387826	0.9669232587595962	More than 3 adjacent zinc finger factors{2.3.3}	BCL6 factors{2.3.3.22}	BCL6;BCL6B;CTCF;CTCFL;FEZF1;FEZF2;GFI1;GFI1B;GLI1;GLI2;GLI3;GLI4;GLIS1;GLIS2;GLIS3;HKR1;MTF1;MYNN;MZF1;OSR2;OVOL1;OVOL2;PLAG1;PLAGL1;PLAGL2;PRDM1;PRDM14;PRDM6;SCRT1;SCRT2;SNAI1;SNAI2;SNAI3;WT1;YY1;YY2;ZBTB12;ZBTB14;ZBTB18;ZBTB20;ZBTB26;ZBTB42;ZBTB45;ZBTB47;ZBTB48;ZBTB49;ZBTB6;ZBTB7A;ZBTB7B;ZBTB7C;ZFP14;ZFP2;ZFP28;ZFP30;ZFP37;ZFP42;ZFP64;ZFP69;ZFP69B;ZFP82;ZFP91;ZFX;ZIC1;ZIC2;ZIC3;ZIC4;ZIC5;ZIK1;Z…	BCL6B;BCL6
RFX1_HUMAN.H11MO.0.B	123	0.3052109181141439	0.6174858945455037	0.9553926366152535	0.7699193728736196	0.016907329741757102	0.11335261939908457	RFX-related factors{3.3.3}	RFX1 (EF-C){3.3.3.0.1}	RFX1;RFX2;RFX3;RFX4;RFX5;RFX6;RFX7;RFX8	RFX1
RARG_HUMAN.H11MO.1.B	52	0.12903225806451613	0.6151419531939313	1.127238073639603	0.8401958934401068	0.2634507374448239	0.6249862109844899	Thyroid hormone receptor-related factors (NR1){2.1.2}	Retinoic acid receptors (NR1B){2.1.2.1}	NR1D1;NR1D2;NR1H2;NR1H3;NR1H4;NR1I2;NR1I3;PPARA;PPARD;PPARG;RARA;RARB;RARG;RORA;RORB;RORC;THRA;THRB;VDR	RARA;RARB;RARG
GSC_HUMAN.H11MO.0.D	18	0.04466501240694789	0.6144527091315034	1.6814424624021616	1.0487270134038114	0.8046643643105321	0.9772764195857314	Paired-related HD factors{3.1.3}	GSC{3.1.3.9}	ALX1;ALX3;ALX4;ARGFX;ARX;CRX;DMBX1;DPRX;DRGX;DUX4;DUXA;ESX1;GSC;GSC2;HESX1;ISX;LEUTX;MIXL1;NOBOX;OTP;OTX1;OTX2;PHOX2A;PHOX2B;PITX1;PITX2;PITX3;PROP1;PRRX1;PRRX2;RAX;RAX2;RHOXF1;RHOXF2;SEBOX;SHOX;SHOX2;TPRX1;UNCX;VSX1;VSX2	GSC2;GSC
HXB2_HUMAN.H11MO.0.D	27	0.06699751861042183	0.6143494070574156	1.398598733447665	0.9453009661333123	0.8458984130118298	0.9887936286951529	HOX-related factors{3.1.1}	HOX2{3.1.1.2}	CDX1;CDX2;CDX4;EVX1;EVX2;GBX1;GBX2;GSX1;GSX2;HDX;HMBOX1;HNF1A;HNF1B;HOXA1;HOXA10;HOXA11;HOXA13;HOXA2;HOXA3;HOXA4;HOXA5;HOXA6;HOXA7;HOXA9;HOXB1;HOXB13;HOXB2;HOXB3;HOXB4;HOXB5;HOXB6;HOXB7;HOXB8;HOXB9;HOXC10;HOXC11;HOXC12;HOXC13;HOXC4;HOXC5;HOXC6;HOXC8;HOXC9;HOXD1;HOXD10;HOXD11;HOXD12;HOXD13;HOXD3;HOXD4;HOXD8;HOXD9;MEOX1;MEOX2;MNX1;PDX1;POU1F1;POU2F1;POU2F2;POU2F3;POU3F1;POU3F2;POU3F3;POU3F4;POU4F1;…	HOXA2;HOXB2
OSR2_HUMAN.H11MO.0.C	99	0.2456575682382134	0.6141687139019697	0.9804818940813683	0.7788220587699244	0.03269043411114512	0.1726323609568006	More than 3 adjacent zinc finger factors{2.3.3}	unclassified{2.3.3.0}	BCL6B;BCL6;CTCFL;CTCF;FEZF1;GFI1B;GFI1;GLI1;GLI2;GLI3;GLIS1;GLIS2;GLIS3;MTF1;MYNN;MZF1;OSR2;OVOL1;OVOL2;ZNF146;PLAG1;PLAGL1;PRDM14;PRDM1;PRDM6;SCRT1;SCRT2;SNAI1;SNAI2;YY1;YY2;WT1;ZNF324;ZNF354A;ZBTB14;ZBTB18;ZBTB48;ZBTB49;ZBTB7A;ZBTB7B;ZBTB6;ZFP64;ZFP28;ZFP42;ZFP82;ZFX;ZIC1;ZIC2;ZIC3;ZIC4;ZIM3;ZKSCAN1;ZKSCAN3;ZNF121;ZNF136;ZNF140;ZNF143;ZNF148;ZNF214;ZNF232;ZNF250;ZNF257;ZNF260;ZNF263;ZNF264;ZNF2…	MYNN;MZF1;OSR2;PRDM14;PRDM6;WT1;ZBTB14;ZBTB48;ZBTB49;ZFP64;ZFP28;ZIM3;ZNF121;ZNF250;ZNF257;ZNF263;ZNF274;ZNF317;ZNF320;ZNF329;ZNF331;ZNF394;ZNF449;ZNF502;ZNF528;ZNF547;ZNF549;ZNF554;ZNF586;ZNF589;ZNF667;ZNF680;ZNF708;ZNF713;ZNF768;ZNF18;ZNF85;ZSCAN16;ZSCAN22
ZN467_HUMAN.H11MO.0.C	185	0.45905707196029777	0.6138668559098689	0.9180876091449178	0.7510291712111548	0.0043517870120754355	0.040917412028172694	Factors with multiple dispersed zinc fingers{2.3.4}	unclassified{2.3.4.0}	BCL11A;E4F1;MECOM;HIC1;HIC2;HINFP;IKZF1;INSM1;MAZ;PATZ1;PRDM4;REST;RREB1;SALL4;VEZF1;ZBTB17;ZBTB4;HIVEP1;HIVEP2;ZNF134;ZNF219;ZNF335;ZNF341;ZNF382;ZNF418;ZNF423;ZNF467;ZNF770;ZNF784;ZNF8	E4F1;PRDM4;REST;RREB1;ZBTB17;ZBTB4;ZNF335;ZNF341;ZNF467;ZNF770;ZNF784;ZNF8
SCRT2_HUMAN.H11MO.0.D	27	0.06699751861042183	0.6137787033324584	1.3972973958944137	0.944422699273413	0.845893471427332	0.9887936286951529	More than 3 adjacent zinc finger factors{2.3.3}	Snail-like factors{2.3.3.2}	BCL6;BCL6B;CTCF;CTCFL;FEZF1;FEZF2;GFI1;GFI1B;GLI1;GLI2;GLI3;GLI4;GLIS1;GLIS2;GLIS3;HKR1;MTF1;MYNN;MZF1;OSR2;OVOL1;OVOL2;PLAG1;PLAGL1;PLAGL2;PRDM1;PRDM14;PRDM6;SCRT1;SCRT2;SNAI1;SNAI2;SNAI3;WT1;YY1;YY2;ZBTB12;ZBTB14;ZBTB18;ZBTB20;ZBTB26;ZBTB42;ZBTB45;ZBTB47;ZBTB48;ZBTB49;ZBTB6;ZBTB7A;ZBTB7B;ZBTB7C;ZFP14;ZFP2;ZFP28;ZFP30;ZFP37;ZFP42;ZFP64;ZFP69;ZFP69B;ZFP82;ZFP91;ZFX;ZIC1;ZIC2;ZIC3;ZIC4;ZIC5;ZIK1;Z…	SCRT1;SCRT2;SNAI1;SNAI2
PHX2A_HUMAN.H11MO.0.D	19	0.04714640198511166	0.6129930528719243	1.6325044972496983	1.0301780237003253	0.9047047953026278	1	Paired-related HD factors{3.1.3}	PHOX{3.1.3.18}	ALX1;ALX3;ALX4;ARGFX;ARX;CRX;DMBX1;DPRX;DRGX;DUX4;DUXA;ESX1;GSC;GSC2;HESX1;ISX;LEUTX;MIXL1;NOBOX;OTP;OTX1;OTX2;PHOX2A;PHOX2B;PITX1;PITX2;PITX3;PROP1;PRRX1;PRRX2;RAX;RAX2;RHOXF1;RHOXF2;SEBOX;SHOX;SHOX2;TPRX1;UNCX;VSX1;VSX2	PHOX2A;PHOX2B
AIRE_HUMAN.H11MO.0.C	17	0.04218362282878412	0.6127635710098971	1.7272990644202089	1.0637277433371677	0.7976488439598567	0.9761702518937294	AIRE{5.3.1}	AIRE{5.3.1.0.1}	AIRE	AIRE
KLF8_HUMAN.H11MO.0.C	80	0.19851116625310175	0.6122102635052021	1.0154270969434898	0.7924279822317059	0.06913580475907333	0.28986967155279253	Three-zinc finger Krüppel-related factors{2.3.1}	Krüppel-like factors{2.3.1.2}	EGR1;EGR2;EGR3;EGR4;KLF1;KLF10;KLF11;KLF12;KLF13;KLF14;KLF15;KLF16;KLF17;KLF2;KLF3;KLF4;KLF5;KLF6;KLF7;KLF8;KLF9;SP1;SP2;SP3;SP4;SP5;SP6;SP7;SP8;SP9	KLF12;KLF13;KLF14;KLF15;KLF16;KLF1;KLF3;KLF4;KLF5;KLF6;KLF8;KLF9
MLXPL_HUMAN.H11MO.0.D	87	0.21588089330024815	0.611993257012524	0.9990892568933825	0.7854279341744592	0.04636085273950675	0.2179525455009738	bHLH-ZIP factors{1.2.6}	Mondo-like factors{1.2.6.6}	MAX;MITF;MLX;MLXIP;MLXIPL;MNT;MXD1;MXD3;MXD4;MXI1;MYC;MYCL;MYCN;REPIN1;SREBF1;SREBF2;TFAP4;TFE3;TFEB;TFEC;USF1;USF2	MLXIPL;MLX
HXB1_HUMAN.H11MO.0.D	20	0.04962779156327544	0.6099480265845393	1.5843295149733982	1.0106338150350869	0.9081156551048495	1	HOX-related factors{3.1.1}	HOX1{3.1.1.1}	CDX1;CDX2;CDX4;EVX1;EVX2;GBX1;GBX2;GSX1;GSX2;HDX;HMBOX1;HNF1A;HNF1B;HOXA1;HOXA10;HOXA11;HOXA13;HOXA2;HOXA3;HOXA4;HOXA5;HOXA6;HOXA7;HOXA9;HOXB1;HOXB13;HOXB2;HOXB3;HOXB4;HOXB5;HOXB6;HOXB7;HOXB8;HOXB9;HOXC10;HOXC11;HOXC12;HOXC13;HOXC4;HOXC5;HOXC6;HOXC8;HOXC9;HOXD1;HOXD10;HOXD11;HOXD12;HOXD13;HOXD3;HOXD4;HOXD8;HOXD9;MEOX1;MEOX2;MNX1;PDX1;POU1F1;POU2F1;POU2F2;POU2F3;POU3F1;POU3F2;POU3F3;POU3F4;POU4F1;…	HOXA1;HOXB1
ZN263_HUMAN.H11MO.0.A	183	0.45409429280397023	0.6096519865164741	0.912192811824368	0.7461148524948475	0.0037109973882578176	0.037158168653854254	More than 3 adjacent zinc finger factors{2.3.3}	unclassified{2.3.3.0}	BCL6B;BCL6;CTCFL;CTCF;FEZF1;GFI1B;GFI1;GLI1;GLI2;GLI3;GLIS1;GLIS2;GLIS3;MTF1;MYNN;MZF1;OSR2;OVOL1;OVOL2;ZNF146;PLAG1;PLAGL1;PRDM14;PRDM1;PRDM6;SCRT1;SCRT2;SNAI1;SNAI2;YY1;YY2;WT1;ZNF324;ZNF354A;ZBTB14;ZBTB18;ZBTB48;ZBTB49;ZBTB7A;ZBTB7B;ZBTB6;ZFP64;ZFP28;ZFP42;ZFP82;ZFX;ZIC1;ZIC2;ZIC3;ZIC4;ZIM3;ZKSCAN1;ZKSCAN3;ZNF121;ZNF136;ZNF140;ZNF143;ZNF148;ZNF214;ZNF232;ZNF250;ZNF257;ZNF260;ZNF263;ZNF264;ZNF2…	MYNN;MZF1;OSR2;PRDM14;PRDM6;WT1;ZBTB14;ZBTB48;ZBTB49;ZFP64;ZFP28;ZIM3;ZNF121;ZNF250;ZNF257;ZNF263;ZNF274;ZNF317;ZNF320;ZNF329;ZNF331;ZNF394;ZNF449;ZNF502;ZNF528;ZNF547;ZNF549;ZNF554;ZNF586;ZNF589;ZNF667;ZNF680;ZNF708;ZNF713;ZNF768;ZNF18;ZNF85;ZSCAN16;ZSCAN22
TBX15_HUMAN.H11MO.0.D	195	0.4838709677419355	0.6095085164066545	0.910505169141085	0.745072878564602	0.0035359147714179094	0.035870924852147476	TBX1-related factors{6.5.3}	TBX15 (TBX14){6.5.3.0.3}	TBX1;TBX10;TBX15;TBX18;TBX20;TBX22	TBX15
KLF14_HUMAN.H11MO.0.D	120	0.2977667493796526	0.609165868859263	0.9454924567744033	0.760840342603391	0.012398795484052049	0.08934085344116009	Three-zinc finger Krüppel-related factors{2.3.1}	Krüppel-like factors{2.3.1.2}	EGR1;EGR2;EGR3;EGR4;KLF1;KLF10;KLF11;KLF12;KLF13;KLF14;KLF15;KLF16;KLF17;KLF2;KLF3;KLF4;KLF5;KLF6;KLF7;KLF8;KLF9;SP1;SP2;SP3;SP4;SP5;SP6;SP7;SP8;SP9	KLF12;KLF13;KLF14;KLF15;KLF16;KLF1;KLF3;KLF4;KLF5;KLF6;KLF8;KLF9
EMX1_HUMAN.H11MO.0.D	18	0.04466501240694789	0.6084349152791745	1.6649695296250016	1.038442040012781	0.8061579803586578	0.9772764195857314	NK-related factors{3.1.2}	EMX{3.1.2.6}	BARHL1;BARHL2;BARX1;BARX2;BSX;DBX1;DBX2;DLX1;DLX2;DLX3;DLX4;DLX5;DLX6;EMX1;EMX2;EN1;EN2;HHEX;HLX;HMX1;HMX2;HMX3;LBX1;LBX2;MSX1;MSX2;NANOG;NKX1-1;NKX1-2;NKX2-1;NKX2-2;NKX2-3;NKX2-4;NKX2-5;NKX2-6;NKX2-8;NKX3-1;NKX3-2;NKX6-1;NKX6-2;NKX6-3;NOTO;TLX1;TLX2;TLX3;VAX1;VAX2;VENTX	EMX1;EMX2
SALL4_HUMAN.H11MO.0.B	135	0.3349875930521092	0.6081636050118693	0.9307691124196809	0.75382940904701	0.008028664098658015	0.06515894757963506	Factors with multiple dispersed zinc fingers{2.3.4}	Sal-like factors{2.3.4.3}	BCL11A;BCL11B;BNC1;BNC2;E4F1;HIC1;HIC2;HINFP;HIVEP1;HIVEP2;HIVEP3;IKZF1;IKZF2;IKZF3;IKZF4;IKZF5;INSM1;INSM2;MAZ;MECOM;PATZ1;PRDM16;PRDM4;REST;RLF;RREB1;SALL1;SALL2;SALL3;SALL4;VEZF1;ZBTB1;ZBTB17;ZBTB2;ZBTB25;ZBTB4;ZFAT;ZNF134;ZNF211;ZNF217;ZNF219;ZNF248;ZNF256;ZNF292;ZNF296;ZNF319;ZNF334;ZNF335;ZNF341;ZNF37A;ZNF382;ZNF417;ZNF418;ZNF423;ZNF467;ZNF510;ZNF512;ZNF512B;ZNF516;ZNF518A;ZNF518B;ZNF521;ZN…	SALL4
ZBT7A_HUMAN.H11MO.0.A	78	0.1935483870967742	0.60795160760919	1.0134603294756235	0.7890546337320743	0.0671348647966331	0.28440099317694567	More than 3 adjacent zinc finger factors{2.3.3}	ZBTB7 factors{2.3.3.8}	BCL6;BCL6B;CTCF;CTCFL;FEZF1;FEZF2;GFI1;GFI1B;GLI1;GLI2;GLI3;GLI4;GLIS1;GLIS2;GLIS3;HKR1;MTF1;MYNN;MZF1;OSR2;OVOL1;OVOL2;PLAG1;PLAGL1;PLAGL2;PRDM1;PRDM14;PRDM6;SCRT1;SCRT2;SNAI1;SNAI2;SNAI3;WT1;YY1;YY2;ZBTB12;ZBTB14;ZBTB18;ZBTB20;ZBTB26;ZBTB42;ZBTB45;ZBTB47;ZBTB48;ZBTB49;ZBTB6;ZBTB7A;ZBTB7B;ZBTB7C;ZFP14;ZFP2;ZFP28;ZFP30;ZFP37;ZFP42;ZFP64;ZFP69;ZFP69B;ZFP82;ZFP91;ZFX;ZIC1;ZIC2;ZIC3;ZIC4;ZIC5;ZIK1;Z…	ZBTB7A;ZBTB7B
MSX1_HUMAN.H11MO.0.D	21	0.052109181141439205	0.6071817163471386	1.5411351856404907	0.9930136600260127	1	1	NK-related factors{3.1.2}	MSX{3.1.2.11}	BARHL1;BARHL2;BARX1;BARX2;BSX;DBX1;DBX2;DLX1;DLX2;DLX3;DLX4;DLX5;DLX6;EMX1;EMX2;EN1;EN2;HHEX;HLX;HMX1;HMX2;HMX3;LBX1;LBX2;MSX1;MSX2;NANOG;NKX1-1;NKX1-2;NKX2-1;NKX2-2;NKX2-3;NKX2-4;NKX2-5;NKX2-6;NKX2-8;NKX3-1;NKX3-2;NKX6-1;NKX6-2;NKX6-3;NOTO;TLX1;TLX2;TLX3;VAX1;VAX2;VENTX	MSX1;MSX2
LMX1A_HUMAN.H11MO.0.D	31	0.07692307692307693	0.606727928893721	1.3096805554756752	0.9063818270070348	0.6538421912247557	0.9070353484442112	HD-LIM factors{3.1.5}	Lmx{3.1.5.6}	ISL1;ISL2;LHX1;LHX2;LHX3;LHX4;LHX5;LHX6;LHX8;LHX9;LMX1A;LMX1B	LMX1A;LMX1B
MAZ_HUMAN.H11MO.0.A	200	0.49627791563275436	0.6060446126019119	0.9052178725866142	0.740736210155884	0.0029038881728365483	0.03109580251745804	Factors with multiple dispersed zinc fingers{2.3.4}	MAZ-like factors{2.3.4.8}	BCL11A;BCL11B;BNC1;BNC2;E4F1;HIC1;HIC2;HINFP;HIVEP1;HIVEP2;HIVEP3;IKZF1;IKZF2;IKZF3;IKZF4;IKZF5;INSM1;INSM2;MAZ;MECOM;PATZ1;PRDM16;PRDM4;REST;RLF;RREB1;SALL1;SALL2;SALL3;SALL4;VEZF1;ZBTB1;ZBTB17;ZBTB2;ZBTB25;ZBTB4;ZFAT;ZNF134;ZNF211;ZNF217;ZNF219;ZNF248;ZNF256;ZNF292;ZNF296;ZNF319;ZNF334;ZNF335;ZNF341;ZNF37A;ZNF382;ZNF417;ZNF418;ZNF423;ZNF467;ZNF510;ZNF512;ZNF512B;ZNF516;ZNF518A;ZNF518B;ZNF521;ZN…	MAZ;PATZ1;VEZF1
SPDEF_HUMAN.H11MO.0.D	37	0.09181141439205956	0.60580689334787	1.229031921904881	0.8746090559716762	0.5119934542466014	0.8133828442944251	Ets-related factors{3.5.2}	SPDEF-like factors{3.5.2.7}	EHF;ELF1;ELF2;ELF3;ELF4;ELF5;ELK1;ELK3;ELK4;ERF;ERG;ETS1;ETS2;ETV1;ETV2;ETV3;ETV3L;ETV4;ETV5;ETV6;ETV7;FEV;FLI1;GABPA;SPDEF;SPI1;SPIB;SPIC	SPDEF
MAX_HUMAN.H11MO.0.A	94	0.23325062034739455	0.6055424858500763	0.9750889685365415	0.7714525147539606	0.026711939094681558	0.1572130155877823	bHLH-ZIP factors{1.2.6}	Myc / Max factors{1.2.6.5}	MAX;MITF;MLX;MLXIP;MLXIPL;MNT;MXD1;MXD3;MXD4;MXI1;MYC;MYCL;MYCN;REPIN1;SREBF1;SREBF2;TFAP4;TFE3;TFEB;TFEC;USF1;USF2	MAX;MYCN;MYC
HBP1_HUMAN.H11MO.0.D	14	0.034739454094292806	0.6048319786831079	1.9004927300516026	1.1177736974130499	0.6652495614900177	0.9126466404071238	SOX-related factors{4.1.1}	Further Sox-related factors{4.1.1.9}	BBX;CIC;HBP1;SOX1;SOX10;SOX11;SOX12;SOX13;SOX14;SOX15;SOX17;SOX18;SOX2;SOX21;SOX3;SOX30;SOX4;SOX5;SOX6;SOX7;SOX8;SOX9;SRY	HBP1
EGR1_HUMAN.H11MO.0.A	172	0.4267990074441687	0.6038350161304422	0.9059122143854034	0.7401994420270774	0.0027478617368897917	0.030610034699287064	Three-zinc finger Krüppel-related factors{2.3.1}	EGR factors{2.3.1.3}	EGR1;EGR2;EGR3;EGR4;KLF1;KLF10;KLF11;KLF12;KLF13;KLF14;KLF15;KLF16;KLF17;KLF2;KLF3;KLF4;KLF5;KLF6;KLF7;KLF8;KLF9;SP1;SP2;SP3;SP4;SP5;SP6;SP7;SP8;SP9	EGR1;EGR2;EGR3;EGR4
KAISO_HUMAN.H11MO.2.A	41	0.10173697270471464	0.603428517052007	1.1844329600348409	0.8555545656509461	0.39264830901003595	0.7581104489698397	Other factors with up to three adjacent zinc fingers{2.3.2}	Factors with 2-3 adjacent zinc fingersand a BTB/POZ domain{2.3.2.1}	AEBP2;OSR1;OVOL3;ZBTB22;ZBTB32;ZBTB33;ZBTB34;ZBTB37;ZBTB43;ZBTB46;ZBTB5;ZBTB8B;ZFPM2;ZNF174;ZNF396;ZNF414;ZNF446;ZNF487;ZNF511;ZNF580;ZNF705A;ZNF740;ZSCAN1	ZBTB33
FOXC2_HUMAN.H11MO.0.D	27	0.06699751861042183	0.6028362439322773	1.3724837390799973	0.9275945090395377	0.772390429542235	0.9574164327605518	Forkhead box (FOX) factors{3.3.1}	FOXC{3.3.1.3}	FOXA1;FOXA2;FOXA3;FOXB1;FOXB2;FOXC1;FOXC2;FOXD1;FOXD2;FOXD3;FOXD4;FOXD4L1;FOXD4L3;FOXD4L4;FOXD4L5;FOXD4L6;FOXE1;FOXE3;FOXF1;FOXF2;FOXG1;FOXH1;FOXI1;FOXI2;FOXI3;FOXJ1;FOXJ2;FOXJ3;FOXK1;FOXK2;FOXL1;FOXL2;FOXM1;FOXN1;FOXN2;FOXN3;FOXN4;FOXO1;FOXO3;FOXO4;FOXO6;FOXP1;FOXP2;FOXP3;FOXP4;FOXQ1;FOXR1;FOXR2;FOXS1	FOXC1;FOXC2
PATZ1_HUMAN.H11MO.1.C	111	0.27543424317617865	0.6022497004114963	0.9447908399897869	0.7565361794156682	0.012834018493317449	0.09162063202173845	Factors with multiple dispersed zinc fingers{2.3.4}	MAZ-like factors{2.3.4.8}	BCL11A;BCL11B;BNC1;BNC2;E4F1;HIC1;HIC2;HINFP;HIVEP1;HIVEP2;HIVEP3;IKZF1;IKZF2;IKZF3;IKZF4;IKZF5;INSM1;INSM2;MAZ;MECOM;PATZ1;PRDM16;PRDM4;REST;RLF;RREB1;SALL1;SALL2;SALL3;SALL4;VEZF1;ZBTB1;ZBTB17;ZBTB2;ZBTB25;ZBTB4;ZFAT;ZNF134;ZNF211;ZNF217;ZNF219;ZNF248;ZNF256;ZNF292;ZNF296;ZNF319;ZNF334;ZNF335;ZNF341;ZNF37A;ZNF382;ZNF417;ZNF418;ZNF423;ZNF467;ZNF510;ZNF512;ZNF512B;ZNF516;ZNF518A;ZNF518B;ZNF521;ZN…	MAZ;PATZ1;VEZF1
ZNF76_HUMAN.H11MO.0.C	80	0.19851116625310175	0.6015573246791979	0.997763463664535	0.778656317457545	0.04724992339920729	0.22078600570175044	More than 3 adjacent zinc finger factors{2.3.3}	ZNF76-like factors{2.3.3.28}	BCL6;BCL6B;CTCF;CTCFL;FEZF1;FEZF2;GFI1;GFI1B;GLI1;GLI2;GLI3;GLI4;GLIS1;GLIS2;GLIS3;HKR1;MTF1;MYNN;MZF1;OSR2;OVOL1;OVOL2;PLAG1;PLAGL1;PLAGL2;PRDM1;PRDM14;PRDM6;SCRT1;SCRT2;SNAI1;SNAI2;SNAI3;WT1;YY1;YY2;ZBTB12;ZBTB14;ZBTB18;ZBTB20;ZBTB26;ZBTB42;ZBTB45;ZBTB47;ZBTB48;ZBTB49;ZBTB6;ZBTB7A;ZBTB7B;ZBTB7C;ZFP14;ZFP2;ZFP28;ZFP30;ZFP37;ZFP42;ZFP64;ZFP69;ZFP69B;ZFP82;ZFP91;ZFX;ZIC1;ZIC2;ZIC3;ZIC4;ZIC5;ZIK1;Z…	ZNF143;ZNF76
P63_HUMAN.H11MO.1.A	49	0.12158808933002481	0.6012516473707028	1.119762153381295	0.828452435633471	0.25385608923276315	0.6154812729511333	p53-related factors{6.3.1}	p63{6.3.1.0.2}	TP53;TP63;TP73	TP63
SOX18_HUMAN.H11MO.0.D	24	0.05955334987593052	0.5989302559496541	1.432007463100255	0.9471396640114629	0.9178762550173005	1	SOX-related factors{4.1.1}	Group F{4.1.1.6}	BBX;CIC;HBP1;SOX1;SOX10;SOX11;SOX12;SOX13;SOX14;SOX15;SOX17;SOX18;SOX2;SOX21;SOX3;SOX30;SOX4;SOX5;SOX6;SOX7;SOX8;SOX9;SRY	SOX17;SOX18;SOX7
MXI1_HUMAN.H11MO.1.A	92	0.228287841191067	0.5975020440505359	0.9656597224460696	0.7626864966777175	0.022530238269355084	0.1388246860031339	bHLH-ZIP factors{1.2.6}	Mad-like factors{1.2.6.7}	MAX;MITF;MLX;MLXIP;MLXIPL;MNT;MXD1;MXD3;MXD4;MXI1;MYC;MYCL;MYCN;REPIN1;SREBF1;SREBF2;TFAP4;TFE3;TFEB;TFEC;USF1;USF2	MXI1
ZN320_HUMAN.H11MO.0.C	106	0.2630272952853598	0.5966171082433173	0.9423326277391502	0.7522006461748207	0.011976063123254534	0.08878408334643505	More than 3 adjacent zinc finger factors{2.3.3}	unclassified{2.3.3.0}	BCL6B;BCL6;CTCFL;CTCF;FEZF1;GFI1B;GFI1;GLI1;GLI2;GLI3;GLIS1;GLIS2;GLIS3;MTF1;MYNN;MZF1;OSR2;OVOL1;OVOL2;ZNF146;PLAG1;PLAGL1;PRDM14;PRDM1;PRDM6;SCRT1;SCRT2;SNAI1;SNAI2;YY1;YY2;WT1;ZNF324;ZNF354A;ZBTB14;ZBTB18;ZBTB48;ZBTB49;ZBTB7A;ZBTB7B;ZBTB6;ZFP64;ZFP28;ZFP42;ZFP82;ZFX;ZIC1;ZIC2;ZIC3;ZIC4;ZIM3;ZKSCAN1;ZKSCAN3;ZNF121;ZNF136;ZNF140;ZNF143;ZNF148;ZNF214;ZNF232;ZNF250;ZNF257;ZNF260;ZNF263;ZNF264;ZNF2…	MYNN;MZF1;OSR2;PRDM14;PRDM6;WT1;ZBTB14;ZBTB48;ZBTB49;ZFP64;ZFP28;ZIM3;ZNF121;ZNF250;ZNF257;ZNF263;ZNF274;ZNF317;ZNF320;ZNF329;ZNF331;ZNF394;ZNF449;ZNF502;ZNF528;ZNF547;ZNF549;ZNF554;ZNF586;ZNF589;ZNF667;ZNF680;ZNF708;ZNF713;ZNF768;ZNF18;ZNF85;ZSCAN16;ZSCAN22
FLI1_HUMAN.H11MO.0.A	118	0.29280397022332505	0.5963332732765418	0.9276135731279094	0.7457070510004781	0.00676888762164149	0.05863834108186055	Ets-related factors{3.5.2}	Ets-like factors{3.5.2.1}	EHF;ELF1;ELF2;ELF3;ELF4;ELF5;ELK1;ELK3;ELK4;ERF;ERG;ETS1;ETS2;ETV1;ETV2;ETV3;ETV3L;ETV4;ETV5;ETV6;ETV7;FEV;FLI1;GABPA;SPDEF;SPI1;SPIB;SPIC	ERG;ETS1;ETS2;ETV2;ETV3;FEV;FLI1;GABPA
GRHL2_HUMAN.H11MO.0.A	30	0.07444168734491315	0.5961674924076937	1.3026870156562775	0.8966519932069008	0.6496159684519965	0.9070353484442112	Grainyhead-related factors{6.7.1}	GRH-like proteins{6.7.1.1}	GRHL1;GRHL2;GRHL3	GRHL1;GRHL2
OLIG3_HUMAN.H11MO.0.D	18	0.04466501240694789	0.5955418318710556	1.6296118003599231	1.016411435175785	0.9030064262628182	1	Tal-related factors{1.2.3}	Neurogenin / Atonal-like factors{1.2.3.4}	ATOH1;ATOH7;ATOH8;BHLHA15;BHLHA9;BHLHE22;BHLHE23;FERD3L;FIGLA;HAND1;HAND2;LYL1;MESP1;MESP2;MSC;MSGN1;NEUROD1;NEUROD2;NEUROD4;NEUROD6;NEUROG1;NEUROG2;NEUROG3;NHLH1;NHLH2;OLIG1;OLIG2;OLIG3;PTF1A;SCX;TAL1;TAL2;TCF15;TCF21;TCF23;TWIST1;TWIST2	ATOH1;BHLHA15;BHLHE22;BHLHE23;NEUROD1;NEUROD2;NEUROG2;OLIG1;OLIG2;OLIG3
NOBOX_HUMAN.H11MO.0.C	15	0.03722084367245657	0.5951967369351965	1.7966752689364227	1.0746453088981767	0.7841881799146992	0.9669232587595962	Paired-related HD factors{3.1.3}	NOBOX{3.1.3.15}	ALX1;ALX3;ALX4;ARGFX;ARX;CRX;DMBX1;DPRX;DRGX;DUX4;DUXA;ESX1;GSC;GSC2;HESX1;ISX;LEUTX;MIXL1;NOBOX;OTP;OTX1;OTX2;PHOX2A;PHOX2B;PITX1;PITX2;PITX3;PROP1;PRRX1;PRRX2;RAX;RAX2;RHOXF1;RHOXF2;SEBOX;SHOX;SHOX2;TPRX1;UNCX;VSX1;VSX2	NOBOX
SOX8_HUMAN.H11MO.0.D	19	0.04714640198511166	0.5947236551433798	1.583785642568109	0.9994748445331834	1	1	SOX-related factors{4.1.1}	Group E{4.1.1.5}	BBX;CIC;HBP1;SOX1;SOX10;SOX11;SOX12;SOX13;SOX14;SOX15;SOX17;SOX18;SOX2;SOX21;SOX3;SOX30;SOX4;SOX5;SOX6;SOX7;SOX8;SOX9;SRY	SOX10;SOX8;SOX9
ZBTB4_HUMAN.H11MO.1.D	53	0.1315136476426799	0.5946389113302005	1.0841465768167549	0.8099351728467276	0.1703910982810671	0.49951154667187353	Factors with multiple dispersed zinc fingers{2.3.4}	unclassified{2.3.4.0}	BCL11A;E4F1;MECOM;HIC1;HIC2;HINFP;IKZF1;INSM1;MAZ;PATZ1;PRDM4;REST;RREB1;SALL4;VEZF1;ZBTB17;ZBTB4;HIVEP1;HIVEP2;ZNF134;ZNF219;ZNF335;ZNF341;ZNF382;ZNF418;ZNF423;ZNF467;ZNF770;ZNF784;ZNF8	E4F1;PRDM4;REST;RREB1;ZBTB17;ZBTB4;ZNF335;ZNF341;ZNF467;ZNF770;ZNF784;ZNF8
KLF1_HUMAN.H11MO.0.A	164	0.40694789081885857	0.5945003588191079	0.8944313120720893	0.729937963398119	0.0019421170292678953	0.02268745802372041	Three-zinc finger Krüppel-related factors{2.3.1}	Krüppel-like factors{2.3.1.2}	EGR1;EGR2;EGR3;EGR4;KLF1;KLF10;KLF11;KLF12;KLF13;KLF14;KLF15;KLF16;KLF17;KLF2;KLF3;KLF4;KLF5;KLF6;KLF7;KLF8;KLF9;SP1;SP2;SP3;SP4;SP5;SP6;SP7;SP8;SP9	KLF12;KLF13;KLF14;KLF15;KLF16;KLF1;KLF3;KLF4;KLF5;KLF6;KLF8;KLF9
EMX2_HUMAN.H11MO.0.D	18	0.04466501240694789	0.5942489750953324	1.6260688143741808	1.0142027536979963	0.9031629569781013	1	NK-related factors{3.1.2}	EMX{3.1.2.6}	BARHL1;BARHL2;BARX1;BARX2;BSX;DBX1;DBX2;DLX1;DLX2;DLX3;DLX4;DLX5;DLX6;EMX1;EMX2;EN1;EN2;HHEX;HLX;HMX1;HMX2;HMX3;LBX1;LBX2;MSX1;MSX2;NANOG;NKX1-1;NKX1-2;NKX2-1;NKX2-2;NKX2-3;NKX2-4;NKX2-5;NKX2-6;NKX2-8;NKX3-1;NKX3-2;NKX6-1;NKX6-2;NKX6-3;NOTO;TLX1;TLX2;TLX3;VAX1;VAX2;VENTX	EMX1;EMX2
ZN329_HUMAN.H11MO.0.C	45	0.11166253101736973	0.5938329790236214	1.1331782933874168	0.8291424078063275	0.26793718706790026	0.6331041398415589	More than 3 adjacent zinc finger factors{2.3.3}	unclassified{2.3.3.0}	BCL6B;BCL6;CTCFL;CTCF;FEZF1;GFI1B;GFI1;GLI1;GLI2;GLI3;GLIS1;GLIS2;GLIS3;MTF1;MYNN;MZF1;OSR2;OVOL1;OVOL2;ZNF146;PLAG1;PLAGL1;PRDM14;PRDM1;PRDM6;SCRT1;SCRT2;SNAI1;SNAI2;YY1;YY2;WT1;ZNF324;ZNF354A;ZBTB14;ZBTB18;ZBTB48;ZBTB49;ZBTB7A;ZBTB7B;ZBTB6;ZFP64;ZFP28;ZFP42;ZFP82;ZFX;ZIC1;ZIC2;ZIC3;ZIC4;ZIM3;ZKSCAN1;ZKSCAN3;ZNF121;ZNF136;ZNF140;ZNF143;ZNF148;ZNF214;ZNF232;ZNF250;ZNF257;ZNF260;ZNF263;ZNF264;ZNF2…	MYNN;MZF1;OSR2;PRDM14;PRDM6;WT1;ZBTB14;ZBTB48;ZBTB49;ZFP64;ZFP28;ZIM3;ZNF121;ZNF250;ZNF257;ZNF263;ZNF274;ZNF317;ZNF320;ZNF329;ZNF331;ZNF394;ZNF449;ZNF502;ZNF528;ZNF547;ZNF549;ZNF554;ZNF586;ZNF589;ZNF667;ZNF680;ZNF708;ZNF713;ZNF768;ZNF18;ZNF85;ZSCAN16;ZSCAN22
KLF16_HUMAN.H11MO.0.D	191	0.4739454094292804	0.5911906138468135	0.8835140378843309	0.722933475532523	0.001290393781088737	0.01579196198760978	Three-zinc finger Krüppel-related factors{2.3.1}	Krüppel-like factors{2.3.1.2}	EGR1;EGR2;EGR3;EGR4;KLF1;KLF10;KLF11;KLF12;KLF13;KLF14;KLF15;KLF16;KLF17;KLF2;KLF3;KLF4;KLF5;KLF6;KLF7;KLF8;KLF9;SP1;SP2;SP3;SP4;SP5;SP6;SP7;SP8;SP9	KLF12;KLF13;KLF14;KLF15;KLF16;KLF1;KLF3;KLF4;KLF5;KLF6;KLF8;KLF9
KLF6_HUMAN.H11MO.0.A	201	0.4987593052109181	0.5910502116293579	0.8828213552464973	0.7223819141948955	0.0012006688977923951	0.015175667544228468	Three-zinc finger Krüppel-related factors{2.3.1}	Krüppel-like factors{2.3.1.2}	EGR1;EGR2;EGR3;EGR4;KLF1;KLF10;KLF11;KLF12;KLF13;KLF14;KLF15;KLF16;KLF17;KLF2;KLF3;KLF4;KLF5;KLF6;KLF7;KLF8;KLF9;SP1;SP2;SP3;SP4;SP5;SP6;SP7;SP8;SP9	KLF12;KLF13;KLF14;KLF15;KLF16;KLF1;KLF3;KLF4;KLF5;KLF6;KLF8;KLF9
KLF3_HUMAN.H11MO.0.B	197	0.48883374689826303	0.5905358628222064	0.8820682703063609	0.7218033129313247	0.0012352896096113212	0.015361424016295623	Three-zinc finger Krüppel-related factors{2.3.1}	Krüppel-like factors{2.3.1.2}	EGR1;EGR2;EGR3;EGR4;KLF1;KLF10;KLF11;KLF12;KLF13;KLF14;KLF15;KLF16;KLF17;KLF2;KLF3;KLF4;KLF5;KLF6;KLF7;KLF8;KLF9;SP1;SP2;SP3;SP4;SP5;SP6;SP7;SP8;SP9	KLF12;KLF13;KLF14;KLF15;KLF16;KLF1;KLF3;KLF4;KLF5;KLF6;KLF8;KLF9
ZBT18_HUMAN.H11MO.0.C	56	0.13895781637717122	0.5898850169766128	1.0601840003969787	0.7972674454396442	0.12489969149732458	0.4390603618290055	More than 3 adjacent zinc finger factors{2.3.3}	ZNF238-like factors{2.3.3.16}	BCL6;BCL6B;CTCF;CTCFL;FEZF1;FEZF2;GFI1;GFI1B;GLI1;GLI2;GLI3;GLI4;GLIS1;GLIS2;GLIS3;HKR1;MTF1;MYNN;MZF1;OSR2;OVOL1;OVOL2;PLAG1;PLAGL1;PLAGL2;PRDM1;PRDM14;PRDM6;SCRT1;SCRT2;SNAI1;SNAI2;SNAI3;WT1;YY1;YY2;ZBTB12;ZBTB14;ZBTB18;ZBTB20;ZBTB26;ZBTB42;ZBTB45;ZBTB47;ZBTB48;ZBTB49;ZBTB6;ZBTB7A;ZBTB7B;ZBTB7C;ZFP14;ZFP2;ZFP28;ZFP30;ZFP37;ZFP42;ZFP64;ZFP69;ZFP69B;ZFP82;ZFP91;ZFX;ZIC1;ZIC2;ZIC3;ZIC4;ZIC5;ZIK1;Z…	ZBTB18
SOX3_HUMAN.H11MO.0.B	35	0.08684863523573201	0.5893030887304369	1.2181738695000837	0.85958944837140006	0.45295862102959306	0.7801235258379422	SOX-related factors{4.1.1}	Group B{4.1.1.2}	BBX;CIC;HBP1;SOX1;SOX10;SOX11;SOX12;SOX13;SOX14;SOX15;SOX17;SOX18;SOX2;SOX21;SOX3;SOX30;SOX4;SOX5;SOX6;SOX7;SOX8;SOX9;SRY	SOX1;SOX21;SOX2;SOX3
TFE3_HUMAN.H11MO.0.B	46	0.1141439205955335	0.5875731901712364	1.1140786411173313	0.817528722828313	0.2161340405796867	0.5766067310966727	bHLH-ZIP factors{1.2.6}	TFE3-like factors{1.2.6.1}	MAX;MITF;MLX;MLXIP;MLXIPL;MNT;MXD1;MXD3;MXD4;MXI1;MYC;MYCL;MYCN;REPIN1;SREBF1;SREBF2;TFAP4;TFE3;TFEB;TFEC;USF1;USF2	MITF;TFE3;TFEB
PAX4_HUMAN.H11MO.0.D	19	0.04714640198511166	0.5866907378450597	1.5623152318272142	0.9858878759317045	1	1	Paired plus homeo domain{3.2.1}	PAX-4/6{3.2.1.2}	PAX3;PAX4;PAX6;PAX7	PAX4;PAX6
TBR1_HUMAN.H11MO.0.D	28	0.06947890818858561	0.5865845545425277	1.3162127261072705	0.8953231054795295	0.639982034323568	0.9050894857386373	TBrain-related factors{6.5.2}	TBR-1{6.5.2.0.1}	EOMES;TBR1;TBX21	TBR1
EGR2_HUMAN.H11MO.1.A	166	0.4119106699751861	0.5864656766826906	0.8816576199505042	0.7197492403490441	0.0011627522622429853	0.01494136656982236	Three-zinc finger Krüppel-related factors{2.3.1}	EGR factors{2.3.1.3}	EGR1;EGR2;EGR3;EGR4;KLF1;KLF10;KLF11;KLF12;KLF13;KLF14;KLF15;KLF16;KLF17;KLF2;KLF3;KLF4;KLF5;KLF6;KLF7;KLF8;KLF9;SP1;SP2;SP3;SP4;SP5;SP6;SP7;SP8;SP9	EGR1;EGR2;EGR3;EGR4
LHX2_HUMAN.H11MO.0.A	19	0.04714640198511166	0.5860041056467343	1.5604903334062632	0.9847325211043396	1	1	HD-LIM factors{3.1.5}	Lhx-2-like factors{3.1.5.3}	ISL1;ISL2;LHX1;LHX2;LHX3;LHX4;LHX5;LHX6;LHX8;LHX9;LMX1A;LMX1B	LHX2;LHX9
ARNT2_HUMAN.H11MO.0.D	141	0.34987593052109184	0.5850936850961838	0.8914119804056205	0.7234290435234935	0.002053382685279932	0.023629224632101906	PAS domain factors{1.2.5}	Arnt-like factors{1.2.5.2}	AHR;AHRR;ARNT;ARNT2;ARNTL;ARNTL2;CLOCK;EPAS1;HIF1A;HIF3A;NCOA1;NCOA2;NCOA3;NPAS1;NPAS2;NPAS3;NPAS4;SIM1;SIM2;SOHLH1;SOHLH2;TCFL5	ARNT2;ARNT;ARNTL;CLOCK
FEV_HUMAN.H11MO.0.B	88	0.21836228287841192	0.5845992813779757	0.9523119432302937	0.749404108587275	0.015822153581761044	0.10802772513869349	Ets-related factors{3.5.2}	Ets-like factors{3.5.2.1}	EHF;ELF1;ELF2;ELF3;ELF4;ELF5;ELK1;ELK3;ELK4;ERF;ERG;ETS1;ETS2;ETV1;ETV2;ETV3;ETV3L;ETV4;ETV5;ETV6;ETV7;FEV;FLI1;GABPA;SPDEF;SPI1;SPIB;SPIC	ERG;ETS1;ETS2;ETV2;ETV3;FEV;FLI1;GABPA
CXXC1_HUMAN.H11MO.0.D	73	0.18114143920595532	0.5833208915419003	0.9856783125054969	0.7626109374980687	0.036347776520622196	0.1868275713159981	CpG-binding proteins{2.6.1}	CpG-binding protein (CXXC1, CFP1, CGBP, PCCX1, PHF18){2.6.1.0.1}	CXXC1;DNMT1;KDM2A;KMT2A;KMT2B;MBD1;TET1	CXXC1
NFIC_HUMAN.H11MO.0.A	70	0.17369727047146402	0.5826187149031433	0.9933831870369191	0.7653839317069936	0.04496779906377667	0.21461786836915636	Nuclear factor 1{7.1.2}	NF-1C (NF-IC){7.1.2.0.3}	NFIA;NFIB;NFIC	NFIC
ZN232_HUMAN.H11MO.0.D	19	0.04714640198511166	0.5824357614913087	1.551016729625968	0.9788311882842948	1	1	More than 3 adjacent zinc finger factors{2.3.3}	ZNF24-like factors{2.3.3.10}	BCL6;BCL6B;CTCF;CTCFL;FEZF1;FEZF2;GFI1;GFI1B;GLI1;GLI2;GLI3;GLI4;GLIS1;GLIS2;GLIS3;HKR1;MTF1;MYNN;MZF1;OSR2;OVOL1;OVOL2;PLAG1;PLAGL1;PLAGL2;PRDM1;PRDM14;PRDM6;SCRT1;SCRT2;SNAI1;SNAI2;SNAI3;WT1;YY1;YY2;ZBTB12;ZBTB14;ZBTB18;ZBTB20;ZBTB26;ZBTB42;ZBTB45;ZBTB47;ZBTB48;ZBTB49;ZBTB6;ZBTB7A;ZBTB7B;ZBTB7C;ZFP14;ZFP2;ZFP28;ZFP30;ZFP37;ZFP42;ZFP64;ZFP69;ZFP69B;ZFP82;ZFP91;ZFX;ZIC1;ZIC2;ZIC3;ZIC4;ZIC5;ZIK1;Z…	ZKSCAN1;ZNF232;ZSCAN31
GSX1_HUMAN.H11MO.0.D	20	0.04962779156327544	0.5810375353055499	1.5091809816946569	0.9627367219249059	1	1	HOX-related factors{3.1.1}	GSX{3.1.1.12}	CDX1;CDX2;CDX4;EVX1;EVX2;GBX1;GBX2;GSX1;GSX2;HDX;HMBOX1;HNF1A;HNF1B;HOXA1;HOXA10;HOXA11;HOXA13;HOXA2;HOXA3;HOXA4;HOXA5;HOXA6;HOXA7;HOXA9;HOXB1;HOXB13;HOXB2;HOXB3;HOXB4;HOXB5;HOXB6;HOXB7;HOXB8;HOXB9;HOXC10;HOXC11;HOXC12;HOXC13;HOXC4;HOXC5;HOXC6;HOXC8;HOXC9;HOXD1;HOXD10;HOXD11;HOXD12;HOXD13;HOXD3;HOXD4;HOXD8;HOXD9;MEOX1;MEOX2;MNX1;PDX1;POU1F1;POU2F1;POU2F2;POU2F3;POU3F1;POU3F2;POU3F3;POU3F4;POU4F1;…	GSX1;GSX2
KLF12_HUMAN.H11MO.0.C	153	0.37965260545905705	0.5797226402216826	0.8766793614919339	0.7138280576696787	9.47390378543171e-4	0.0125937583078756	Three-zinc finger Krüppel-related factors{2.3.1}	Krüppel-like factors{2.3.1.2}	EGR1;EGR2;EGR3;EGR4;KLF1;KLF10;KLF11;KLF12;KLF13;KLF14;KLF15;KLF16;KLF17;KLF2;KLF3;KLF4;KLF5;KLF6;KLF7;KLF8;KLF9;SP1;SP2;SP3;SP4;SP5;SP6;SP7;SP8;SP9	KLF12;KLF13;KLF14;KLF15;KLF16;KLF1;KLF3;KLF4;KLF5;KLF6;KLF8;KLF9
GBX1_HUMAN.H11MO.0.D	19	0.04714640198511166	0.576202764318228	1.534426666243685	0.9683448192141343	1	1	HOX-related factors{3.1.1}	GBX (Gastrulation brain homeobox){3.1.1.11}	CDX1;CDX2;CDX4;EVX1;EVX2;GBX1;GBX2;GSX1;GSX2;HDX;HMBOX1;HNF1A;HNF1B;HOXA1;HOXA10;HOXA11;HOXA13;HOXA2;HOXA3;HOXA4;HOXA5;HOXA6;HOXA7;HOXA9;HOXB1;HOXB13;HOXB2;HOXB3;HOXB4;HOXB5;HOXB6;HOXB7;HOXB8;HOXB9;HOXC10;HOXC11;HOXC12;HOXC13;HOXC4;HOXC5;HOXC6;HOXC8;HOXC9;HOXD1;HOXD10;HOXD11;HOXD12;HOXD13;HOXD3;HOXD4;HOXD8;HOXD9;MEOX1;MEOX2;MNX1;PDX1;POU1F1;POU2F1;POU2F2;POU2F3;POU3F1;POU3F2;POU3F3;POU3F4;POU4F1;…	GBX1;GBX2
VEZF1_HUMAN.H11MO.0.C	175	0.43424317617866004	0.5755110807696904	0.8626717016749244	0.7051035582230828	5.544759331705435e-4	0.007957712352728429	Factors with multiple dispersed zinc fingers{2.3.4}	MAZ-like factors{2.3.4.8}	BCL11A;BCL11B;BNC1;BNC2;E4F1;HIC1;HIC2;HINFP;HIVEP1;HIVEP2;HIVEP3;IKZF1;IKZF2;IKZF3;IKZF4;IKZF5;INSM1;INSM2;MAZ;MECOM;PATZ1;PRDM16;PRDM4;REST;RLF;RREB1;SALL1;SALL2;SALL3;SALL4;VEZF1;ZBTB1;ZBTB17;ZBTB2;ZBTB25;ZBTB4;ZFAT;ZNF134;ZNF211;ZNF217;ZNF219;ZNF248;ZNF256;ZNF292;ZNF296;ZNF319;ZNF334;ZNF335;ZNF341;ZNF37A;ZNF382;ZNF417;ZNF418;ZNF423;ZNF467;ZNF510;ZNF512;ZNF512B;ZNF516;ZNF518A;ZNF518B;ZNF521;ZN…	MAZ;PATZ1;VEZF1
ESR2_HUMAN.H11MO.0.A	73	0.18114143920595532	0.5744879635789109	0.9707122531408241	0.7510367790185949	0.027483373610549283	0.1605278867707083	Steroid hormone receptors (NR3){2.1.1}	ER-like receptors (NR3A&B){2.1.1.2}	AR;ESR1;ESR2;ESRRA;ESRRB;ESRRG;NR3C1;NR3C2;PGR	ESRRA;ESRRB;ESRRG;ESR1;ESR2
HXC6_HUMAN.H11MO.0.D	25	0.062034739454094295	0.5742833036157466	1.3492607405547643	0.8993272993817044	0.6926876379061961	0.9238796796855777	HOX-related factors{3.1.1}	HOX6-7{3.1.1.6}	CDX1;CDX2;CDX4;EVX1;EVX2;GBX1;GBX2;GSX1;GSX2;HDX;HMBOX1;HNF1A;HNF1B;HOXA1;HOXA10;HOXA11;HOXA13;HOXA2;HOXA3;HOXA4;HOXA5;HOXA6;HOXA7;HOXA9;HOXB1;HOXB13;HOXB2;HOXB3;HOXB4;HOXB5;HOXB6;HOXB7;HOXB8;HOXB9;HOXC10;HOXC11;HOXC12;HOXC13;HOXC4;HOXC5;HOXC6;HOXC8;HOXC9;HOXD1;HOXD10;HOXD11;HOXD12;HOXD13;HOXD3;HOXD4;HOXD8;HOXD9;MEOX1;MEOX2;MNX1;PDX1;POU1F1;POU2F1;POU2F2;POU2F3;POU3F1;POU3F2;POU3F3;POU3F4;POU4F1;…	HOXA7;HOXB6;HOXB7;HOXC6
VEZF1_HUMAN.H11MO.1.C	123	0.3052109181141439	0.573489370032041	0.8873139796235203	0.7150594265670673	0.0017065794509501353	0.020328034707772967	Factors with multiple dispersed zinc fingers{2.3.4}	MAZ-like factors{2.3.4.8}	BCL11A;BCL11B;BNC1;BNC2;E4F1;HIC1;HIC2;HINFP;HIVEP1;HIVEP2;HIVEP3;IKZF1;IKZF2;IKZF3;IKZF4;IKZF5;INSM1;INSM2;MAZ;MECOM;PATZ1;PRDM16;PRDM4;REST;RLF;RREB1;SALL1;SALL2;SALL3;SALL4;VEZF1;ZBTB1;ZBTB17;ZBTB2;ZBTB25;ZBTB4;ZFAT;ZNF134;ZNF211;ZNF217;ZNF219;ZNF248;ZNF256;ZNF292;ZNF296;ZNF319;ZNF334;ZNF335;ZNF341;ZNF37A;ZNF382;ZNF417;ZNF418;ZNF423;ZNF467;ZNF510;ZNF512;ZNF512B;ZNF516;ZNF518A;ZNF518B;ZNF521;ZN…	MAZ;PATZ1;VEZF1
HSF1_HUMAN.H11MO.0.A	33	0.08188585607940446	0.573486550273155	1.210096074352982	0.8460409169550569	0.3958809826003298	0.7581104489698397	HSF factors{3.4.1}	HSF1 (HSTF1){3.4.1.0.1}	HSF1;HSF2;HSF4;HSF5;HSFX1;HSFY1;HSFY1; HSFY2	HSF1
SP4_HUMAN.H11MO.0.A	190	0.47146401985111663	0.5730883290240012	0.8565390610179596	0.700840692044357	4.223197409878193e-4	0.006384480790227621	Three-zinc finger Krüppel-related factors{2.3.1}	Sp1-like factors{2.3.1.1}	EGR1;EGR2;EGR3;EGR4;KLF1;KLF10;KLF11;KLF12;KLF13;KLF14;KLF15;KLF16;KLF17;KLF2;KLF3;KLF4;KLF5;KLF6;KLF7;KLF8;KLF9;SP1;SP2;SP3;SP4;SP5;SP6;SP7;SP8;SP9	SP1;SP2;SP3;SP4
ARNT_HUMAN.H11MO.0.B	91	0.22580645161290322	0.5725879927940564	0.9272428751492513	0.731683658863273	0.007944178717225376	0.06515894757963506	PAS domain factors{1.2.5}	Arnt-like factors{1.2.5.2}	AHR;AHRR;ARNT;ARNT2;ARNTL;ARNTL2;CLOCK;EPAS1;HIF1A;HIF3A;NCOA1;NCOA2;NCOA3;NPAS1;NPAS2;NPAS3;NPAS4;SIM1;SIM2;SOHLH1;SOHLH2;TCFL5	ARNT2;ARNT;ARNTL;CLOCK
PATZ1_HUMAN.H11MO.0.C	210	0.5210918114143921	0.5722675512980789	0.8550567443592986	0.6993885437865136	4.0792121040830927e-4	0.0062901450644961285	Factors with multiple dispersed zinc fingers{2.3.4}	MAZ-like factors{2.3.4.8}	BCL11A;BCL11B;BNC1;BNC2;E4F1;HIC1;HIC2;HINFP;HIVEP1;HIVEP2;HIVEP3;IKZF1;IKZF2;IKZF3;IKZF4;IKZF5;INSM1;INSM2;MAZ;MECOM;PATZ1;PRDM16;PRDM4;REST;RLF;RREB1;SALL1;SALL2;SALL3;SALL4;VEZF1;ZBTB1;ZBTB17;ZBTB2;ZBTB25;ZBTB4;ZFAT;ZNF134;ZNF211;ZNF217;ZNF219;ZNF248;ZNF256;ZNF292;ZNF296;ZNF319;ZNF334;ZNF335;ZNF341;ZNF37A;ZNF382;ZNF417;ZNF418;ZNF423;ZNF467;ZNF510;ZNF512;ZNF512B;ZNF516;ZNF518A;ZNF518B;ZNF521;ZN…	MAZ;PATZ1;VEZF1
ZN524_HUMAN.H11MO.0.D	64	0.1588089330024814	0.5719714769991897	0.9950876840091601	0.759600126563517	0.045328738818331805	0.21461786836915636	More than 3 adjacent zinc finger factors{2.3.3}	ZNF524-like factors{2.3.3.15}	BCL6;BCL6B;CTCF;CTCFL;FEZF1;FEZF2;GFI1;GFI1B;GLI1;GLI2;GLI3;GLI4;GLIS1;GLIS2;GLIS3;HKR1;MTF1;MYNN;MZF1;OSR2;OVOL1;OVOL2;PLAG1;PLAGL1;PLAGL2;PRDM1;PRDM14;PRDM6;SCRT1;SCRT2;SNAI1;SNAI2;SNAI3;WT1;YY1;YY2;ZBTB12;ZBTB14;ZBTB18;ZBTB20;ZBTB26;ZBTB42;ZBTB45;ZBTB47;ZBTB48;ZBTB49;ZBTB6;ZBTB7A;ZBTB7B;ZBTB7C;ZFP14;ZFP2;ZFP28;ZFP30;ZFP37;ZFP42;ZFP64;ZFP69;ZFP69B;ZFP82;ZFP91;ZFX;ZIC1;ZIC2;ZIC3;ZIC4;ZIC5;ZIK1;Z…	ZNF524
LBX2_HUMAN.H11MO.0.D	14	0.034739454094292806	0.5714907987123582	1.7955491094288005	1.0561236535730245	0.7796240025960657	0.9632854262845619	NK-related factors{3.1.2}	LBX{3.1.2.10}	BARHL1;BARHL2;BARX1;BARX2;BSX;DBX1;DBX2;DLX1;DLX2;DLX3;DLX4;DLX5;DLX6;EMX1;EMX2;EN1;EN2;HHEX;HLX;HMX1;HMX2;HMX3;LBX1;LBX2;MSX1;MSX2;NANOG;NKX1-1;NKX1-2;NKX2-1;NKX2-2;NKX2-3;NKX2-4;NKX2-5;NKX2-6;NKX2-8;NKX3-1;NKX3-2;NKX6-1;NKX6-2;NKX6-3;NOTO;TLX1;TLX2;TLX3;VAX1;VAX2;VENTX	LBX2
ZN350_HUMAN.H11MO.1.D	64	0.1588089330024814	0.5710400739373157	0.9934709637009097	0.7583663881325267	0.04537316802097599	0.21461786836915636	More than 3 adjacent zinc finger factors{2.3.3}	ZNF350-like factors{2.3.3.30}	BCL6;BCL6B;CTCF;CTCFL;FEZF1;FEZF2;GFI1;GFI1B;GLI1;GLI2;GLI3;GLI4;GLIS1;GLIS2;GLIS3;HKR1;MTF1;MYNN;MZF1;OSR2;OVOL1;OVOL2;PLAG1;PLAGL1;PLAGL2;PRDM1;PRDM14;PRDM6;SCRT1;SCRT2;SNAI1;SNAI2;SNAI3;WT1;YY1;YY2;ZBTB12;ZBTB14;ZBTB18;ZBTB20;ZBTB26;ZBTB42;ZBTB45;ZBTB47;ZBTB48;ZBTB49;ZBTB6;ZBTB7A;ZBTB7B;ZBTB7C;ZFP14;ZFP2;ZFP28;ZFP30;ZFP37;ZFP42;ZFP64;ZFP69;ZFP69B;ZFP82;ZFP91;ZFX;ZIC1;ZIC2;ZIC3;ZIC4;ZIC5;ZIK1;Z…	ZNF350
MEIS3_HUMAN.H11MO.0.D	29	0.07196029776674938	0.5706659264761876	1.2631322422085782	0.8644428570918489	0.5246347772791817	0.8164266852999184	TALE-type homeo domain factors{3.1.4}	MEIS{3.1.4.2}	IRX1;IRX2;IRX3;IRX4;IRX5;IRX6;MEIS1;MEIS2;MEIS3;MKX;PBX1;PBX2;PBX3;PKNOX1;PKNOX2;TGIF1;TGIF2;TGIF2LX;TGIF2LY	MEIS1;MEIS2;MEIS3
PRDM1_HUMAN.H11MO.0.A	44	0.10918114143920596	0.5704724302180549	1.0959247953763058	0.7994223076787195	0.1853233089520513	0.5253098205957042	More than 3 adjacent zinc finger factors{2.3.3}	PRDM1-like factors{2.3.3.12}	BCL6;BCL6B;CTCF;CTCFL;FEZF1;FEZF2;GFI1;GFI1B;GLI1;GLI2;GLI3;GLI4;GLIS1;GLIS2;GLIS3;HKR1;MTF1;MYNN;MZF1;OSR2;OVOL1;OVOL2;PLAG1;PLAGL1;PLAGL2;PRDM1;PRDM14;PRDM6;SCRT1;SCRT2;SNAI1;SNAI2;SNAI3;WT1;YY1;YY2;ZBTB12;ZBTB14;ZBTB18;ZBTB20;ZBTB26;ZBTB42;ZBTB45;ZBTB47;ZBTB48;ZBTB49;ZBTB6;ZBTB7A;ZBTB7B;ZBTB7C;ZFP14;ZFP2;ZFP28;ZFP30;ZFP37;ZFP42;ZFP64;ZFP69;ZFP69B;ZFP82;ZFP91;ZFX;ZIC1;ZIC2;ZIC3;ZIC4;ZIC5;ZIK1;Z…	PRDM1
BHA15_HUMAN.H11MO.0.B	84	0.20843672456575682	0.5704228277018882	0.9372740129272141	0.734622425629522	0.010825879205698436	0.0819294141360408	Tal-related factors{1.2.3}	Neurogenin / Atonal-like factors{1.2.3.4}	ATOH1;ATOH7;ATOH8;BHLHA15;BHLHA9;BHLHE22;BHLHE23;FERD3L;FIGLA;HAND1;HAND2;LYL1;MESP1;MESP2;MSC;MSGN1;NEUROD1;NEUROD2;NEUROD4;NEUROD6;NEUROG1;NEUROG2;NEUROG3;NHLH1;NHLH2;OLIG1;OLIG2;OLIG3;PTF1A;SCX;TAL1;TAL2;TCF15;TCF21;TCF23;TWIST1;TWIST2	ATOH1;BHLHA15;BHLHE22;BHLHE23;NEUROD1;NEUROD2;NEUROG2;OLIG1;OLIG2;OLIG3
TBX3_HUMAN.H11MO.0.C	61	0.1513647642679901	0.5690611794776594	1.0013160253529991	0.760369396554362	0.048595284022753864	0.22570460229845318	TBX2-related factors{6.5.4}	TBX3{6.5.4.0.2}	TBX2;TBX3;TBX4;TBX5	TBX3
HXB3_HUMAN.H11MO.0.D	20	0.04962779156327544	0.5690321452824892	1.4778816020515115	0.9428239183702821	0.9108494897713835	1	HOX-related factors{3.1.1}	HOX3{3.1.1.3}	CDX1;CDX2;CDX4;EVX1;EVX2;GBX1;GBX2;GSX1;GSX2;HDX;HMBOX1;HNF1A;HNF1B;HOXA1;HOXA10;HOXA11;HOXA13;HOXA2;HOXA3;HOXA4;HOXA5;HOXA6;HOXA7;HOXA9;HOXB1;HOXB13;HOXB2;HOXB3;HOXB4;HOXB5;HOXB6;HOXB7;HOXB8;HOXB9;HOXC10;HOXC11;HOXC12;HOXC13;HOXC4;HOXC5;HOXC6;HOXC8;HOXC9;HOXD1;HOXD10;HOXD11;HOXD12;HOXD13;HOXD3;HOXD4;HOXD8;HOXD9;MEOX1;MEOX2;MNX1;PDX1;POU1F1;POU2F1;POU2F2;POU2F3;POU3F1;POU3F2;POU3F3;POU3F4;POU4F1;…	HOXB3;HOXD3
HEY2_HUMAN.H11MO.0.D	131	0.3250620347394541	0.5680270331928511	0.8722174274730518	0.7053241862833303	9.410526079331897e-4	0.0125937583078756	Hairy-related factors{1.2.4}	Hairy-like factors{1.2.4.1}	BHLHE40;BHLHE41;HELT;HES1;HES2;HES3;HES4;HES5;HES6;HES7;HEY1;HEY2;HEYL	BHLHE40;BHLHE41;HES1;HES5;HES7;HEY1;HEY2
ZN263_HUMAN.H11MO.1.A	99	0.2456575682382134	0.5665086041502	0.9043781687347092	0.7183482633358694	0.004244708792864767	0.040908380991234186	More than 3 adjacent zinc finger factors{2.3.3}	unclassified{2.3.3.0}	BCL6B;BCL6;CTCFL;CTCF;FEZF1;GFI1B;GFI1;GLI1;GLI2;GLI3;GLIS1;GLIS2;GLIS3;MTF1;MYNN;MZF1;OSR2;OVOL1;OVOL2;ZNF146;PLAG1;PLAGL1;PRDM14;PRDM1;PRDM6;SCRT1;SCRT2;SNAI1;SNAI2;YY1;YY2;WT1;ZNF324;ZNF354A;ZBTB14;ZBTB18;ZBTB48;ZBTB49;ZBTB7A;ZBTB7B;ZBTB6;ZFP64;ZFP28;ZFP42;ZFP82;ZFX;ZIC1;ZIC2;ZIC3;ZIC4;ZIM3;ZKSCAN1;ZKSCAN3;ZNF121;ZNF136;ZNF140;ZNF143;ZNF148;ZNF214;ZNF232;ZNF250;ZNF257;ZNF260;ZNF263;ZNF264;ZNF2…	MYNN;MZF1;OSR2;PRDM14;PRDM6;WT1;ZBTB14;ZBTB48;ZBTB49;ZFP64;ZFP28;ZIM3;ZNF121;ZNF250;ZNF257;ZNF263;ZNF274;ZNF317;ZNF320;ZNF329;ZNF331;ZNF394;ZNF449;ZNF502;ZNF528;ZNF547;ZNF549;ZNF554;ZNF586;ZNF589;ZNF667;ZNF680;ZNF708;ZNF713;ZNF768;ZNF18;ZNF85;ZSCAN16;ZSCAN22
KLF13_HUMAN.H11MO.0.D	104	0.25806451612903225	0.5662593672482545	0.8969461392581359	0.7150276069176019	0.002871975053552551	0.03109580251745804	Three-zinc finger Krüppel-related factors{2.3.1}	Krüppel-like factors{2.3.1.2}	EGR1;EGR2;EGR3;EGR4;KLF1;KLF10;KLF11;KLF12;KLF13;KLF14;KLF15;KLF16;KLF17;KLF2;KLF3;KLF4;KLF5;KLF6;KLF7;KLF8;KLF9;SP1;SP2;SP3;SP4;SP5;SP6;SP7;SP8;SP9	KLF12;KLF13;KLF14;KLF15;KLF16;KLF1;KLF3;KLF4;KLF5;KLF6;KLF8;KLF9
DLX6_HUMAN.H11MO.0.D	21	0.052109181141439205	0.5658850332904742	1.436245059488173	0.9254470915754752	0.8282915964794206	0.9800059749037492	NK-related factors{3.1.2}	DLX{3.1.2.5}	BARHL1;BARHL2;BARX1;BARX2;BSX;DBX1;DBX2;DLX1;DLX2;DLX3;DLX4;DLX5;DLX6;EMX1;EMX2;EN1;EN2;HHEX;HLX;HMX1;HMX2;HMX3;LBX1;LBX2;MSX1;MSX2;NANOG;NKX1-1;NKX1-2;NKX2-1;NKX2-2;NKX2-3;NKX2-4;NKX2-5;NKX2-6;NKX2-8;NKX3-1;NKX3-2;NKX6-1;NKX6-2;NKX6-3;NOTO;TLX1;TLX2;TLX3;VAX1;VAX2;VENTX	DLX1;DLX2;DLX3;DLX4;DLX5;DLX6
TFAP4_HUMAN.H11MO.0.A	54	0.13399503722084366	0.565860546152035	1.0265373867741825	0.7686553413261548	0.07144114124494798	0.2949968881966973	bHLH-ZIP factors{1.2.6}	AP-4{1.2.6.4}	MAX;MITF;MLX;MLXIP;MLXIPL;MNT;MXD1;MXD3;MXD4;MXI1;MYC;MYCL;MYCN;REPIN1;SREBF1;SREBF2;TFAP4;TFE3;TFEB;TFEC;USF1;USF2	TFAP4
COT1_HUMAN.H11MO.0.C	95	0.23573200992555832	0.5657965578297948	0.9094616252525817	0.7200718887136238	0.004596625601481417	0.04219045641359729	RXR-related receptors (NR2){2.1.3}	COUP-like receptors (NR2F){2.1.3.5}	HNF4A;HNF4G;NR2C1;NR2C2;NR2E1;NR2E3;NR2F1;NR2F2;NR2F6;RXRA;RXRB;RXRG	NR2F1;NR2F2;NR2F6
ZSC31_HUMAN.H11MO.0.C	84	0.20843672456575682	0.5628990708955564	0.9248860858924216	0.72491311052587315	0.007937212432065313	0.06515894757963506	More than 3 adjacent zinc finger factors{2.3.3}	ZNF24-like factors{2.3.3.10}	BCL6;BCL6B;CTCF;CTCFL;FEZF1;FEZF2;GFI1;GFI1B;GLI1;GLI2;GLI3;GLI4;GLIS1;GLIS2;GLIS3;HKR1;MTF1;MYNN;MZF1;OSR2;OVOL1;OVOL2;PLAG1;PLAGL1;PLAGL2;PRDM1;PRDM14;PRDM6;SCRT1;SCRT2;SNAI1;SNAI2;SNAI3;WT1;YY1;YY2;ZBTB12;ZBTB14;ZBTB18;ZBTB20;ZBTB26;ZBTB42;ZBTB45;ZBTB47;ZBTB48;ZBTB49;ZBTB6;ZBTB7A;ZBTB7B;ZBTB7C;ZFP14;ZFP2;ZFP28;ZFP30;ZFP37;ZFP42;ZFP64;ZFP69;ZFP69B;ZFP82;ZFP91;ZFX;ZIC1;ZIC2;ZIC3;ZIC4;ZIC5;ZIK1;Z…	ZKSCAN1;ZNF232;ZSCAN31
HXD3_HUMAN.H11MO.0.D	18	0.04466501240694789	0.5609082100970091	1.5345909154262236	0.95720891127623	1	1	HOX-related factors{3.1.1}	HOX3{3.1.1.3}	CDX1;CDX2;CDX4;EVX1;EVX2;GBX1;GBX2;GSX1;GSX2;HDX;HMBOX1;HNF1A;HNF1B;HOXA1;HOXA10;HOXA11;HOXA13;HOXA2;HOXA3;HOXA4;HOXA5;HOXA6;HOXA7;HOXA9;HOXB1;HOXB13;HOXB2;HOXB3;HOXB4;HOXB5;HOXB6;HOXB7;HOXB8;HOXB9;HOXC10;HOXC11;HOXC12;HOXC13;HOXC4;HOXC5;HOXC6;HOXC8;HOXC9;HOXD1;HOXD10;HOXD11;HOXD12;HOXD13;HOXD3;HOXD4;HOXD8;HOXD9;MEOX1;MEOX2;MNX1;PDX1;POU1F1;POU2F1;POU2F2;POU2F3;POU3F1;POU3F2;POU3F3;POU3F4;POU4F1;…	HOXB3;HOXD3
AP2B_HUMAN.H11MO.0.B	132	0.32754342431761785	0.5609066665710125	0.8605726519958087	0.696183492800906	5.573495033039366e-4	0.007957712352728429	AP-2{1.3.1}	AP-2beta{1.3.1.0.2}	TFAP2A;TFAP2B;TFAP2C;TFAP2D	TFAP2B
RARA_HUMAN.H11MO.0.A	60	0.1488833746898263	0.5595540697496281	0.9885289937619147	0.7492854872368732	0.04124896832620178	0.2051803521258166	Thyroid hormone receptor-related factors (NR1){2.1.2}	Retinoic acid receptors (NR1B){2.1.2.1}	NR1D1;NR1D2;NR1H2;NR1H3;NR1H4;NR1I2;NR1I3;PPARA;PPARD;PPARG;RARA;RARB;RARG;RORA;RORB;RORC;THRA;THRB;VDR	RARA;RARB;RARG
MNX1_HUMAN.H11MO.0.D	28	0.06947890818858561	0.5586062460882065	1.253346470699726	0.852597742362595	0.4635647781735672	0.7828271654016477	HOX-related factors{3.1.1}	MNX{3.1.1.13}	CDX1;CDX2;CDX4;EVX1;EVX2;GBX1;GBX2;GSX1;GSX2;HDX;HMBOX1;HNF1A;HNF1B;HOXA1;HOXA10;HOXA11;HOXA13;HOXA2;HOXA3;HOXA4;HOXA5;HOXA6;HOXA7;HOXA9;HOXB1;HOXB13;HOXB2;HOXB3;HOXB4;HOXB5;HOXB6;HOXB7;HOXB8;HOXB9;HOXC10;HOXC11;HOXC12;HOXC13;HOXC4;HOXC5;HOXC6;HOXC8;HOXC9;HOXD1;HOXD10;HOXD11;HOXD12;HOXD13;HOXD3;HOXD4;HOXD8;HOXD9;MEOX1;MEOX2;MNX1;PDX1;POU1F1;POU2F1;POU2F2;POU2F3;POU3F1;POU3F2;POU3F3;POU3F4;POU4F1;…	MNX1
HXC10_HUMAN.H11MO.0.D	36	0.08933002481389578	0.5582551422700172	1.1429644589229606	0.8100567710487147	0.25994984379948344	0.6224264893459681	HOX-related factors{3.1.1}	HOX9-13{3.1.1.8}	CDX1;CDX2;CDX4;EVX1;EVX2;GBX1;GBX2;GSX1;GSX2;HDX;HMBOX1;HNF1A;HNF1B;HOXA1;HOXA10;HOXA11;HOXA13;HOXA2;HOXA3;HOXA4;HOXA5;HOXA6;HOXA7;HOXA9;HOXB1;HOXB13;HOXB2;HOXB3;HOXB4;HOXB5;HOXB6;HOXB7;HOXB8;HOXB9;HOXC10;HOXC11;HOXC12;HOXC13;HOXC4;HOXC5;HOXC6;HOXC8;HOXC9;HOXD1;HOXD10;HOXD11;HOXD12;HOXD13;HOXD3;HOXD4;HOXD8;HOXD9;MEOX1;MEOX2;MNX1;PDX1;POU1F1;POU2F1;POU2F2;POU2F3;POU3F1;POU3F2;POU3F3;POU3F4;POU4F1;…	HOXA10;HOXA11;HOXA13;HOXA9;HOXB13;HOXC10;HOXC11;HOXC12;HOXC13;HOXC9;HOXD10;HOXD11;HOXD12;HOXD13;HOXD9
SUH_HUMAN.H11MO.0.A	71	0.1761786600496278	0.557741263593605	0.9480304109935306	0.7314797536109888	0.01689128787117738	0.11335261939908457	CSL-related factors{6.1.4}	M{6.1.4.1}	RBPJ;RBPJL	RBPJ
STAT1_HUMAN.H11MO.0.A	31	0.07692307692307693	0.5573697138389577	1.203045991672379	0.8326125944735041	0.38493080577091465	0.753252921952729	STAT factors{6.2.1}	STAT1{6.2.1.0.1}	STAT1;STAT2;STAT3;STAT4;STAT5A;STAT5B;STAT6	STAT1
ZN134_HUMAN.H11MO.0.C	36	0.08933002481389578	0.5537819183553006	1.1337498930200276	0.803560812408367	0.22946508825560127	0.5897252768168952	Factors with multiple dispersed zinc fingers{2.3.4}	ZNF134-like factors{2.3.4.24}	BCL11A;BCL11B;BNC1;BNC2;E4F1;HIC1;HIC2;HINFP;HIVEP1;HIVEP2;HIVEP3;IKZF1;IKZF2;IKZF3;IKZF4;IKZF5;INSM1;INSM2;MAZ;MECOM;PATZ1;PRDM16;PRDM4;REST;RLF;RREB1;SALL1;SALL2;SALL3;SALL4;VEZF1;ZBTB1;ZBTB17;ZBTB2;ZBTB25;ZBTB4;ZFAT;ZNF134;ZNF211;ZNF217;ZNF219;ZNF248;ZNF256;ZNF292;ZNF296;ZNF319;ZNF334;ZNF335;ZNF341;ZNF37A;ZNF382;ZNF417;ZNF418;ZNF423;ZNF467;ZNF510;ZNF512;ZNF512B;ZNF516;ZNF518A;ZNF518B;ZNF521;ZN…	ZNF134
WT1_HUMAN.H11MO.0.C	205	0.5086848635235732	0.5525467168402974	0.8253208285397801	0.6752701124411921	1.004028943059704e-4	0.001800247244416353	More than 3 adjacent zinc finger factors{2.3.3}	unclassified{2.3.3.0}	BCL6B;BCL6;CTCFL;CTCF;FEZF1;GFI1B;GFI1;GLI1;GLI2;GLI3;GLIS1;GLIS2;GLIS3;MTF1;MYNN;MZF1;OSR2;OVOL1;OVOL2;ZNF146;PLAG1;PLAGL1;PRDM14;PRDM1;PRDM6;SCRT1;SCRT2;SNAI1;SNAI2;YY1;YY2;WT1;ZNF324;ZNF354A;ZBTB14;ZBTB18;ZBTB48;ZBTB49;ZBTB7A;ZBTB7B;ZBTB6;ZFP64;ZFP28;ZFP42;ZFP82;ZFX;ZIC1;ZIC2;ZIC3;ZIC4;ZIM3;ZKSCAN1;ZKSCAN3;ZNF121;ZNF136;ZNF140;ZNF143;ZNF148;ZNF214;ZNF232;ZNF250;ZNF257;ZNF260;ZNF263;ZNF264;ZNF2…	MYNN;MZF1;OSR2;PRDM14;PRDM6;WT1;ZBTB14;ZBTB48;ZBTB49;ZFP64;ZFP28;ZIM3;ZNF121;ZNF250;ZNF257;ZNF263;ZNF274;ZNF317;ZNF320;ZNF329;ZNF331;ZNF394;ZNF449;ZNF502;ZNF528;ZNF547;ZNF549;ZNF554;ZNF586;ZNF589;ZNF667;ZNF680;ZNF708;ZNF713;ZNF768;ZNF18;ZNF85;ZSCAN16;ZSCAN22
E2F3_HUMAN.H11MO.0.A	79	0.19602977667493796	0.5513036510598435	0.9166134725038141	0.7144966601342424	0.006998200686324035	0.059613789698077166	E2F-related factors{3.3.2}	E2F{3.3.2.1}	E2F1;E2F2;E2F3;E2F4;E2F5;E2F6;E2F7;E2F8;TFDP1;TFDP2	E2F1;E2F2;E2F3;E2F4;E2F5;E2F6;E2F7;E2F8
PO4F1_HUMAN.H11MO.0.D	24	0.05955334987593052	0.5512008060102422	1.31769848575635	0.8715877357709546	0.6188461754627538	0.887607808268592	POU domain factors{3.1.10}	POU4 (Brn-3-like factors){3.1.10.4}	CDX1;CDX2;CDX4;EVX1;EVX2;GBX1;GBX2;GSX1;GSX2;HDX;HMBOX1;HNF1A;HNF1B;HOXA1;HOXA10;HOXA11;HOXA13;HOXA2;HOXA3;HOXA4;HOXA5;HOXA6;HOXA7;HOXA9;HOXB1;HOXB13;HOXB2;HOXB3;HOXB4;HOXB5;HOXB6;HOXB7;HOXB8;HOXB9;HOXC10;HOXC11;HOXC12;HOXC13;HOXC4;HOXC5;HOXC6;HOXC8;HOXC9;HOXD1;HOXD10;HOXD11;HOXD12;HOXD13;HOXD3;HOXD4;HOXD8;HOXD9;MEOX1;MEOX2;MNX1;PDX1;POU1F1;POU2F1;POU2F2;POU2F3;POU3F1;POU3F2;POU3F3;POU3F4;POU4F1;…	POU4F1;POU4F2;POU4F3
MAZ_HUMAN.H11MO.1.A	145	0.3598014888337469	0.5508069391099137	0.8369212816204383	0.6800298317334987	2.0029954158290287e-4	0.0032173113866753775	Factors with multiple dispersed zinc fingers{2.3.4}	MAZ-like factors{2.3.4.8}	BCL11A;BCL11B;BNC1;BNC2;E4F1;HIC1;HIC2;HINFP;HIVEP1;HIVEP2;HIVEP3;IKZF1;IKZF2;IKZF3;IKZF4;IKZF5;INSM1;INSM2;MAZ;MECOM;PATZ1;PRDM16;PRDM4;REST;RLF;RREB1;SALL1;SALL2;SALL3;SALL4;VEZF1;ZBTB1;ZBTB17;ZBTB2;ZBTB25;ZBTB4;ZFAT;ZNF134;ZNF211;ZNF217;ZNF219;ZNF248;ZNF256;ZNF292;ZNF296;ZNF319;ZNF334;ZNF335;ZNF341;ZNF37A;ZNF382;ZNF417;ZNF418;ZNF423;ZNF467;ZNF510;ZNF512;ZNF512B;ZNF516;ZNF518A;ZNF518B;ZNF521;ZN…	MAZ;PATZ1;VEZF1
BHE22_HUMAN.H11MO.0.D	18	0.04466501240694789	0.5495717935111668	1.5035721307625871	0.9378584460390588	0.9065535854815141	1	Tal-related factors{1.2.3}	Neurogenin / Atonal-like factors{1.2.3.4}	ATOH1;ATOH7;ATOH8;BHLHA15;BHLHA9;BHLHE22;BHLHE23;FERD3L;FIGLA;HAND1;HAND2;LYL1;MESP1;MESP2;MSC;MSGN1;NEUROD1;NEUROD2;NEUROD4;NEUROD6;NEUROG1;NEUROG2;NEUROG3;NHLH1;NHLH2;OLIG1;OLIG2;OLIG3;PTF1A;SCX;TAL1;TAL2;TCF15;TCF21;TCF23;TWIST1;TWIST2	ATOH1;BHLHA15;BHLHE22;BHLHE23;NEUROD1;NEUROD2;NEUROG2;OLIG1;OLIG2;OLIG3
NKX28_HUMAN.H11MO.0.C	15	0.03722084367245657	0.5491033665085042	1.6574231917923088	0.9914144069474998	1	1	NK-related factors{3.1.2}	NK-2.2{3.1.2.15}	BARHL1;BARHL2;BARX1;BARX2;BSX;DBX1;DBX2;DLX1;DLX2;DLX3;DLX4;DLX5;DLX6;EMX1;EMX2;EN1;EN2;HHEX;HLX;HMX1;HMX2;HMX3;LBX1;LBX2;MSX1;MSX2;NANOG;NKX1-1;NKX1-2;NKX2-1;NKX2-2;NKX2-3;NKX2-4;NKX2-5;NKX2-6;NKX2-8;NKX3-1;NKX3-2;NKX6-1;NKX6-2;NKX6-3;NOTO;TLX1;TLX2;TLX3;VAX1;VAX2;VENTX	NKX2-2;NKX2-8
ZNF18_HUMAN.H11MO.0.C	45	0.11166253101736973	0.5488885571551582	1.0474475506635252	0.766390788440016	0.09878146012136287	0.3753797411624375	More than 3 adjacent zinc finger factors{2.3.3}	unclassified{2.3.3.0}	BCL6B;BCL6;CTCFL;CTCF;FEZF1;GFI1B;GFI1;GLI1;GLI2;GLI3;GLIS1;GLIS2;GLIS3;MTF1;MYNN;MZF1;OSR2;OVOL1;OVOL2;ZNF146;PLAG1;PLAGL1;PRDM14;PRDM1;PRDM6;SCRT1;SCRT2;SNAI1;SNAI2;YY1;YY2;WT1;ZNF324;ZNF354A;ZBTB14;ZBTB18;ZBTB48;ZBTB49;ZBTB7A;ZBTB7B;ZBTB6;ZFP64;ZFP28;ZFP42;ZFP82;ZFX;ZIC1;ZIC2;ZIC3;ZIC4;ZIM3;ZKSCAN1;ZKSCAN3;ZNF121;ZNF136;ZNF140;ZNF143;ZNF148;ZNF214;ZNF232;ZNF250;ZNF257;ZNF260;ZNF263;ZNF264;ZNF2…	MYNN;MZF1;OSR2;PRDM14;PRDM6;WT1;ZBTB14;ZBTB48;ZBTB49;ZFP64;ZFP28;ZIM3;ZNF121;ZNF250;ZNF257;ZNF263;ZNF274;ZNF317;ZNF320;ZNF329;ZNF331;ZNF394;ZNF449;ZNF502;ZNF528;ZNF547;ZNF549;ZNF554;ZNF586;ZNF589;ZNF667;ZNF680;ZNF708;ZNF713;ZNF768;ZNF18;ZNF85;ZSCAN16;ZSCAN22
SP2_HUMAN.H11MO.0.A	246	0.6104218362282878	0.5484147714060382	0.8277492304944163	0.6729518818442971	1.3572879243694064e-4	0.0022749325862800266	Three-zinc finger Krüppel-related factors{2.3.1}	Sp1-like factors{2.3.1.1}	EGR1;EGR2;EGR3;EGR4;KLF1;KLF10;KLF11;KLF12;KLF13;KLF14;KLF15;KLF16;KLF17;KLF2;KLF3;KLF4;KLF5;KLF6;KLF7;KLF8;KLF9;SP1;SP2;SP3;SP4;SP5;SP6;SP7;SP8;SP9	SP1;SP2;SP3;SP4
SP1_HUMAN.H11MO.0.A	225	0.5583126550868487	0.5474116779988819	0.8199762532442318	0.6695383030105658	8.065348471546133e-5	0.0015166789442834314	Three-zinc finger Krüppel-related factors{2.3.1}	Sp1-like factors{2.3.1.1}	EGR1;EGR2;EGR3;EGR4;KLF1;KLF10;KLF11;KLF12;KLF13;KLF14;KLF15;KLF16;KLF17;KLF2;KLF3;KLF4;KLF5;KLF6;KLF7;KLF8;KLF9;SP1;SP2;SP3;SP4;SP5;SP6;SP7;SP8;SP9	SP1;SP2;SP3;SP4
HXA5_HUMAN.H11MO.0.D	15	0.03722084367245657	0.546672744829483	1.6501089619212068	0.9870373481965145	0.9999999999999999	1	HOX-related factors{3.1.1}	HOX5{3.1.1.5}	CDX1;CDX2;CDX4;EVX1;EVX2;GBX1;GBX2;GSX1;GSX2;HDX;HMBOX1;HNF1A;HNF1B;HOXA1;HOXA10;HOXA11;HOXA13;HOXA2;HOXA3;HOXA4;HOXA5;HOXA6;HOXA7;HOXA9;HOXB1;HOXB13;HOXB2;HOXB3;HOXB4;HOXB5;HOXB6;HOXB7;HOXB8;HOXB9;HOXC10;HOXC11;HOXC12;HOXC13;HOXC4;HOXC5;HOXC6;HOXC8;HOXC9;HOXD1;HOXD10;HOXD11;HOXD12;HOXD13;HOXD3;HOXD4;HOXD8;HOXD9;MEOX1;MEOX2;MNX1;PDX1;POU1F1;POU2F1;POU2F2;POU2F3;POU3F1;POU3F2;POU3F3;POU3F4;POU4F1;…	HOXA5
NR1H4_HUMAN.H11MO.0.B	99	0.2456575682382134	0.5427584728463943	0.8664645766195205	0.6882468874568597	0.0010895147737340037	0.014237557466930794	Thyroid hormone receptor-related factors (NR1){2.1.2}	LXR (NR1H){2.1.2.7}	NR1D1;NR1D2;NR1H2;NR1H3;NR1H4;NR1I2;NR1I3;PPARA;PPARD;PPARG;RARA;RARB;RARG;RORA;RORB;RORC;THRA;THRB;VDR	NR1H2;NR1H3;NR1H4
TBX19_HUMAN.H11MO.0.D	20	0.04962779156327544	0.5424054400886136	1.4085905859400718	0.8986051205653454	0.7423210285126313	0.9490080945881367	Brachyury-related factors{6.5.1}	TBX19{6.5.1.0.2}	T;TBX19	TBX19
NKX62_HUMAN.H11MO.0.D	19	0.04714640198511166	0.5417652601774071	1.4425654782126962	0.9103679422651041	0.8210403584527873	0.9800059749037492	NK-related factors{3.1.2}	NK-6{3.1.2.19}	BARHL1;BARHL2;BARX1;BARX2;BSX;DBX1;DBX2;DLX1;DLX2;DLX3;DLX4;DLX5;DLX6;EMX1;EMX2;EN1;EN2;HHEX;HLX;HMX1;HMX2;HMX3;LBX1;LBX2;MSX1;MSX2;NANOG;NKX1-1;NKX1-2;NKX2-1;NKX2-2;NKX2-3;NKX2-4;NKX2-5;NKX2-6;NKX2-8;NKX3-1;NKX3-2;NKX6-1;NKX6-2;NKX6-3;NOTO;TLX1;TLX2;TLX3;VAX1;VAX2;VENTX	NKX6-1;NKX6-2
ZN148_HUMAN.H11MO.0.D	157	0.38957816377171217	0.5416452854728736	0.8174322812760071	0.6662112093983469	6.297314198415853e-5	0.0012138073117446556	More than 3 adjacent zinc finger factors{2.3.3}	ZNF148-like factors{2.3.3.13}	BCL6;BCL6B;CTCF;CTCFL;FEZF1;FEZF2;GFI1;GFI1B;GLI1;GLI2;GLI3;GLI4;GLIS1;GLIS2;GLIS3;HKR1;MTF1;MYNN;MZF1;OSR2;OVOL1;OVOL2;PLAG1;PLAGL1;PLAGL2;PRDM1;PRDM14;PRDM6;SCRT1;SCRT2;SNAI1;SNAI2;SNAI3;WT1;YY1;YY2;ZBTB12;ZBTB14;ZBTB18;ZBTB20;ZBTB26;ZBTB42;ZBTB45;ZBTB47;ZBTB48;ZBTB49;ZBTB6;ZBTB7A;ZBTB7B;ZBTB7C;ZFP14;ZFP2;ZFP28;ZFP30;ZFP37;ZFP42;ZFP64;ZFP69;ZFP69B;ZFP82;ZFP91;ZFX;ZIC1;ZIC2;ZIC3;ZIC4;ZIC5;ZIK1;Z…	ZNF148;ZNF281
ZN134_HUMAN.H11MO.1.C	33	0.08188585607940446	0.5408482110054981	1.1412041517884066	0.7978572898848282	0.24485047639454352	0.6019915135384851	Factors with multiple dispersed zinc fingers{2.3.4}	ZNF134-like factors{2.3.4.24}	BCL11A;BCL11B;BNC1;BNC2;E4F1;HIC1;HIC2;HINFP;HIVEP1;HIVEP2;HIVEP3;IKZF1;IKZF2;IKZF3;IKZF4;IKZF5;INSM1;INSM2;MAZ;MECOM;PATZ1;PRDM16;PRDM4;REST;RLF;RREB1;SALL1;SALL2;SALL3;SALL4;VEZF1;ZBTB1;ZBTB17;ZBTB2;ZBTB25;ZBTB4;ZFAT;ZNF134;ZNF211;ZNF217;ZNF219;ZNF248;ZNF256;ZNF292;ZNF296;ZNF319;ZNF334;ZNF335;ZNF341;ZNF37A;ZNF382;ZNF417;ZNF418;ZNF423;ZNF467;ZNF510;ZNF512;ZNF512B;ZNF516;ZNF518A;ZNF518B;ZNF521;ZN…	ZNF134
E2F6_HUMAN.H11MO.0.A	128	0.3176178660049628	0.5403176563043173	0.8319449650039638	0.6719267726938205	1.6803195190462432e-4	0.002756439040818412	E2F-related factors{3.3.2}	E2F{3.3.2.1}	E2F1;E2F2;E2F3;E2F4;E2F5;E2F6;E2F7;E2F8;TFDP1;TFDP2	E2F1;E2F2;E2F3;E2F4;E2F5;E2F6;E2F7;E2F8
HME1_HUMAN.H11MO.0.D	17	0.04218362282878412	0.5391752807347406	1.5195480578389011	0.9358715701336626	0.9041275896583426	1	NK-related factors{3.1.2}	EN (Engrailed-like factors){3.1.2.7}	BARHL1;BARHL2;BARX1;BARX2;BSX;DBX1;DBX2;DLX1;DLX2;DLX3;DLX4;DLX5;DLX6;EMX1;EMX2;EN1;EN2;HHEX;HLX;HMX1;HMX2;HMX3;LBX1;LBX2;MSX1;MSX2;NANOG;NKX1-1;NKX1-2;NKX2-1;NKX2-2;NKX2-3;NKX2-4;NKX2-5;NKX2-6;NKX2-8;NKX3-1;NKX3-2;NKX6-1;NKX6-2;NKX6-3;NOTO;TLX1;TLX2;TLX3;VAX1;VAX2;VENTX	EN1;EN2
ISX_HUMAN.H11MO.0.D	17	0.04218362282878412	0.5378361612533541	1.5157771436696297	0.9335490954005317	0.9041590215906018	1	Paired-related HD factors{3.1.3}	ISX{3.1.3.12}	ALX1;ALX3;ALX4;ARGFX;ARX;CRX;DMBX1;DPRX;DRGX;DUX4;DUXA;ESX1;GSC;GSC2;HESX1;ISX;LEUTX;MIXL1;NOBOX;OTP;OTX1;OTX2;PHOX2A;PHOX2B;PITX1;PITX2;PITX3;PROP1;PRRX1;PRRX2;RAX;RAX2;RHOXF1;RHOXF2;SEBOX;SHOX;SHOX2;TPRX1;UNCX;VSX1;VSX2	ISX
PO4F3_HUMAN.H11MO.0.D	24	0.05955334987593052	0.5376617408075249	1.2853339710308611	0.8501907872314747	0.49225758155661603	0.802390265074315	POU domain factors{3.1.10}	POU4 (Brn-3-like factors){3.1.10.4}	CDX1;CDX2;CDX4;EVX1;EVX2;GBX1;GBX2;GSX1;GSX2;HDX;HMBOX1;HNF1A;HNF1B;HOXA1;HOXA10;HOXA11;HOXA13;HOXA2;HOXA3;HOXA4;HOXA5;HOXA6;HOXA7;HOXA9;HOXB1;HOXB13;HOXB2;HOXB3;HOXB4;HOXB5;HOXB6;HOXB7;HOXB8;HOXB9;HOXC10;HOXC11;HOXC12;HOXC13;HOXC4;HOXC5;HOXC6;HOXC8;HOXC9;HOXD1;HOXD10;HOXD11;HOXD12;HOXD13;HOXD3;HOXD4;HOXD8;HOXD9;MEOX1;MEOX2;MNX1;PDX1;POU1F1;POU2F1;POU2F2;POU2F3;POU3F1;POU3F2;POU3F3;POU3F4;POU4F1;…	POU4F1;POU4F2;POU4F3
HXB7_HUMAN.H11MO.0.C	16	0.03970223325062035	0.5376528857019197	1.5653716353075227	0.950768368258418	1	1	HOX-related factors{3.1.1}	HOX6-7{3.1.1.6}	CDX1;CDX2;CDX4;EVX1;EVX2;GBX1;GBX2;GSX1;GSX2;HDX;HMBOX1;HNF1A;HNF1B;HOXA1;HOXA10;HOXA11;HOXA13;HOXA2;HOXA3;HOXA4;HOXA5;HOXA6;HOXA7;HOXA9;HOXB1;HOXB13;HOXB2;HOXB3;HOXB4;HOXB5;HOXB6;HOXB7;HOXB8;HOXB9;HOXC10;HOXC11;HOXC12;HOXC13;HOXC4;HOXC5;HOXC6;HOXC8;HOXC9;HOXD1;HOXD10;HOXD11;HOXD12;HOXD13;HOXD3;HOXD4;HOXD8;HOXD9;MEOX1;MEOX2;MNX1;PDX1;POU1F1;POU2F1;POU2F2;POU2F3;POU3F1;POU3F2;POU3F3;POU3F4;POU4F1;…	HOXA7;HOXB6;HOXB7;HOXC6
MYCN_HUMAN.H11MO.0.A	89	0.22084367245657568	0.5373731143404613	0.8736003951604526	0.6880934232977848	0.0017137772451429867	0.020328034707772967	bHLH-ZIP factors{1.2.6}	Myc / Max factors{1.2.6.5}	MAX;MITF;MLX;MLXIP;MLXIPL;MNT;MXD1;MXD3;MXD4;MXI1;MYC;MYCL;MYCN;REPIN1;SREBF1;SREBF2;TFAP4;TFE3;TFEB;TFEC;USF1;USF2	MAX;MYCN;MYC
HSF2_HUMAN.H11MO.0.A	25	0.062034739454094295	0.5371980995937019	1.262116367178674	0.8412351928531626	0.443469321493167	0.7757985436969586	HSF factors{3.4.1}	HSF2 (HSTF2){3.4.1.0.2}	HSF1;HSF2;HSF4;HSF5;HSFX1;HSFY1;HSFY1; HSFY2	HSF2
BARX1_HUMAN.H11MO.0.D	21	0.052109181141439205	0.5368996644952263	1.3625428518477778	0.8779854757427652	0.6710701846707302	0.9132987630143383	NK-related factors{3.1.2}	BARX{3.1.2.2}	BARHL1;BARHL2;BARX1;BARX2;BSX;DBX1;DBX2;DLX1;DLX2;DLX3;DLX4;DLX5;DLX6;EMX1;EMX2;EN1;EN2;HHEX;HLX;HMX1;HMX2;HMX3;LBX1;LBX2;MSX1;MSX2;NANOG;NKX1-1;NKX1-2;NKX2-1;NKX2-2;NKX2-3;NKX2-4;NKX2-5;NKX2-6;NKX2-8;NKX3-1;NKX3-2;NKX6-1;NKX6-2;NKX6-3;NOTO;TLX1;TLX2;TLX3;VAX1;VAX2;VENTX	BARX1;BARX2
BSH_HUMAN.H11MO.0.D	17	0.04218362282878412	0.535402443296991	1.5088199999075456	0.9292650040749912	0.9042441691320001	1	NK-related factors{3.1.2}	BSX{3.1.2.3}	BARHL1;BARHL2;BARX1;BARX2;BSX;DBX1;DBX2;DLX1;DLX2;DLX3;DLX4;DLX5;DLX6;EMX1;EMX2;EN1;EN2;HHEX;HLX;HMX1;HMX2;HMX3;LBX1;LBX2;MSX1;MSX2;NANOG;NKX1-1;NKX1-2;NKX2-1;NKX2-2;NKX2-3;NKX2-4;NKX2-5;NKX2-6;NKX2-8;NKX3-1;NKX3-2;NKX6-1;NKX6-2;NKX6-3;NOTO;TLX1;TLX2;TLX3;VAX1;VAX2;VENTX	BSX
TBX4_HUMAN.H11MO.0.D	27	0.06699751861042183	0.5353054431310867	1.2185414653633486	0.8236049135846846	0.35922973605385433	0.7307813364050704	TBX2-related factors{6.5.4}	TBX4{6.5.4.0.3}	TBX2;TBX3;TBX4;TBX5	TBX4
MIXL1_HUMAN.H11MO.0.D	17	0.04218362282878412	0.5348317003908909	1.5072229602182028	0.9282816939229106	0.9042687295990154	1	Paired-related HD factors{3.1.3}	MIX{3.1.3.14}	ALX1;ALX3;ALX4;ARGFX;ARX;CRX;DMBX1;DPRX;DRGX;DUX4;DUXA;ESX1;GSC;GSC2;HESX1;ISX;LEUTX;MIXL1;NOBOX;OTP;OTX1;OTX2;PHOX2A;PHOX2B;PITX1;PITX2;PITX3;PROP1;PRRX1;PRRX2;RAX;RAX2;RHOXF1;RHOXF2;SEBOX;SHOX;SHOX2;TPRX1;UNCX;VSX1;VSX2	MIXL1
SHOX_HUMAN.H11MO.0.D	18	0.04466501240694789	0.5341967962524268	1.4616083651482474	0.9116880697917339	0.8166133943229619	0.9800059749037492	Paired-related HD factors{3.1.3}	SHOX{3.1.3.25}	ALX1;ALX3;ALX4;ARGFX;ARX;CRX;DMBX1;DPRX;DRGX;DUX4;DUXA;ESX1;GSC;GSC2;HESX1;ISX;LEUTX;MIXL1;NOBOX;OTP;OTX1;OTX2;PHOX2A;PHOX2B;PITX1;PITX2;PITX3;PROP1;PRRX1;PRRX2;RAX;RAX2;RHOXF1;RHOXF2;SEBOX;SHOX;SHOX2;TPRX1;UNCX;VSX1;VSX2	SHOX2;SHOX
ZN341_HUMAN.H11MO.0.C	175	0.43424317617866004	0.5336616948308754	0.7999303569700734	0.6538372177386403	2.466479096651952e-5	5.593104069172515e-4	Factors with multiple dispersed zinc fingers{2.3.4}	unclassified{2.3.4.0}	BCL11A;E4F1;MECOM;HIC1;HIC2;HINFP;IKZF1;INSM1;MAZ;PATZ1;PRDM4;REST;RREB1;SALL4;VEZF1;ZBTB17;ZBTB4;HIVEP1;HIVEP2;ZNF134;ZNF219;ZNF335;ZNF341;ZNF382;ZNF418;ZNF423;ZNF467;ZNF770;ZNF784;ZNF8	E4F1;PRDM4;REST;RREB1;ZBTB17;ZBTB4;ZNF335;ZNF341;ZNF467;ZNF770;ZNF784;ZNF8
SPZ1_HUMAN.H11MO.0.D	54	0.13399503722084366	0.5328058567047226	0.9665506442703536	0.7237548521690805	0.025820507771992265	0.1531354730169695			SPZ1	SPZ1
SP3_HUMAN.H11MO.0.B	209	0.5186104218362283	0.5310228838043387	0.7933896628219498	0.6489837155996064	1.7978578501900588e-5	4.2004497045349556e-4	Three-zinc finger Krüppel-related factors{2.3.1}	Sp1-like factors{2.3.1.1}	EGR1;EGR2;EGR3;EGR4;KLF1;KLF10;KLF11;KLF12;KLF13;KLF14;KLF15;KLF16;KLF17;KLF2;KLF3;KLF4;KLF5;KLF6;KLF7;KLF8;KLF9;SP1;SP2;SP3;SP4;SP5;SP6;SP7;SP8;SP9	SP1;SP2;SP3;SP4
ISL1_HUMAN.H11MO.0.A	17	0.04218362282878412	0.5307886285866042	1.4958696371270237	0.921292355689089	0.904498028466177	1	HD-LIM factors{3.1.5}	ISL{3.1.5.1}	ISL1;ISL2;LHX1;LHX2;LHX3;LHX4;LHX5;LHX6;LHX8;LHX9;LMX1A;LMX1B	ISL1;ISL2
SOX1_HUMAN.H11MO.0.D	17	0.04218362282878412	0.5300446973572877	1.4937751267669535	0.9200030838393962	0.904550910797969	1	SOX-related factors{4.1.1}	Group B{4.1.1.2}	BBX;CIC;HBP1;SOX1;SOX10;SOX11;SOX12;SOX13;SOX14;SOX15;SOX17;SOX18;SOX2;SOX21;SOX3;SOX30;SOX4;SOX5;SOX6;SOX7;SOX8;SOX9;SRY	SOX1;SOX21;SOX2;SOX3
SCRT1_HUMAN.H11MO.0.D	24	0.05955334987593052	0.5281087733478756	1.2624610133654879	0.835066263647098	0.43613923391477805	0.7722200673586658	More than 3 adjacent zinc finger factors{2.3.3}	Snail-like factors{2.3.3.2}	BCL6;BCL6B;CTCF;CTCFL;FEZF1;FEZF2;GFI1;GFI1B;GLI1;GLI2;GLI3;GLI4;GLIS1;GLIS2;GLIS3;HKR1;MTF1;MYNN;MZF1;OSR2;OVOL1;OVOL2;PLAG1;PLAGL1;PLAGL2;PRDM1;PRDM14;PRDM6;SCRT1;SCRT2;SNAI1;SNAI2;SNAI3;WT1;YY1;YY2;ZBTB12;ZBTB14;ZBTB18;ZBTB20;ZBTB26;ZBTB42;ZBTB45;ZBTB47;ZBTB48;ZBTB49;ZBTB6;ZBTB7A;ZBTB7B;ZBTB7C;ZFP14;ZFP2;ZFP28;ZFP30;ZFP37;ZFP42;ZFP64;ZFP69;ZFP69B;ZFP82;ZFP91;ZFX;ZIC1;ZIC2;ZIC3;ZIC4;ZIC5;ZIK1;Z…	SCRT1;SCRT2;SNAI1;SNAI2
ONEC3_HUMAN.H11MO.0.D	21	0.052109181141439205	0.527322531785294	1.3381890862108108	0.8623127511554336	0.5987016373302791	0.8644175325498975	HD-CUT factors{3.1.9}	ONECUT{3.1.9.1}	CUX1;CUX2;ONECUT1;ONECUT2;ONECUT3;SATB1;SATB2	ONECUT1;ONECUT2;ONECUT3
NR0B1_HUMAN.H11MO.0.D	92	0.228287841191067	0.5265396481998734	0.8509475749387148	0.6720629425020007	6.29647859379724e-4	0.008826518174213949	DAX-related receptors (NR0){2.1.7}	DAX1 (NR0B1){2.1.7.0.1}	NR0B1	NR0B1
Z324A_HUMAN.H11MO.0.C	60	0.1488833746898263	0.526449927217524	0.9300125624971072	0.7049348069274526	0.012219961943394234	0.08929790903637323	More than 3 adjacent zinc finger factors{2.3.3}	ZNF324 factors{2.3.3.36}	BCL6;BCL6B;CTCF;CTCFL;FEZF1;FEZF2;GFI1;GFI1B;GLI1;GLI2;GLI3;GLI4;GLIS1;GLIS2;GLIS3;HKR1;MTF1;MYNN;MZF1;OSR2;OVOL1;OVOL2;PLAG1;PLAGL1;PLAGL2;PRDM1;PRDM14;PRDM6;SCRT1;SCRT2;SNAI1;SNAI2;SNAI3;WT1;YY1;YY2;ZBTB12;ZBTB14;ZBTB18;ZBTB20;ZBTB26;ZBTB42;ZBTB45;ZBTB47;ZBTB48;ZBTB49;ZBTB6;ZBTB7A;ZBTB7B;ZBTB7C;ZFP14;ZFP2;ZFP28;ZFP30;ZFP37;ZFP42;ZFP64;ZFP69;ZFP69B;ZFP82;ZFP91;ZFX;ZIC1;ZIC2;ZIC3;ZIC4;ZIC5;ZIK1;Z…	ZNF324
CTCFL_HUMAN.H11MO.0.A	128	0.3176178660049628	0.525659003409189	0.8093703603302503	0.6537185656910595	6.0434050349555516e-5	0.0012138073117446556	More than 3 adjacent zinc finger factors{2.3.3}	CTCF-like factors{2.3.3.50}	BCL6;BCL6B;CTCF;CTCFL;FEZF1;FEZF2;GFI1;GFI1B;GLI1;GLI2;GLI3;GLI4;GLIS1;GLIS2;GLIS3;HKR1;MTF1;MYNN;MZF1;OSR2;OVOL1;OVOL2;PLAG1;PLAGL1;PLAGL2;PRDM1;PRDM14;PRDM6;SCRT1;SCRT2;SNAI1;SNAI2;SNAI3;WT1;YY1;YY2;ZBTB12;ZBTB14;ZBTB18;ZBTB20;ZBTB26;ZBTB42;ZBTB45;ZBTB47;ZBTB48;ZBTB49;ZBTB6;ZBTB7A;ZBTB7B;ZBTB7C;ZFP14;ZFP2;ZFP28;ZFP30;ZFP37;ZFP42;ZFP64;ZFP69;ZFP69B;ZFP82;ZFP91;ZFX;ZIC1;ZIC2;ZIC3;ZIC4;ZIC5;ZIK1;Z…	CTCFL;CTCF
SOX11_HUMAN.H11MO.0.D	17	0.04218362282878412	0.525560221246895	1.4810662999657258	0.9121808205752833	0.8119633734154427	0.978162126411416	SOX-related factors{4.1.1}	Group C{4.1.1.3}	BBX;CIC;HBP1;SOX1;SOX10;SOX11;SOX12;SOX13;SOX14;SOX15;SOX17;SOX18;SOX2;SOX21;SOX3;SOX30;SOX4;SOX5;SOX6;SOX7;SOX8;SOX9;SRY	SOX11;SOX4
ZF64A_HUMAN.H11MO.0.D	155	0.38461538461538464	0.5245098947701154	0.7923632259362021	0.6454891533841294	1.675326612984466e-5	4.036490058159448e-4	More than 3 adjacent zinc finger factors{2.3.3}	unclassified{2.3.3.0}	BCL6B;BCL6;CTCFL;CTCF;FEZF1;GFI1B;GFI1;GLI1;GLI2;GLI3;GLIS1;GLIS2;GLIS3;MTF1;MYNN;MZF1;OSR2;OVOL1;OVOL2;ZNF146;PLAG1;PLAGL1;PRDM14;PRDM1;PRDM6;SCRT1;SCRT2;SNAI1;SNAI2;YY1;YY2;WT1;ZNF324;ZNF354A;ZBTB14;ZBTB18;ZBTB48;ZBTB49;ZBTB7A;ZBTB7B;ZBTB6;ZFP64;ZFP28;ZFP42;ZFP82;ZFX;ZIC1;ZIC2;ZIC3;ZIC4;ZIM3;ZKSCAN1;ZKSCAN3;ZNF121;ZNF136;ZNF140;ZNF143;ZNF148;ZNF214;ZNF232;ZNF250;ZNF257;ZNF260;ZNF263;ZNF264;ZNF2…	MYNN;MZF1;OSR2;PRDM14;PRDM6;WT1;ZBTB14;ZBTB48;ZBTB49;ZFP64;ZFP28;ZIM3;ZNF121;ZNF250;ZNF257;ZNF263;ZNF274;ZNF317;ZNF320;ZNF329;ZNF331;ZNF394;ZNF449;ZNF502;ZNF528;ZNF547;ZNF549;ZNF554;ZNF586;ZNF589;ZNF667;ZNF680;ZNF708;ZNF713;ZNF768;ZNF18;ZNF85;ZSCAN16;ZSCAN22
FOXP3_HUMAN.H11MO.0.D	19	0.04714640198511166	0.5232209717250962	1.3930700197030867	0.8791783671493745	0.6573981110553819	0.9070353484442112	Forkhead box (FOX) factors{3.3.1}	FOXP{3.3.1.16}	FOXA1;FOXA2;FOXA3;FOXB1;FOXB2;FOXC1;FOXC2;FOXD1;FOXD2;FOXD3;FOXD4;FOXD4L1;FOXD4L3;FOXD4L4;FOXD4L5;FOXD4L6;FOXE1;FOXE3;FOXF1;FOXF2;FOXG1;FOXH1;FOXI1;FOXI2;FOXI3;FOXJ1;FOXJ2;FOXJ3;FOXK1;FOXK2;FOXL1;FOXL2;FOXM1;FOXN1;FOXN2;FOXN3;FOXN4;FOXO1;FOXO3;FOXO4;FOXO6;FOXP1;FOXP2;FOXP3;FOXP4;FOXQ1;FOXR1;FOXR2;FOXS1	FOXP1;FOXP2;FOXP3
ZN423_HUMAN.H11MO.0.D	48	0.11910669975186104	0.5226797994331356	0.9789658275376104	0.7224070383287988	0.03361952343990079	0.1763309698786633	Factors with multiple dispersed zinc fingers{2.3.4}	ZNF423-like factors{2.3.4.12}	BCL11A;BCL11B;BNC1;BNC2;E4F1;HIC1;HIC2;HINFP;HIVEP1;HIVEP2;HIVEP3;IKZF1;IKZF2;IKZF3;IKZF4;IKZF5;INSM1;INSM2;MAZ;MECOM;PATZ1;PRDM16;PRDM4;REST;RLF;RREB1;SALL1;SALL2;SALL3;SALL4;VEZF1;ZBTB1;ZBTB17;ZBTB2;ZBTB25;ZBTB4;ZFAT;ZNF134;ZNF211;ZNF217;ZNF219;ZNF248;ZNF256;ZNF292;ZNF296;ZNF319;ZNF334;ZNF335;ZNF341;ZNF37A;ZNF382;ZNF417;ZNF418;ZNF423;ZNF467;ZNF510;ZNF512;ZNF512B;ZNF516;ZNF518A;ZNF518B;ZNF521;ZN…	ZNF423
HSF1_HUMAN.H11MO.1.A	26	0.06451612903225806	0.5224822129586623	1.207669403968488	0.8107408775323471	0.35258509886384226	0.7249149632640597	HSF factors{3.4.1}	HSF1 (HSTF1){3.4.1.0.1}	HSF1;HSF2;HSF4;HSF5;HSFX1;HSFY1;HSFY1; HSFY2	HSF1
E2F4_HUMAN.H11MO.1.A	93	0.23076923076923078	0.5222128041118925	0.8423954731010177	0.6658994935746836	4.445829438196558e-4	0.00659179710932605	E2F-related factors{3.3.2}	E2F{3.3.2.1}	E2F1;E2F2;E2F3;E2F4;E2F5;E2F6;E2F7;E2F8;TFDP1;TFDP2	E2F1;E2F2;E2F3;E2F4;E2F5;E2F6;E2F7;E2F8
INSM1_HUMAN.H11MO.0.C	53	0.1315136476426799	0.518934963573599	0.946034666805825	0.7067991552725958	0.018231896936551664	0.11713993781734444	Factors with multiple dispersed zinc fingers{2.3.4}	Insulinoma-associated proteins{2.3.4.16}	BCL11A;BCL11B;BNC1;BNC2;E4F1;HIC1;HIC2;HINFP;HIVEP1;HIVEP2;HIVEP3;IKZF1;IKZF2;IKZF3;IKZF4;IKZF5;INSM1;INSM2;MAZ;MECOM;PATZ1;PRDM16;PRDM4;REST;RLF;RREB1;SALL1;SALL2;SALL3;SALL4;VEZF1;ZBTB1;ZBTB17;ZBTB2;ZBTB25;ZBTB4;ZFAT;ZNF134;ZNF211;ZNF217;ZNF219;ZNF248;ZNF256;ZNF292;ZNF296;ZNF319;ZNF334;ZNF335;ZNF341;ZNF37A;ZNF382;ZNF417;ZNF418;ZNF423;ZNF467;ZNF510;ZNF512;ZNF512B;ZNF516;ZNF518A;ZNF518B;ZNF521;ZN…	INSM1
HXC9_HUMAN.H11MO.0.C	18	0.04466501240694789	0.5179240789717805	1.4169904948349659	0.8838961158023804	0.7312487891575253	0.9490080945881367	HOX-related factors{3.1.1}	HOX9-13{3.1.1.8}	CDX1;CDX2;CDX4;EVX1;EVX2;GBX1;GBX2;GSX1;GSX2;HDX;HMBOX1;HNF1A;HNF1B;HOXA1;HOXA10;HOXA11;HOXA13;HOXA2;HOXA3;HOXA4;HOXA5;HOXA6;HOXA7;HOXA9;HOXB1;HOXB13;HOXB2;HOXB3;HOXB4;HOXB5;HOXB6;HOXB7;HOXB8;HOXB9;HOXC10;HOXC11;HOXC12;HOXC13;HOXC4;HOXC5;HOXC6;HOXC8;HOXC9;HOXD1;HOXD10;HOXD11;HOXD12;HOXD13;HOXD3;HOXD4;HOXD8;HOXD9;MEOX1;MEOX2;MNX1;PDX1;POU1F1;POU2F1;POU2F2;POU2F3;POU3F1;POU3F2;POU3F3;POU3F4;POU4F1;…	HOXA10;HOXA11;HOXA13;HOXA9;HOXB13;HOXC10;HOXC11;HOXC12;HOXC13;HOXC9;HOXD10;HOXD11;HOXD12;HOXD13;HOXD9
CTCF_HUMAN.H11MO.0.A	106	0.2630272952853598	0.516242119437677	0.815351113690227	0.6508593626062928	1.0854033885303877e-4	0.0019019227558112022	More than 3 adjacent zinc finger factors{2.3.3}	CTCF-like factors{2.3.3.50}	BCL6;BCL6B;CTCF;CTCFL;FEZF1;FEZF2;GFI1;GFI1B;GLI1;GLI2;GLI3;GLI4;GLIS1;GLIS2;GLIS3;HKR1;MTF1;MYNN;MZF1;OSR2;OVOL1;OVOL2;PLAG1;PLAGL1;PLAGL2;PRDM1;PRDM14;PRDM6;SCRT1;SCRT2;SNAI1;SNAI2;SNAI3;WT1;YY1;YY2;ZBTB12;ZBTB14;ZBTB18;ZBTB20;ZBTB26;ZBTB42;ZBTB45;ZBTB47;ZBTB48;ZBTB49;ZBTB6;ZBTB7A;ZBTB7B;ZBTB7C;ZFP14;ZFP2;ZFP28;ZFP30;ZFP37;ZFP42;ZFP64;ZFP69;ZFP69B;ZFP82;ZFP91;ZFX;ZIC1;ZIC2;ZIC3;ZIC4;ZIC5;ZIK1;Z…	CTCFL;CTCF
AHR_HUMAN.H11MO.0.B	94	0.23325062034739455	0.5144760960331611	0.8284052477217891	0.6554019750891635	2.560696406331263e-4	0.004029177406696742	PAS domain factors{1.2.5}	Ahr-like factors{1.2.5.1}	AHR;AHRR;ARNT;ARNT2;ARNTL;ARNTL2;CLOCK;EPAS1;HIF1A;HIF3A;NCOA1;NCOA2;NCOA3;NPAS1;NPAS2;NPAS3;NPAS4;SIM1;SIM2;SOHLH1;SOHLH2;TCFL5	AHR;EPAS1;HIF1A
ZN281_HUMAN.H11MO.0.A	143	0.3548387096774194	0.5139569780536286	0.7819404386351877	0.6349934681139261	1.0078082871449622e-5	2.6793799634095374e-4	More than 3 adjacent zinc finger factors{2.3.3}	ZNF148-like factors{2.3.3.13}	BCL6;BCL6B;CTCF;CTCFL;FEZF1;FEZF2;GFI1;GFI1B;GLI1;GLI2;GLI3;GLI4;GLIS1;GLIS2;GLIS3;HKR1;MTF1;MYNN;MZF1;OSR2;OVOL1;OVOL2;PLAG1;PLAGL1;PLAGL2;PRDM1;PRDM14;PRDM6;SCRT1;SCRT2;SNAI1;SNAI2;SNAI3;WT1;YY1;YY2;ZBTB12;ZBTB14;ZBTB18;ZBTB20;ZBTB26;ZBTB42;ZBTB45;ZBTB47;ZBTB48;ZBTB49;ZBTB6;ZBTB7A;ZBTB7B;ZBTB7C;ZFP14;ZFP2;ZFP28;ZFP30;ZFP37;ZFP42;ZFP64;ZFP69;ZFP69B;ZFP82;ZFP91;ZFX;ZIC1;ZIC2;ZIC3;ZIC4;ZIC5;ZIK1;Z…	ZNF148;ZNF281
EGR4_HUMAN.H11MO.0.D	149	0.369727047146402	0.512233050134882	0.776405612149438	0.6315673639640583	6.593095726880649e-6	2.033310722169992e-4	Three-zinc finger Krüppel-related factors{2.3.1}	EGR factors{2.3.1.3}	EGR1;EGR2;EGR3;EGR4;KLF1;KLF10;KLF11;KLF12;KLF13;KLF14;KLF15;KLF16;KLF17;KLF2;KLF3;KLF4;KLF5;KLF6;KLF7;KLF8;KLF9;SP1;SP2;SP3;SP4;SP5;SP6;SP7;SP8;SP9	EGR1;EGR2;EGR3;EGR4
ZN250_HUMAN.H11MO.0.C	22	0.05459057071960298	0.5118685251529864	1.2715215119785777	0.8270384087115162	0.4783609179195245	0.7960190078740051	More than 3 adjacent zinc finger factors{2.3.3}	unclassified{2.3.3.0}	BCL6B;BCL6;CTCFL;CTCF;FEZF1;GFI1B;GFI1;GLI1;GLI2;GLI3;GLIS1;GLIS2;GLIS3;MTF1;MYNN;MZF1;OSR2;OVOL1;OVOL2;ZNF146;PLAG1;PLAGL1;PRDM14;PRDM1;PRDM6;SCRT1;SCRT2;SNAI1;SNAI2;YY1;YY2;WT1;ZNF324;ZNF354A;ZBTB14;ZBTB18;ZBTB48;ZBTB49;ZBTB7A;ZBTB7B;ZBTB6;ZFP64;ZFP28;ZFP42;ZFP82;ZFX;ZIC1;ZIC2;ZIC3;ZIC4;ZIM3;ZKSCAN1;ZKSCAN3;ZNF121;ZNF136;ZNF140;ZNF143;ZNF148;ZNF214;ZNF232;ZNF250;ZNF257;ZNF260;ZNF263;ZNF264;ZNF2…	MYNN;MZF1;OSR2;PRDM14;PRDM6;WT1;ZBTB14;ZBTB48;ZBTB49;ZFP64;ZFP28;ZIM3;ZNF121;ZNF250;ZNF257;ZNF263;ZNF274;ZNF317;ZNF320;ZNF329;ZNF331;ZNF394;ZNF449;ZNF502;ZNF528;ZNF547;ZNF549;ZNF554;ZNF586;ZNF589;ZNF667;ZNF680;ZNF708;ZNF713;ZNF768;ZNF18;ZNF85;ZSCAN16;ZSCAN22
MEOX1_HUMAN.H11MO.0.D	18	0.04466501240694789	0.5118394318239599	1.400196145932122	0.8734187228835437	0.6501205539888096	0.9070353484442112	HOX-related factors{3.1.1}	MEOX{3.1.1.14}	CDX1;CDX2;CDX4;EVX1;EVX2;GBX1;GBX2;GSX1;GSX2;HDX;HMBOX1;HNF1A;HNF1B;HOXA1;HOXA10;HOXA11;HOXA13;HOXA2;HOXA3;HOXA4;HOXA5;HOXA6;HOXA7;HOXA9;HOXB1;HOXB13;HOXB2;HOXB3;HOXB4;HOXB5;HOXB6;HOXB7;HOXB8;HOXB9;HOXC10;HOXC11;HOXC12;HOXC13;HOXC4;HOXC5;HOXC6;HOXC8;HOXC9;HOXD1;HOXD10;HOXD11;HOXD12;HOXD13;HOXD3;HOXD4;HOXD8;HOXD9;MEOX1;MEOX2;MNX1;PDX1;POU1F1;POU2F1;POU2F2;POU2F3;POU3F1;POU3F2;POU3F3;POU3F4;POU4F1;…	MEOX1;MEOX2
ZFP42_HUMAN.H11MO.0.A	29	0.07196029776674938	0.5103233848034868	1.1294652353302435	0.7730082850646763	0.1939224944849395	0.5375243295344987	More than 3 adjacent zinc finger factors{2.3.3}	YY1-like factors{2.3.3.9}	BCL6;BCL6B;CTCF;CTCFL;FEZF1;FEZF2;GFI1;GFI1B;GLI1;GLI2;GLI3;GLI4;GLIS1;GLIS2;GLIS3;HKR1;MTF1;MYNN;MZF1;OSR2;OVOL1;OVOL2;PLAG1;PLAGL1;PLAGL2;PRDM1;PRDM14;PRDM6;SCRT1;SCRT2;SNAI1;SNAI2;SNAI3;WT1;YY1;YY2;ZBTB12;ZBTB14;ZBTB18;ZBTB20;ZBTB26;ZBTB42;ZBTB45;ZBTB47;ZBTB48;ZBTB49;ZBTB6;ZBTB7A;ZBTB7B;ZBTB7C;ZFP14;ZFP2;ZFP28;ZFP30;ZFP37;ZFP42;ZFP64;ZFP69;ZFP69B;ZFP82;ZFP91;ZFX;ZIC1;ZIC2;ZIC3;ZIC4;ZIC5;ZIK1;Z…	YY1;YY2;ZFP42
HXB6_HUMAN.H11MO.0.D	15	0.03722084367245657	0.5101328433667516	1.539522866434705	0.9210137479404266	0.8987743027455568	1	HOX-related factors{3.1.1}	HOX6-7{3.1.1.6}	CDX1;CDX2;CDX4;EVX1;EVX2;GBX1;GBX2;GSX1;GSX2;HDX;HMBOX1;HNF1A;HNF1B;HOXA1;HOXA10;HOXA11;HOXA13;HOXA2;HOXA3;HOXA4;HOXA5;HOXA6;HOXA7;HOXA9;HOXB1;HOXB13;HOXB2;HOXB3;HOXB4;HOXB5;HOXB6;HOXB7;HOXB8;HOXB9;HOXC10;HOXC11;HOXC12;HOXC13;HOXC4;HOXC5;HOXC6;HOXC8;HOXC9;HOXD1;HOXD10;HOXD11;HOXD12;HOXD13;HOXD3;HOXD4;HOXD8;HOXD9;MEOX1;MEOX2;MNX1;PDX1;POU1F1;POU2F1;POU2F2;POU2F3;POU3F1;POU3F2;POU3F3;POU3F4;POU4F1;…	HOXA7;HOXB6;HOXB7;HOXC6
DLX3_HUMAN.H11MO.0.C	17	0.04218362282878412	0.5090859502539642	1.4346553570037128	0.8836089518614944	0.7246057172262489	0.9481628289459257	NK-related factors{3.1.2}	DLX{3.1.2.5}	BARHL1;BARHL2;BARX1;BARX2;BSX;DBX1;DBX2;DLX1;DLX2;DLX3;DLX4;DLX5;DLX6;EMX1;EMX2;EN1;EN2;HHEX;HLX;HMX1;HMX2;HMX3;LBX1;LBX2;MSX1;MSX2;NANOG;NKX1-1;NKX1-2;NKX2-1;NKX2-2;NKX2-3;NKX2-4;NKX2-5;NKX2-6;NKX2-8;NKX3-1;NKX3-2;NKX6-1;NKX6-2;NKX6-3;NOTO;TLX1;TLX2;TLX3;VAX1;VAX2;VENTX	DLX1;DLX2;DLX3;DLX4;DLX5;DLX6
NOTO_HUMAN.H11MO.0.D	15	0.03722084367245657	0.5089289476734994	1.535889140283857	0.9188384305321933	0.8988342731309732	1	NK-related factors{3.1.2}	NOTO{3.1.2.20}	BARHL1;BARHL2;BARX1;BARX2;BSX;DBX1;DBX2;DLX1;DLX2;DLX3;DLX4;DLX5;DLX6;EMX1;EMX2;EN1;EN2;HHEX;HLX;HMX1;HMX2;HMX3;LBX1;LBX2;MSX1;MSX2;NANOG;NKX1-1;NKX1-2;NKX2-1;NKX2-2;NKX2-3;NKX2-4;NKX2-5;NKX2-6;NKX2-8;NKX3-1;NKX3-2;NKX6-1;NKX6-2;NKX6-3;NOTO;TLX1;TLX2;TLX3;VAX1;VAX2;VENTX	NOTO
E2F7_HUMAN.H11MO.0.B	136	0.337468982630273	0.5067653438259638	0.7749547586835733	0.6278609607295916	7.4589707623614075e-6	2.1361722507492534e-4	E2F-related factors{3.3.2}	E2F{3.3.2.1}	E2F1;E2F2;E2F3;E2F4;E2F5;E2F6;E2F7;E2F8;TFDP1;TFDP2	E2F1;E2F2;E2F3;E2F4;E2F5;E2F6;E2F7;E2F8
SHOX2_HUMAN.H11MO.0.D	17	0.04218362282878412	0.5054228775908777	1.4243414416683666	0.8772449238134504	0.7250088113559072	0.9481628289459257	Paired-related HD factors{3.1.3}	SHOX{3.1.3.25}	ALX1;ALX3;ALX4;ARGFX;ARX;CRX;DMBX1;DPRX;DRGX;DUX4;DUXA;ESX1;GSC;GSC2;HESX1;ISX;LEUTX;MIXL1;NOBOX;OTP;OTX1;OTX2;PHOX2A;PHOX2B;PITX1;PITX2;PITX3;PROP1;PRRX1;PRRX2;RAX;RAX2;RHOXF1;RHOXF2;SEBOX;SHOX;SHOX2;TPRX1;UNCX;VSX1;VSX2	SHOX2;SHOX
PLAG1_HUMAN.H11MO.0.D	101	0.2506203473945409	0.5047922195035985	0.8032383068463042	0.6389872349045997	6.292931219907289e-5	0.0012138073117446556	More than 3 adjacent zinc finger factors{2.3.3}	PLAG factors{2.3.3.25}	BCL6;BCL6B;CTCF;CTCFL;FEZF1;FEZF2;GFI1;GFI1B;GLI1;GLI2;GLI3;GLI4;GLIS1;GLIS2;GLIS3;HKR1;MTF1;MYNN;MZF1;OSR2;OVOL1;OVOL2;PLAG1;PLAGL1;PLAGL2;PRDM1;PRDM14;PRDM6;SCRT1;SCRT2;SNAI1;SNAI2;SNAI3;WT1;YY1;YY2;ZBTB12;ZBTB14;ZBTB18;ZBTB20;ZBTB26;ZBTB42;ZBTB45;ZBTB47;ZBTB48;ZBTB49;ZBTB6;ZBTB7A;ZBTB7B;ZBTB7C;ZFP14;ZFP2;ZFP28;ZFP30;ZFP37;ZFP42;ZFP64;ZFP69;ZFP69B;ZFP82;ZFP91;ZFX;ZIC1;ZIC2;ZIC3;ZIC4;ZIC5;ZIK1;Z…	PLAG1;PLAGL1
ALX1_HUMAN.H11MO.0.B	17	0.04218362282878412	0.5033177721976044	1.418412163986517	0.8735848838813256	0.7253570985198563	0.9481628289459257	Paired-related HD factors{3.1.3}	ALX{3.1.3.1}	ALX1;ALX3;ALX4;ARGFX;ARX;CRX;DMBX1;DPRX;DRGX;DUX4;DUXA;ESX1;GSC;GSC2;HESX1;ISX;LEUTX;MIXL1;NOBOX;OTP;OTX1;OTX2;PHOX2A;PHOX2B;PITX1;PITX2;PITX3;PROP1;PRRX1;PRRX2;RAX;RAX2;RHOXF1;RHOXF2;SEBOX;SHOX;SHOX2;TPRX1;UNCX;VSX1;VSX2	ALX1;ALX3;ALX4
OVOL2_HUMAN.H11MO.0.D	24	0.05955334987593052	0.5028765157979909	1.2020027334768202	0.7951207356182602	0.33864437077879034	0.7128412923257748	More than 3 adjacent zinc finger factors{2.3.3}	OVOL-factors{2.3.3.17}	BCL6;BCL6B;CTCF;CTCFL;FEZF1;FEZF2;GFI1;GFI1B;GLI1;GLI2;GLI3;GLI4;GLIS1;GLIS2;GLIS3;HKR1;MTF1;MYNN;MZF1;OSR2;OVOL1;OVOL2;PLAG1;PLAGL1;PLAGL2;PRDM1;PRDM14;PRDM6;SCRT1;SCRT2;SNAI1;SNAI2;SNAI3;WT1;YY1;YY2;ZBTB12;ZBTB14;ZBTB18;ZBTB20;ZBTB26;ZBTB42;ZBTB45;ZBTB47;ZBTB48;ZBTB49;ZBTB6;ZBTB7A;ZBTB7B;ZBTB7C;ZFP14;ZFP2;ZFP28;ZFP30;ZFP37;ZFP42;ZFP64;ZFP69;ZFP69B;ZFP82;ZFP91;ZFX;ZIC1;ZIC2;ZIC3;ZIC4;ZIC5;ZIK1;Z…	OVOL1;OVOL2
MXI1_HUMAN.H11MO.0.A	121	0.3002481389578164	0.5028611293842128	0.7796742985080489	0.6277258872387171	1.184643565600188e-5	2.946323190573371e-4	bHLH-ZIP factors{1.2.6}	Mad-like factors{1.2.6.7}	MAX;MITF;MLX;MLXIP;MLXIPL;MNT;MXD1;MXD3;MXD4;MXI1;MYC;MYCL;MYCN;REPIN1;SREBF1;SREBF2;TFAP4;TFE3;TFEB;TFEC;USF1;USF2	MXI1
SP2_HUMAN.H11MO.1.B	146	0.36228287841191065	0.5028535303092455	0.7635621720400771	0.6206074992046481	3.1521249265141747e-6	1.1046765083374676e-4	Three-zinc finger Krüppel-related factors{2.3.1}	Sp1-like factors{2.3.1.1}	EGR1;EGR2;EGR3;EGR4;KLF1;KLF10;KLF11;KLF12;KLF13;KLF14;KLF15;KLF16;KLF17;KLF2;KLF3;KLF4;KLF5;KLF6;KLF7;KLF8;KLF9;SP1;SP2;SP3;SP4;SP5;SP6;SP7;SP8;SP9	SP1;SP2;SP3;SP4
HXB8_HUMAN.H11MO.0.C	14	0.034739454094292806	0.5027952982479066	1.5793145928061867	0.9290206923682313	0.8954462006489583	1	HOX-related factors{3.1.1}	HOX8{3.1.1.7}	CDX1;CDX2;CDX4;EVX1;EVX2;GBX1;GBX2;GSX1;GSX2;HDX;HMBOX1;HNF1A;HNF1B;HOXA1;HOXA10;HOXA11;HOXA13;HOXA2;HOXA3;HOXA4;HOXA5;HOXA6;HOXA7;HOXA9;HOXB1;HOXB13;HOXB2;HOXB3;HOXB4;HOXB5;HOXB6;HOXB7;HOXB8;HOXB9;HOXC10;HOXC11;HOXC12;HOXC13;HOXC4;HOXC5;HOXC6;HOXC8;HOXC9;HOXD1;HOXD10;HOXD11;HOXD12;HOXD13;HOXD3;HOXD4;HOXD8;HOXD9;MEOX1;MEOX2;MNX1;PDX1;POU1F1;POU2F1;POU2F2;POU2F3;POU3F1;POU3F2;POU3F3;POU3F4;POU4F1;…	HOXB8;HOXC8;HOXD8
ZN449_HUMAN.H11MO.0.C	50	0.12406947890818859	0.5023324288024049	0.9302420105876318	0.6900275593695678	0.013827688730514695	0.09780869735070485	More than 3 adjacent zinc finger factors{2.3.3}	unclassified{2.3.3.0}	BCL6B;BCL6;CTCFL;CTCF;FEZF1;GFI1B;GFI1;GLI1;GLI2;GLI3;GLIS1;GLIS2;GLIS3;MTF1;MYNN;MZF1;OSR2;OVOL1;OVOL2;ZNF146;PLAG1;PLAGL1;PRDM14;PRDM1;PRDM6;SCRT1;SCRT2;SNAI1;SNAI2;YY1;YY2;WT1;ZNF324;ZNF354A;ZBTB14;ZBTB18;ZBTB48;ZBTB49;ZBTB7A;ZBTB7B;ZBTB6;ZFP64;ZFP28;ZFP42;ZFP82;ZFX;ZIC1;ZIC2;ZIC3;ZIC4;ZIM3;ZKSCAN1;ZKSCAN3;ZNF121;ZNF136;ZNF140;ZNF143;ZNF148;ZNF214;ZNF232;ZNF250;ZNF257;ZNF260;ZNF263;ZNF264;ZNF2…	MYNN;MZF1;OSR2;PRDM14;PRDM6;WT1;ZBTB14;ZBTB48;ZBTB49;ZFP64;ZFP28;ZIM3;ZNF121;ZNF250;ZNF257;ZNF263;ZNF274;ZNF317;ZNF320;ZNF329;ZNF331;ZNF394;ZNF449;ZNF502;ZNF528;ZNF547;ZNF549;ZNF554;ZNF586;ZNF589;ZNF667;ZNF680;ZNF708;ZNF713;ZNF768;ZNF18;ZNF85;ZSCAN16;ZSCAN22
HEN1_HUMAN.H11MO.0.C	104	0.25806451612903225	0.5019606421930646	0.7951182994269204	0.6338637569052228	4.45520846065531e-5	9.28369114368985e-4	Tal-related factors{1.2.3}	Tal / HEN-like factors{1.2.3.1}	ATOH1;ATOH7;ATOH8;BHLHA15;BHLHA9;BHLHE22;BHLHE23;FERD3L;FIGLA;HAND1;HAND2;LYL1;MESP1;MESP2;MSC;MSGN1;NEUROD1;NEUROD2;NEUROD4;NEUROD6;NEUROG1;NEUROG2;NEUROG3;NHLH1;NHLH2;OLIG1;OLIG2;OLIG3;PTF1A;SCX;TAL1;TAL2;TCF15;TCF21;TCF23;TWIST1;TWIST2	NHLH1;LYL1;TAL1
HXA2_HUMAN.H11MO.0.D	18	0.04466501240694789	0.49796953642488556	1.3622020072944707	0.8497341528513765	0.5749376720874628	0.8427318349418894	HOX-related factors{3.1.1}	HOX2{3.1.1.2}	CDX1;CDX2;CDX4;EVX1;EVX2;GBX1;GBX2;GSX1;GSX2;HDX;HMBOX1;HNF1A;HNF1B;HOXA1;HOXA10;HOXA11;HOXA13;HOXA2;HOXA3;HOXA4;HOXA5;HOXA6;HOXA7;HOXA9;HOXB1;HOXB13;HOXB2;HOXB3;HOXB4;HOXB5;HOXB6;HOXB7;HOXB8;HOXB9;HOXC10;HOXC11;HOXC12;HOXC13;HOXC4;HOXC5;HOXC6;HOXC8;HOXC9;HOXD1;HOXD10;HOXD11;HOXD12;HOXD13;HOXD3;HOXD4;HOXD8;HOXD9;MEOX1;MEOX2;MNX1;PDX1;POU1F1;POU2F1;POU2F2;POU2F3;POU3F1;POU3F2;POU3F3;POU3F4;POU4F1;…	HOXA2;HOXB2
MEIS1_HUMAN.H11MO.0.A	17	0.04218362282878412	0.49706486668028865	1.400778177941693	0.8627771700010394	0.64239787026182	0.9050894857386373	TALE-type homeo domain factors{3.1.4}	MEIS{3.1.4.2}	IRX1;IRX2;IRX3;IRX4;IRX5;IRX6;MEIS1;MEIS2;MEIS3;MKX;PBX1;PBX2;PBX3;PKNOX1;PKNOX2;TGIF1;TGIF2;TGIF2LX;TGIF2LY	MEIS1;MEIS2;MEIS3
TAL1_HUMAN.H11MO.1.A	56	0.13895781637717122	0.4965342992378977	0.892339823973866	0.6710809589146164	0.004456379142887791	0.04139600384537936	Tal-related factors{1.2.3}	Tal / HEN-like factors{1.2.3.1}	ATOH1;ATOH7;ATOH8;BHLHA15;BHLHA9;BHLHE22;BHLHE23;FERD3L;FIGLA;HAND1;HAND2;LYL1;MESP1;MESP2;MSC;MSGN1;NEUROD1;NEUROD2;NEUROD4;NEUROD6;NEUROG1;NEUROG2;NEUROG3;NHLH1;NHLH2;OLIG1;OLIG2;OLIG3;PTF1A;SCX;TAL1;TAL2;TCF15;TCF21;TCF23;TWIST1;TWIST2	NHLH1;LYL1;TAL1
ARX_HUMAN.H11MO.0.D	15	0.03722084367245657	0.4962952001203563	1.4978150443419935	0.896061730557181	0.8018241755996142	0.9772764195857314	Paired-related HD factors{3.1.3}	ARX{3.1.3.3}	ALX1;ALX3;ALX4;ARGFX;ARX;CRX;DMBX1;DPRX;DRGX;DUX4;DUXA;ESX1;GSC;GSC2;HESX1;ISX;LEUTX;MIXL1;NOBOX;OTP;OTX1;OTX2;PHOX2A;PHOX2B;PITX1;PITX2;PITX3;PROP1;PRRX1;PRRX2;RAX;RAX2;RHOXF1;RHOXF2;SEBOX;SHOX;SHOX2;TPRX1;UNCX;VSX1;VSX2	ARX
LHX3_HUMAN.H11MO.0.C	17	0.04218362282878412	0.4946416206544776	1.3938820908551468	0.8585250236521887	0.6426326731477845	0.9050894857386373	HD-LIM factors{3.1.5}	Lhx-3-like factors{3.1.5.4}	ISL1;ISL2;LHX1;LHX2;LHX3;LHX4;LHX5;LHX6;LHX8;LHX9;LMX1A;LMX1B	LHX3;LHX4
TGIF1_HUMAN.H11MO.0.A	28	0.06947890818858561	0.4931400699663331	1.1063306418248158	0.752595310598278	0.1630692603921189	0.4875001236309498	TALE-type homeo domain factors{3.1.4}	TGIF{3.1.4.6}	IRX1;IRX2;IRX3;IRX4;IRX5;IRX6;MEIS1;MEIS2;MEIS3;MKX;PBX1;PBX2;PBX3;PKNOX1;PKNOX2;TGIF1;TGIF2;TGIF2LX;TGIF2LY	TGIF2LX;TGIF1;TGIF2
NR1I2_HUMAN.H11MO.0.C	22	0.05459057071960298	0.49106396372799505	1.2197765551949666	0.7934145882837658	0.32180050200100274	0.6879654971704933	Thyroid hormone receptor-related factors (NR1){2.1.2}	Vitamin D receptor (NR1I){2.1.2.4}	NR1D1;NR1D2;NR1H2;NR1H3;NR1H4;NR1I2;NR1I3;PPARA;PPARD;PPARG;RARA;RARB;RARG;RORA;RORB;RORC;THRA;THRB;VDR	NR1I2;NR1I3;VDR
FOXI1_HUMAN.H11MO.0.B	17	0.04218362282878412	0.4865457498140374	1.371100235033171	0.8444979868320813	0.5660014476575382	0.8392059925845423	Forkhead box (FOX) factors{3.3.1}	FOXI{3.3.1.9}	FOXA1;FOXA2;FOXA3;FOXB1;FOXB2;FOXC1;FOXC2;FOXD1;FOXD2;FOXD3;FOXD4;FOXD4L1;FOXD4L3;FOXD4L4;FOXD4L5;FOXD4L6;FOXE1;FOXE3;FOXF1;FOXF2;FOXG1;FOXH1;FOXI1;FOXI2;FOXI3;FOXJ1;FOXJ2;FOXJ3;FOXK1;FOXK2;FOXL1;FOXL2;FOXM1;FOXN1;FOXN2;FOXN3;FOXN4;FOXO1;FOXO3;FOXO4;FOXO6;FOXP1;FOXP2;FOXP3;FOXP4;FOXQ1;FOXR1;FOXR2;FOXS1	FOXI1
HAND1_HUMAN.H11MO.1.D	64	0.1588089330024814	0.4836068109460933	0.8412930036443977	0.6422513530247344	8.275234372918655e-4	0.011393224467000505	Tal-related factors{1.2.3}	Twist-like factors{1.2.3.2}	ATOH1;ATOH7;ATOH8;BHLHA15;BHLHA9;BHLHE22;BHLHE23;FERD3L;FIGLA;HAND1;HAND2;LYL1;MESP1;MESP2;MSC;MSGN1;NEUROD1;NEUROD2;NEUROD4;NEUROD6;NEUROG1;NEUROG2;NEUROG3;NHLH1;NHLH2;OLIG1;OLIG2;OLIG3;PTF1A;SCX;TAL1;TAL2;TCF15;TCF21;TCF23;TWIST1;TWIST2	FIGLA;HAND1;PTF1A;TWIST1
ALX4_HUMAN.H11MO.0.D	17	0.04218362282878412	0.4776664243468069	1.345972205212809	0.82904813638885	0.5673713796170042	0.8394218529418678	Paired-related HD factors{3.1.3}	ALX{3.1.3.1}	ALX1;ALX3;ALX4;ARGFX;ARX;CRX;DMBX1;DPRX;DRGX;DUX4;DUXA;ESX1;GSC;GSC2;HESX1;ISX;LEUTX;MIXL1;NOBOX;OTP;OTX1;OTX2;PHOX2A;PHOX2B;PITX1;PITX2;PITX3;PROP1;PRRX1;PRRX2;RAX;RAX2;RHOXF1;RHOXF2;SEBOX;SHOX;SHOX2;TPRX1;UNCX;VSX1;VSX2	ALX1;ALX3;ALX4
AP2D_HUMAN.H11MO.0.D	162	0.40198511166253104	0.47678470797257333	0.7179072958426195	0.5856936630665894	1.2924500994627537e-7	5.535994592698795e-6	AP-2{1.3.1}	AP-2delta{1.3.1.0.4}	TFAP2A;TFAP2B;TFAP2C;TFAP2D	TFAP2D
DLX5_HUMAN.H11MO.0.D	17	0.04218362282878412	0.47592082356056076	1.3410649920863238	0.8260224063152675	0.49580566900242395	0.8057699199469943	NK-related factors{3.1.2}	DLX{3.1.2.5}	BARHL1;BARHL2;BARX1;BARX2;BSX;DBX1;DBX2;DLX1;DLX2;DLX3;DLX4;DLX5;DLX6;EMX1;EMX2;EN1;EN2;HHEX;HLX;HMX1;HMX2;HMX3;LBX1;LBX2;MSX1;MSX2;NANOG;NKX1-1;NKX1-2;NKX2-1;NKX2-2;NKX2-3;NKX2-4;NKX2-5;NKX2-6;NKX2-8;NKX3-1;NKX3-2;NKX6-1;NKX6-2;NKX6-3;NOTO;TLX1;TLX2;TLX3;VAX1;VAX2;VENTX	DLX1;DLX2;DLX3;DLX4;DLX5;DLX6
E2F1_HUMAN.H11MO.0.A	125	0.31017369727047145	0.4713572124868336	0.7278079411793211	0.5870437214152617	4.264180464860863e-7	1.6438415692038626e-5	E2F-related factors{3.3.2}	E2F{3.3.2.1}	E2F1;E2F2;E2F3;E2F4;E2F5;E2F6;E2F7;E2F8;TFDP1;TFDP2	E2F1;E2F2;E2F3;E2F4;E2F5;E2F6;E2F7;E2F8
MECP2_HUMAN.H11MO.0.C	108	0.2679900744416873	0.46988770162907956	0.7400517223112453	0.5915192579559387	1.6212734976574385e-6	5.952389841399453e-5			MECP2	MECP2
MYNN_HUMAN.H11MO.0.D	18	0.04466501240694789	0.468827676430971	1.282567013015577	0.8000716435682521	0.4430557238835807	0.7757985436969586	More than 3 adjacent zinc finger factors{2.3.3}	unclassified{2.3.3.0}	BCL6B;BCL6;CTCFL;CTCF;FEZF1;GFI1B;GFI1;GLI1;GLI2;GLI3;GLIS1;GLIS2;GLIS3;MTF1;MYNN;MZF1;OSR2;OVOL1;OVOL2;ZNF146;PLAG1;PLAGL1;PRDM14;PRDM1;PRDM6;SCRT1;SCRT2;SNAI1;SNAI2;YY1;YY2;WT1;ZNF324;ZNF354A;ZBTB14;ZBTB18;ZBTB48;ZBTB49;ZBTB7A;ZBTB7B;ZBTB6;ZFP64;ZFP28;ZFP42;ZFP82;ZFX;ZIC1;ZIC2;ZIC3;ZIC4;ZIM3;ZKSCAN1;ZKSCAN3;ZNF121;ZNF136;ZNF140;ZNF143;ZNF148;ZNF214;ZNF232;ZNF250;ZNF257;ZNF260;ZNF263;ZNF264;ZNF2…	MYNN;MZF1;OSR2;PRDM14;PRDM6;WT1;ZBTB14;ZBTB48;ZBTB49;ZFP64;ZFP28;ZIM3;ZNF121;ZNF250;ZNF257;ZNF263;ZNF274;ZNF317;ZNF320;ZNF329;ZNF331;ZNF394;ZNF449;ZNF502;ZNF528;ZNF547;ZNF549;ZNF554;ZNF586;ZNF589;ZNF667;ZNF680;ZNF708;ZNF713;ZNF768;ZNF18;ZNF85;ZSCAN16;ZSCAN22
HXD4_HUMAN.H11MO.0.D	11	0.02729528535980149	0.46356912407867773	1.6972402360417003	0.9371362948356439	1	1	HOX-related factors{3.1.1}	HOX4{3.1.1.4}	CDX1;CDX2;CDX4;EVX1;EVX2;GBX1;GBX2;GSX1;GSX2;HDX;HMBOX1;HNF1A;HNF1B;HOXA1;HOXA10;HOXA11;HOXA13;HOXA2;HOXA3;HOXA4;HOXA5;HOXA6;HOXA7;HOXA9;HOXB1;HOXB13;HOXB2;HOXB3;HOXB4;HOXB5;HOXB6;HOXB7;HOXB8;HOXB9;HOXC10;HOXC11;HOXC12;HOXC13;HOXC4;HOXC5;HOXC6;HOXC8;HOXC9;HOXD1;HOXD10;HOXD11;HOXD12;HOXD13;HOXD3;HOXD4;HOXD8;HOXD9;MEOX1;MEOX2;MNX1;PDX1;POU1F1;POU2F1;POU2F2;POU2F3;POU3F1;POU3F2;POU3F3;POU3F4;POU4F1;…	HOXB4;HOXD4
VSX1_HUMAN.H11MO.0.D	16	0.03970223325062035	0.45991544221980574	1.3388014801216344	0.8132815008299723	0.48550199222687185	0.7969835333733916	Paired-related HD factors{3.1.3}	VSX{3.1.3.28}	ALX1;ALX3;ALX4;ARGFX;ARX;CRX;DMBX1;DPRX;DRGX;DUX4;DUXA;ESX1;GSC;GSC2;HESX1;ISX;LEUTX;MIXL1;NOBOX;OTP;OTX1;OTX2;PHOX2A;PHOX2B;PITX1;PITX2;PITX3;PROP1;PRRX1;PRRX2;RAX;RAX2;RHOXF1;RHOXF2;SEBOX;SHOX;SHOX2;TPRX1;UNCX;VSX1;VSX2	VSX1;VSX2
ZN317_HUMAN.H11MO.0.C	20	0.04962779156327544	0.45880722182135447	1.1913233078002265	0.760073907499712	0.2628700804707445	0.6249862109844899	More than 3 adjacent zinc finger factors{2.3.3}	unclassified{2.3.3.0}	BCL6B;BCL6;CTCFL;CTCF;FEZF1;GFI1B;GFI1;GLI1;GLI2;GLI3;GLIS1;GLIS2;GLIS3;MTF1;MYNN;MZF1;OSR2;OVOL1;OVOL2;ZNF146;PLAG1;PLAGL1;PRDM14;PRDM1;PRDM6;SCRT1;SCRT2;SNAI1;SNAI2;YY1;YY2;WT1;ZNF324;ZNF354A;ZBTB14;ZBTB18;ZBTB48;ZBTB49;ZBTB7A;ZBTB7B;ZBTB6;ZFP64;ZFP28;ZFP42;ZFP82;ZFX;ZIC1;ZIC2;ZIC3;ZIC4;ZIM3;ZKSCAN1;ZKSCAN3;ZNF121;ZNF136;ZNF140;ZNF143;ZNF148;ZNF214;ZNF232;ZNF250;ZNF257;ZNF260;ZNF263;ZNF264;ZNF2…	MYNN;MZF1;OSR2;PRDM14;PRDM6;WT1;ZBTB14;ZBTB48;ZBTB49;ZFP64;ZFP28;ZIM3;ZNF121;ZNF250;ZNF257;ZNF263;ZNF274;ZNF317;ZNF320;ZNF329;ZNF331;ZNF394;ZNF449;ZNF502;ZNF528;ZNF547;ZNF549;ZNF554;ZNF586;ZNF589;ZNF667;ZNF680;ZNF708;ZNF713;ZNF768;ZNF18;ZNF85;ZSCAN16;ZSCAN22
TFDP1_HUMAN.H11MO.0.C	110	0.2729528535980149	0.4582458346921098	0.7197890897339033	0.5760454473529791	3.819510100299778e-7	1.549916993332173e-5	E2F-related factors{3.3.2}	Dp-1{3.3.2.2}	E2F1;E2F2;E2F3;E2F4;E2F5;E2F6;E2F7;E2F8;TFDP1;TFDP2	TFDP1
ZN384_HUMAN.H11MO.0.C	19	0.04714640198511166	0.45348874624519525	1.2072392933507903	0.7619720138653656	0.2959680609149973	0.6633470202484387	More than 3 adjacent zinc finger factors{2.3.3}	ZNF362-like factors{2.3.3.37}	BCL6;BCL6B;CTCF;CTCFL;FEZF1;FEZF2;GFI1;GFI1B;GLI1;GLI2;GLI3;GLI4;GLIS1;GLIS2;GLIS3;HKR1;MTF1;MYNN;MZF1;OSR2;OVOL1;OVOL2;PLAG1;PLAGL1;PLAGL2;PRDM1;PRDM14;PRDM6;SCRT1;SCRT2;SNAI1;SNAI2;SNAI3;WT1;YY1;YY2;ZBTB12;ZBTB14;ZBTB18;ZBTB20;ZBTB26;ZBTB42;ZBTB45;ZBTB47;ZBTB48;ZBTB49;ZBTB6;ZBTB7A;ZBTB7B;ZBTB7C;ZFP14;ZFP2;ZFP28;ZFP30;ZFP37;ZFP42;ZFP64;ZFP69;ZFP69B;ZFP82;ZFP91;ZFX;ZIC1;ZIC2;ZIC3;ZIC4;ZIC5;ZIK1;Z…	ZNF384
UNC4_HUMAN.H11MO.0.D	16	0.03970223325062035	0.4493405376894946	1.3079860010652506	0.7945673787584772	0.4210252910327493	0.7670971300756817	Paired-related HD factors{3.1.3}	UNCX{3.1.3.27}	ALX1;ALX3;ALX4;ARGFX;ARX;CRX;DMBX1;DPRX;DRGX;DUX4;DUXA;ESX1;GSC;GSC2;HESX1;ISX;LEUTX;MIXL1;NOBOX;OTP;OTX1;OTX2;PHOX2A;PHOX2B;PITX1;PITX2;PITX3;PROP1;PRRX1;PRRX2;RAX;RAX2;RHOXF1;RHOXF2;SEBOX;SHOX;SHOX2;TPRX1;UNCX;VSX1;VSX2	UNCX
THAP1_HUMAN.H11MO.0.C	166	0.4119106699751861	0.44922401250675753	0.6753655794224755	0.5513332743909415	3.2657102158740103e-9	2.2889659785807837e-7	THAP-related factors{2.9.1}	THAP1{2.9.1.0.1}	THAP1;THAP10;THAP11;THAP12;THAP2;THAP3;THAP4;THAP5;THAP6;THAP7;THAP8;THAP9	THAP1
ZN214_HUMAN.H11MO.0.C	17	0.04218362282878412	0.4490464835150389	1.2652930498885475	0.7793721570548257	0.3742243127208136	0.7417145118451086	More than 3 adjacent zinc finger factors{2.3.3}	ZNF214-like factors{2.3.3.56}	BCL6;BCL6B;CTCF;CTCFL;FEZF1;FEZF2;GFI1;GFI1B;GLI1;GLI2;GLI3;GLI4;GLIS1;GLIS2;GLIS3;HKR1;MTF1;MYNN;MZF1;OSR2;OVOL1;OVOL2;PLAG1;PLAGL1;PLAGL2;PRDM1;PRDM14;PRDM6;SCRT1;SCRT2;SNAI1;SNAI2;SNAI3;WT1;YY1;YY2;ZBTB12;ZBTB14;ZBTB18;ZBTB20;ZBTB26;ZBTB42;ZBTB45;ZBTB47;ZBTB48;ZBTB49;ZBTB6;ZBTB7A;ZBTB7B;ZBTB7C;ZFP14;ZFP2;ZFP28;ZFP30;ZFP37;ZFP42;ZFP64;ZFP69;ZFP69B;ZFP82;ZFP91;ZFX;ZIC1;ZIC2;ZIC3;ZIC4;ZIC5;ZIK1;Z…	ZNF214
PLAL1_HUMAN.H11MO.0.D	70	0.17369727047146402	0.448344615199731	0.7643956539547321	0.5889500339746284	2.5846594206806355e-5	5.693635466699343e-4	More than 3 adjacent zinc finger factors{2.3.3}	PLAG factors{2.3.3.25}	BCL6;BCL6B;CTCF;CTCFL;FEZF1;FEZF2;GFI1;GFI1B;GLI1;GLI2;GLI3;GLI4;GLIS1;GLIS2;GLIS3;HKR1;MTF1;MYNN;MZF1;OSR2;OVOL1;OVOL2;PLAG1;PLAGL1;PLAGL2;PRDM1;PRDM14;PRDM6;SCRT1;SCRT2;SNAI1;SNAI2;SNAI3;WT1;YY1;YY2;ZBTB12;ZBTB14;ZBTB18;ZBTB20;ZBTB26;ZBTB42;ZBTB45;ZBTB47;ZBTB48;ZBTB49;ZBTB6;ZBTB7A;ZBTB7B;ZBTB7C;ZFP14;ZFP2;ZFP28;ZFP30;ZFP37;ZFP42;ZFP64;ZFP69;ZFP69B;ZFP82;ZFP91;ZFX;ZIC1;ZIC2;ZIC3;ZIC4;ZIC5;ZIK1;Z…	PLAG1;PLAGL1
E2F4_HUMAN.H11MO.0.A	139	0.34491315136476425	0.44639604826988416	0.6810960033501074	0.5523906645587892	7.758000734937246e-9	4.272441833311869e-7	E2F-related factors{3.3.2}	E2F{3.3.2.1}	E2F1;E2F2;E2F3;E2F4;E2F5;E2F6;E2F7;E2F8;TFDP1;TFDP2	E2F1;E2F2;E2F3;E2F4;E2F5;E2F6;E2F7;E2F8
SP1_HUMAN.H11MO.1.A	167	0.4143920595533499	0.4460812717264033	0.6703979245747402	0.5473748527888209	2.259424653650516e-9	1.7420164079645476e-7	Three-zinc finger Krüppel-related factors{2.3.1}	Sp1-like factors{2.3.1.1}	EGR1;EGR2;EGR3;EGR4;KLF1;KLF10;KLF11;KLF12;KLF13;KLF14;KLF15;KLF16;KLF17;KLF2;KLF3;KLF4;KLF5;KLF6;KLF7;KLF8;KLF9;SP1;SP2;SP3;SP4;SP5;SP6;SP7;SP8;SP9	SP1;SP2;SP3;SP4
ZIC4_HUMAN.H11MO.0.D	80	0.19851116625310175	0.44578711483412414	0.7393272117611303	0.5769825360098697	4.415582127993464e-6	1.48017992203607e-4	More than 3 adjacent zinc finger factors{2.3.3}	GLI-like factors{2.3.3.1}	BCL6;BCL6B;CTCF;CTCFL;FEZF1;FEZF2;GFI1;GFI1B;GLI1;GLI2;GLI3;GLI4;GLIS1;GLIS2;GLIS3;HKR1;MTF1;MYNN;MZF1;OSR2;OVOL1;OVOL2;PLAG1;PLAGL1;PLAGL2;PRDM1;PRDM14;PRDM6;SCRT1;SCRT2;SNAI1;SNAI2;SNAI3;WT1;YY1;YY2;ZBTB12;ZBTB14;ZBTB18;ZBTB20;ZBTB26;ZBTB42;ZBTB45;ZBTB47;ZBTB48;ZBTB49;ZBTB6;ZBTB7A;ZBTB7B;ZBTB7C;ZFP14;ZFP2;ZFP28;ZFP30;ZFP37;ZFP42;ZFP64;ZFP69;ZFP69B;ZFP82;ZFP91;ZFX;ZIC1;ZIC2;ZIC3;ZIC4;ZIC5;ZIK1;Z…	GLI1;GLI2;GLI3;GLIS1;GLIS2;GLIS3;ZIC1;ZIC2;ZIC3;ZIC4
ZN652_HUMAN.H11MO.0.D	14	0.034739454094292806	0.44474341290688013	1.396689059053881	0.8216794344393135	0.5351300738825476	0.817000568244444	More than 3 adjacent zinc finger factors{2.3.3}	ZNF652-like factors{2.3.3.29}	BCL6;BCL6B;CTCF;CTCFL;FEZF1;FEZF2;GFI1;GFI1B;GLI1;GLI2;GLI3;GLI4;GLIS1;GLIS2;GLIS3;HKR1;MTF1;MYNN;MZF1;OSR2;OVOL1;OVOL2;PLAG1;PLAGL1;PLAGL2;PRDM1;PRDM14;PRDM6;SCRT1;SCRT2;SNAI1;SNAI2;SNAI3;WT1;YY1;YY2;ZBTB12;ZBTB14;ZBTB18;ZBTB20;ZBTB26;ZBTB42;ZBTB45;ZBTB47;ZBTB48;ZBTB49;ZBTB6;ZBTB7A;ZBTB7B;ZBTB7C;ZFP14;ZFP2;ZFP28;ZFP30;ZFP37;ZFP42;ZFP64;ZFP69;ZFP69B;ZFP82;ZFP91;ZFX;ZIC1;ZIC2;ZIC3;ZIC4;ZIC5;ZIK1;Z…	ZNF652
LHX9_HUMAN.H11MO.0.D	16	0.03970223325062035	0.4424519265574873	1.2879077044783789	0.7823730736546259	0.422201820066034	0.7670971300756817	HD-LIM factors{3.1.5}	Lhx-2-like factors{3.1.5.3}	ISL1;ISL2;LHX1;LHX2;LHX3;LHX4;LHX5;LHX6;LHX8;LHX9;LMX1A;LMX1B	LHX2;LHX9
DLX4_HUMAN.H11MO.0.D	17	0.04218362282878412	0.439644600326216	1.238750115036393	0.763029550483893	0.3222474475689792	0.6879654971704933	NK-related factors{3.1.2}	DLX{3.1.2.5}	BARHL1;BARHL2;BARX1;BARX2;BSX;DBX1;DBX2;DLX1;DLX2;DLX3;DLX4;DLX5;DLX6;EMX1;EMX2;EN1;EN2;HHEX;HLX;HMX1;HMX2;HMX3;LBX1;LBX2;MSX1;MSX2;NANOG;NKX1-1;NKX1-2;NKX2-1;NKX2-2;NKX2-3;NKX2-4;NKX2-5;NKX2-6;NKX2-8;NKX3-1;NKX3-2;NKX6-1;NKX6-2;NKX6-3;NOTO;TLX1;TLX2;TLX3;VAX1;VAX2;VENTX	DLX1;DLX2;DLX3;DLX4;DLX5;DLX6
CEBPZ_HUMAN.H11MO.0.D	17	0.04218362282878412	0.43623044577146647	1.2291145765779987	0.7570948377626618	0.323013631615718	0.6879654971704933			CEBPZ	CEBPZ
GBX2_HUMAN.H11MO.0.D	15	0.03722084367245657	0.4328503462683279	1.3060732033354154	0.7814309578662999	0.40967441592399895	0.7620684990369526	HOX-related factors{3.1.1}	GBX (Gastrulation brain homeobox){3.1.1.11}	CDX1;CDX2;CDX4;EVX1;EVX2;GBX1;GBX2;GSX1;GSX2;HDX;HMBOX1;HNF1A;HNF1B;HOXA1;HOXA10;HOXA11;HOXA13;HOXA2;HOXA3;HOXA4;HOXA5;HOXA6;HOXA7;HOXA9;HOXB1;HOXB13;HOXB2;HOXB3;HOXB4;HOXB5;HOXB6;HOXB7;HOXB8;HOXB9;HOXC10;HOXC11;HOXC12;HOXC13;HOXC4;HOXC5;HOXC6;HOXC8;HOXC9;HOXD1;HOXD10;HOXD11;HOXD12;HOXD13;HOXD3;HOXD4;HOXD8;HOXD9;MEOX1;MEOX2;MNX1;PDX1;POU1F1;POU2F1;POU2F2;POU2F3;POU3F1;POU3F2;POU3F3;POU3F4;POU4F1;…	GBX1;GBX2
HME2_HUMAN.H11MO.0.D	15	0.03722084367245657	0.43241259354825595	1.3047430288923727	0.7806356261940888	0.4097206110154752	0.7620684990369526	NK-related factors{3.1.2}	EN (Engrailed-like factors){3.1.2.7}	BARHL1;BARHL2;BARX1;BARX2;BSX;DBX1;DBX2;DLX1;DLX2;DLX3;DLX4;DLX5;DLX6;EMX1;EMX2;EN1;EN2;HHEX;HLX;HMX1;HMX2;HMX3;LBX1;LBX2;MSX1;MSX2;NANOG;NKX1-1;NKX1-2;NKX2-1;NKX2-2;NKX2-3;NKX2-4;NKX2-5;NKX2-6;NKX2-8;NKX3-1;NKX3-2;NKX6-1;NKX6-2;NKX6-3;NOTO;TLX1;TLX2;TLX3;VAX1;VAX2;VENTX	EN1;EN2
MBD2_HUMAN.H11MO.0.B	122	0.3027295285359802	0.4317693849588434	0.6687309861014997	0.5386503619865352	4.613234386986615e-9	2.9640030936389e-7			MBD2	MBD2
MAF_HUMAN.H11MO.0.A	28	0.06947890818858561	0.4305121144113665	0.9657900522099937	0.6570351294051862	0.03160298999918492	0.16920767562063593	Maf-related factors{1.1.3}	Large Maf factors{1.1.3.1}	MAF;MAFA;MAFB;MAFF;MAFG;MAFK;NRL	MAFA;MAFB;MAF;NRL
KAISO_HUMAN.H11MO.0.A	70	0.17369727047146402	0.4301352053383973	0.7333463161305681	0.5650414145773129	5.036481059943513e-6	1.6179695405068537e-4	Other factors with up to three adjacent zinc fingers{2.3.2}	Factors with 2-3 adjacent zinc fingersand a BTB/POZ domain{2.3.2.1}	AEBP2;OSR1;OVOL3;ZBTB22;ZBTB32;ZBTB33;ZBTB34;ZBTB37;ZBTB43;ZBTB46;ZBTB5;ZBTB8B;ZFPM2;ZNF174;ZNF396;ZNF414;ZNF446;ZNF487;ZNF511;ZNF580;ZNF705A;ZNF740;ZSCAN1	ZBTB33
SOX7_HUMAN.H11MO.0.D	15	0.03722084367245657	0.42972735039023024	1.2965619672872872	0.7757649616669386	0.4101981606796981	0.7620684990369526	SOX-related factors{4.1.1}	Group F{4.1.1.6}	BBX;CIC;HBP1;SOX1;SOX10;SOX11;SOX12;SOX13;SOX14;SOX15;SOX17;SOX18;SOX2;SOX21;SOX3;SOX30;SOX4;SOX5;SOX6;SOX7;SOX8;SOX9;SRY	SOX17;SOX18;SOX7
HXD9_HUMAN.H11MO.0.D	9	0.022332506203473945	0.42788476669237285	1.8120230186970938	0.9436247125831804	1	1	HOX-related factors{3.1.1}	HOX9-13{3.1.1.8}	CDX1;CDX2;CDX4;EVX1;EVX2;GBX1;GBX2;GSX1;GSX2;HDX;HMBOX1;HNF1A;HNF1B;HOXA1;HOXA10;HOXA11;HOXA13;HOXA2;HOXA3;HOXA4;HOXA5;HOXA6;HOXA7;HOXA9;HOXB1;HOXB13;HOXB2;HOXB3;HOXB4;HOXB5;HOXB6;HOXB7;HOXB8;HOXB9;HOXC10;HOXC11;HOXC12;HOXC13;HOXC4;HOXC5;HOXC6;HOXC8;HOXC9;HOXD1;HOXD10;HOXD11;HOXD12;HOXD13;HOXD3;HOXD4;HOXD8;HOXD9;MEOX1;MEOX2;MNX1;PDX1;POU1F1;POU2F1;POU2F2;POU2F3;POU3F1;POU3F2;POU3F3;POU3F4;POU4F1;…	HOXA10;HOXA11;HOXA13;HOXA9;HOXB13;HOXC10;HOXC11;HOXC12;HOXC13;HOXC9;HOXD10;HOXD11;HOXD12;HOXD13;HOXD9
E2F2_HUMAN.H11MO.0.B	54	0.13399503722084366	0.42586193309887777	0.7725296291917889	0.5785092383893488	8.557607053544608e-5	0.0015709321519721173	E2F-related factors{3.3.2}	E2F{3.3.2.1}	E2F1;E2F2;E2F3;E2F4;E2F5;E2F6;E2F7;E2F8;TFDP1;TFDP2	E2F1;E2F2;E2F3;E2F4;E2F5;E2F6;E2F7;E2F8
HXC13_HUMAN.H11MO.0.D	16	0.03970223325062035	0.4250888528815742	1.2372865241143662	0.7516449002902642	0.31157845813376195	0.6786073198337018	HOX-related factors{3.1.1}	HOX9-13{3.1.1.8}	CDX1;CDX2;CDX4;EVX1;EVX2;GBX1;GBX2;GSX1;GSX2;HDX;HMBOX1;HNF1A;HNF1B;HOXA1;HOXA10;HOXA11;HOXA13;HOXA2;HOXA3;HOXA4;HOXA5;HOXA6;HOXA7;HOXA9;HOXB1;HOXB13;HOXB2;HOXB3;HOXB4;HOXB5;HOXB6;HOXB7;HOXB8;HOXB9;HOXC10;HOXC11;HOXC12;HOXC13;HOXC4;HOXC5;HOXC6;HOXC8;HOXC9;HOXD1;HOXD10;HOXD11;HOXD12;HOXD13;HOXD3;HOXD4;HOXD8;HOXD9;MEOX1;MEOX2;MNX1;PDX1;POU1F1;POU2F1;POU2F2;POU2F3;POU3F1;POU3F2;POU3F3;POU3F4;POU4F1;…	HOXA10;HOXA11;HOXA13;HOXA9;HOXB13;HOXC10;HOXC11;HOXC12;HOXC13;HOXC9;HOXD10;HOXD11;HOXD12;HOXD13;HOXD9
LHX6_HUMAN.H11MO.0.D	14	0.034739454094292806	0.42504924187339893	1.3347143806329174	0.7852582877852142	0.46328357003250725	0.7828271654016477	HD-LIM factors{3.1.5}	Lhx-6-like factors{3.1.5.5}	ISL1;ISL2;LHX1;LHX2;LHX3;LHX4;LHX5;LHX6;LHX8;LHX9;LMX1A;LMX1B	LHX6;LHX8
ZFX_HUMAN.H11MO.1.A	157	0.38957816377171217	0.4230377150101263	0.6384364029348599	0.5203496466203953	9.808260783448767e-11	8.402410071154443e-9	More than 3 adjacent zinc finger factors{2.3.3}	ZFX/ZFY factors{2.3.3.65}	BCL6;BCL6B;CTCF;CTCFL;FEZF1;FEZF2;GFI1;GFI1B;GLI1;GLI2;GLI3;GLI4;GLIS1;GLIS2;GLIS3;HKR1;MTF1;MYNN;MZF1;OSR2;OVOL1;OVOL2;PLAG1;PLAGL1;PLAGL2;PRDM1;PRDM14;PRDM6;SCRT1;SCRT2;SNAI1;SNAI2;SNAI3;WT1;YY1;YY2;ZBTB12;ZBTB14;ZBTB18;ZBTB20;ZBTB26;ZBTB42;ZBTB45;ZBTB47;ZBTB48;ZBTB49;ZBTB6;ZBTB7A;ZBTB7B;ZBTB7C;ZFP14;ZFP2;ZFP28;ZFP30;ZFP37;ZFP42;ZFP64;ZFP69;ZFP69B;ZFP82;ZFP91;ZFX;ZIC1;ZIC2;ZIC3;ZIC4;ZIC5;ZIK1;Z…	ZFX
PAX3_HUMAN.H11MO.0.D	12	0.02977667493796526	0.4225726442924869	1.459919095008317	0.8254970451540222	0.5925473519778093	0.859659680390921	Paired plus homeo domain{3.2.1}	PAX-3/7{3.2.1.1}	PAX3;PAX4;PAX6;PAX7	PAX3;PAX7
PDX1_HUMAN.H11MO.1.A	14	0.034739454094292806	0.41380651566512333	1.299413856120451	0.7645001059495298	0.39799256726654086	0.7581104489698397	HOX-related factors{3.1.1}	PDX{3.1.1.15}	CDX1;CDX2;CDX4;EVX1;EVX2;GBX1;GBX2;GSX1;GSX2;HDX;HMBOX1;HNF1A;HNF1B;HOXA1;HOXA10;HOXA11;HOXA13;HOXA2;HOXA3;HOXA4;HOXA5;HOXA6;HOXA7;HOXA9;HOXB1;HOXB13;HOXB2;HOXB3;HOXB4;HOXB5;HOXB6;HOXB7;HOXB8;HOXB9;HOXC10;HOXC11;HOXC12;HOXC13;HOXC4;HOXC5;HOXC6;HOXC8;HOXC9;HOXD1;HOXD10;HOXD11;HOXD12;HOXD13;HOXD3;HOXD4;HOXD8;HOXD9;MEOX1;MEOX2;MNX1;PDX1;POU1F1;POU2F1;POU2F2;POU2F3;POU3F1;POU3F2;POU3F3;POU3F4;POU4F1;…	PDX1
PAX1_HUMAN.H11MO.0.D	25	0.062034739454094295	0.4128798651166811	0.9697646177427819	0.6464923832849595	0.031351441559375894	0.16920767562063593	Paired domain only{3.2.2}	PAX-1/9 (no homeo remnant){3.2.2.1}	PAX1;PAX2;PAX5;PAX8;PAX9	PAX1
MYBB_HUMAN.H11MO.0.D	15	0.03722084367245657	0.41032081150545924	1.237999413044509	0.7407021791470861	0.3002120516929431	0.6668649749758665	Myb/SANT domain factors{3.5.1}	Myb-like factors{3.5.1.1}	CDC5L;DMTF1;MYB;MYBL1;MYBL2;SMARCA1;SMARCA5;SNAPC4;TRERF1;ZNF541	CDC5L;MYBL1;MYBL2;MYB
DLX1_HUMAN.H11MO.0.D	18	0.04466501240694789	0.40896948422250684	1.1185474441363221	0.6978235245230644	0.14931914433415447	0.4669289429259141	NK-related factors{3.1.2}	DLX{3.1.2.5}	BARHL1;BARHL2;BARX1;BARX2;BSX;DBX1;DBX2;DLX1;DLX2;DLX3;DLX4;DLX5;DLX6;EMX1;EMX2;EN1;EN2;HHEX;HLX;HMX1;HMX2;HMX3;LBX1;LBX2;MSX1;MSX2;NANOG;NKX1-1;NKX1-2;NKX2-1;NKX2-2;NKX2-3;NKX2-4;NKX2-5;NKX2-6;NKX2-8;NKX3-1;NKX3-2;NKX6-1;NKX6-2;NKX6-3;NOTO;TLX1;TLX2;TLX3;VAX1;VAX2;VENTX	DLX1;DLX2;DLX3;DLX4;DLX5;DLX6
NFYC_HUMAN.H11MO.0.A	14	0.034739454094292806	0.4067299653994148	1.277133107911267	0.751409732174513	0.33931615341577087	0.7128412923257748	Heteromeric CCAAT-binding factors{4.2.1}	NF-YC{4.2.1.0.3}	NFYA;NFYB;NFYC	NFYC
NRF1_HUMAN.H11MO.0.A	87	0.21588089330024815	0.39855074483221353	0.6505212271822648	0.5114470092864246	6.754356034901527e-9	4.005852694545444e-7	NRF{0.0.6}	NRF-1 (alpha-pal){0.0.6.0.1}	NRF1	NRF1
ZFX_HUMAN.H11MO.0.A	79	0.19602977667493796	0.3959404838414901	0.6582998888626561	0.5131693187898335	2.241108362900414e-8	1.079934092372637e-6	More than 3 adjacent zinc finger factors{2.3.3}	ZFX/ZFY factors{2.3.3.65}	BCL6;BCL6B;CTCF;CTCFL;FEZF1;FEZF2;GFI1;GFI1B;GLI1;GLI2;GLI3;GLI4;GLIS1;GLIS2;GLIS3;HKR1;MTF1;MYNN;MZF1;OSR2;OVOL1;OVOL2;PLAG1;PLAGL1;PLAGL2;PRDM1;PRDM14;PRDM6;SCRT1;SCRT2;SNAI1;SNAI2;SNAI3;WT1;YY1;YY2;ZBTB12;ZBTB14;ZBTB18;ZBTB20;ZBTB26;ZBTB42;ZBTB45;ZBTB47;ZBTB48;ZBTB49;ZBTB6;ZBTB7A;ZBTB7B;ZBTB7C;ZFP14;ZFP2;ZFP28;ZFP30;ZFP37;ZFP42;ZFP64;ZFP69;ZFP69B;ZFP82;ZFP91;ZFX;ZIC1;ZIC2;ZIC3;ZIC4;ZIC5;ZIK1;Z…	ZFX
RX_HUMAN.H11MO.0.D	12	0.02977667493796526	0.38820880825894305	1.3410814134095197	0.7583441630221808	0.4370466122607049	0.7722200673586658	Paired-related HD factors{3.1.3}	RAX{3.1.3.22}	ALX1;ALX3;ALX4;ARGFX;ARX;CRX;DMBX1;DPRX;DRGX;DUX4;DUXA;ESX1;GSC;GSC2;HESX1;ISX;LEUTX;MIXL1;NOBOX;OTP;OTX1;OTX2;PHOX2A;PHOX2B;PITX1;PITX2;PITX3;PROP1;PRRX1;PRRX2;RAX;RAX2;RHOXF1;RHOXF2;SEBOX;SHOX;SHOX2;TPRX1;UNCX;VSX1;VSX2	RAX2;RAX
PBX2_HUMAN.H11MO.0.C	12	0.02977667493796526	0.38671693995511885	1.3358920778969536	0.7554154751603186	0.43755481778016425	0.7722200673586658	TALE-type homeo domain factors{3.1.4}	PBX{3.1.4.4}	IRX2;IRX3;MEIS1;MEIS2;MEIS3;PBX1;PBX2;PBX3;PKNOX1;TGIF2LX;TGIF1;TGIF2	PBX1;PBX2;PBX3
HXA11_HUMAN.H11MO.0.D	16	0.03970223325062035	0.38350277451944825	1.116117264254734	0.6780766791313633	0.13360637660613867	0.4435657786450485	HOX-related factors{3.1.1}	HOX9-13{3.1.1.8}	CDX1;CDX2;CDX4;EVX1;EVX2;GBX1;GBX2;GSX1;GSX2;HDX;HMBOX1;HNF1A;HNF1B;HOXA1;HOXA10;HOXA11;HOXA13;HOXA2;HOXA3;HOXA4;HOXA5;HOXA6;HOXA7;HOXA9;HOXB1;HOXB13;HOXB2;HOXB3;HOXB4;HOXB5;HOXB6;HOXB7;HOXB8;HOXB9;HOXC10;HOXC11;HOXC12;HOXC13;HOXC4;HOXC5;HOXC6;HOXC8;HOXC9;HOXD1;HOXD10;HOXD11;HOXD12;HOXD13;HOXD3;HOXD4;HOXD8;HOXD9;MEOX1;MEOX2;MNX1;PDX1;POU1F1;POU2F1;POU2F2;POU2F3;POU3F1;POU3F2;POU3F3;POU3F4;POU4F1;…	HOXA10;HOXA11;HOXA13;HOXA9;HOXB13;HOXC10;HOXC11;HOXC12;HOXC13;HOXC9;HOXD10;HOXD11;HOXD12;HOXD13;HOXD9
EVI1_HUMAN.H11MO.0.B	16	0.03970223325062035	0.38296346156090466	1.1145472062979147	0.6771230877609942	0.13359769901388366	0.4435657786450485	Factors with multiple dispersed zinc fingers{2.3.4}	Evi-1-like factors{2.3.4.14}	BCL11A;BCL11B;BNC1;BNC2;E4F1;HIC1;HIC2;HINFP;HIVEP1;HIVEP2;HIVEP3;IKZF1;IKZF2;IKZF3;IKZF4;IKZF5;INSM1;INSM2;MAZ;MECOM;PATZ1;PRDM16;PRDM4;REST;RLF;RREB1;SALL1;SALL2;SALL3;SALL4;VEZF1;ZBTB1;ZBTB17;ZBTB2;ZBTB25;ZBTB4;ZFAT;ZNF134;ZNF211;ZNF217;ZNF219;ZNF248;ZNF256;ZNF292;ZNF296;ZNF319;ZNF334;ZNF335;ZNF341;ZNF37A;ZNF382;ZNF417;ZNF418;ZNF423;ZNF467;ZNF510;ZNF512;ZNF512B;ZNF516;ZNF518A;ZNF518B;ZNF521;ZN…	MECOM
E2F5_HUMAN.H11MO.0.B	26	0.06451612903225806	0.37477630296298226	0.8660255587216077	0.5814913506468183	0.005654450488018041	0.051289192073669526	E2F-related factors{3.3.2}	E2F{3.3.2.1}	E2F1;E2F2;E2F3;E2F4;E2F5;E2F6;E2F7;E2F8;TFDP1;TFDP2	E2F1;E2F2;E2F3;E2F4;E2F5;E2F6;E2F7;E2F8
VAX1_HUMAN.H11MO.0.D	14	0.034739454094292806	0.371813160170633	1.1674235564381303	0.6868758934176249	0.20513614598033422	0.5574307800836638	NK-related factors{3.1.2}	VAX{3.1.2.22}	BARHL1;BARHL2;BARX1;BARX2;BSX;DBX1;DBX2;DLX1;DLX2;DLX3;DLX4;DLX5;DLX6;EMX1;EMX2;EN1;EN2;HHEX;HLX;HMX1;HMX2;HMX3;LBX1;LBX2;MSX1;MSX2;NANOG;NKX1-1;NKX1-2;NKX2-1;NKX2-2;NKX2-3;NKX2-4;NKX2-5;NKX2-6;NKX2-8;NKX3-1;NKX3-2;NKX6-1;NKX6-2;NKX6-3;NOTO;TLX1;TLX2;TLX3;VAX1;VAX2;VENTX	VAX1;VAX2
KAISO_HUMAN.H11MO.1.A	44	0.10918114143920596	0.3693512816834294	0.7094037490540821	0.5175392006658508	1.0769821659705777e-5	2.7678441665443846e-4	Other factors with up to three adjacent zinc fingers{2.3.2}	Factors with 2-3 adjacent zinc fingersand a BTB/POZ domain{2.3.2.1}	AEBP2;OSR1;OVOL3;ZBTB22;ZBTB32;ZBTB33;ZBTB34;ZBTB37;ZBTB43;ZBTB46;ZBTB5;ZBTB8B;ZFPM2;ZNF174;ZNF396;ZNF414;ZNF446;ZNF487;ZNF511;ZNF580;ZNF705A;ZNF740;ZSCAN1	ZBTB33
HXB4_HUMAN.H11MO.0.B	11	0.02729528535980149	0.32876370927040766	1.2031058176904263	0.6644514071401754	0.20533118228762712	0.5574307800836638	HOX-related factors{3.1.1}	HOX4{3.1.1.4}	CDX1;CDX2;CDX4;EVX1;EVX2;GBX1;GBX2;GSX1;GSX2;HDX;HMBOX1;HNF1A;HNF1B;HOXA1;HOXA10;HOXA11;HOXA13;HOXA2;HOXA3;HOXA4;HOXA5;HOXA6;HOXA7;HOXA9;HOXB1;HOXB13;HOXB2;HOXB3;HOXB4;HOXB5;HOXB6;HOXB7;HOXB8;HOXB9;HOXC10;HOXC11;HOXC12;HOXC13;HOXC4;HOXC5;HOXC6;HOXC8;HOXC9;HOXD1;HOXD10;HOXD11;HOXD12;HOXD13;HOXD3;HOXD4;HOXD8;HOXD9;MEOX1;MEOX2;MNX1;PDX1;POU1F1;POU2F1;POU2F2;POU2F3;POU3F1;POU3F2;POU3F3;POU3F4;POU4F1;…	HOXB4;HOXD4
ZBT14_HUMAN.H11MO.0.C	85	0.2109181141439206	0.3145858071952744	0.5156829680794649	0.4046276034590492	1.812884128307518e-15	1.7471670786563704e-13	More than 3 adjacent zinc finger factors{2.3.3}	unclassified{2.3.3.0}	BCL6B;BCL6;CTCFL;CTCF;FEZF1;GFI1B;GFI1;GLI1;GLI2;GLI3;GLIS1;GLIS2;GLIS3;MTF1;MYNN;MZF1;OSR2;OVOL1;OVOL2;ZNF146;PLAG1;PLAGL1;PRDM14;PRDM1;PRDM6;SCRT1;SCRT2;SNAI1;SNAI2;YY1;YY2;WT1;ZNF324;ZNF354A;ZBTB14;ZBTB18;ZBTB48;ZBTB49;ZBTB7A;ZBTB7B;ZBTB6;ZFP64;ZFP28;ZFP42;ZFP82;ZFX;ZIC1;ZIC2;ZIC3;ZIC4;ZIM3;ZKSCAN1;ZKSCAN3;ZNF121;ZNF136;ZNF140;ZNF143;ZNF148;ZNF214;ZNF232;ZNF250;ZNF257;ZNF260;ZNF263;ZNF264;ZNF2…	MYNN;MZF1;OSR2;PRDM14;PRDM6;WT1;ZBTB14;ZBTB48;ZBTB49;ZFP64;ZFP28;ZIM3;ZNF121;ZNF250;ZNF257;ZNF263;ZNF274;ZNF317;ZNF320;ZNF329;ZNF331;ZNF394;ZNF449;ZNF502;ZNF528;ZNF547;ZNF549;ZNF554;ZNF586;ZNF589;ZNF667;ZNF680;ZNF708;ZNF713;ZNF768;ZNF18;ZNF85;ZSCAN16;ZSCAN22
NFYA_HUMAN.H11MO.0.A	11	0.02729528535980149	0.30930025046864557	1.1317973772985115	0.6251097895637793	0.1385997698070419	0.4455404894291845	Heteromeric CCAAT-binding factors{4.2.1}	NF-YA (CP1A, CBF-B){4.2.1.0.1}	NFYA;NFYB;NFYC	NFYA
PAX7_HUMAN.H11MO.0.D	9	0.022332506203473945	0.3077047441384031	1.3023788475167573	0.6784169460928036	0.32263559995539587	0.6879654971704933	Paired plus homeo domain{3.2.1}	PAX-3/7{3.2.1.1}	PAX3;PAX4;PAX6;PAX7	PAX3;PAX7
HXC8_HUMAN.H11MO.0.D	10	0.02481389578163772	0.30378896783227183	1.188561057276619	0.6388969131253267	0.19185989600887574	0.5359564486334899	HOX-related factors{3.1.1}	HOX8{3.1.1.7}	CDX1;CDX2;CDX4;EVX1;EVX2;GBX1;GBX2;GSX1;GSX2;HDX;HMBOX1;HNF1A;HNF1B;HOXA1;HOXA10;HOXA11;HOXA13;HOXA2;HOXA3;HOXA4;HOXA5;HOXA6;HOXA7;HOXA9;HOXB1;HOXB13;HOXB2;HOXB3;HOXB4;HOXB5;HOXB6;HOXB7;HOXB8;HOXB9;HOXC10;HOXC11;HOXC12;HOXC13;HOXC4;HOXC5;HOXC6;HOXC8;HOXC9;HOXD1;HOXD10;HOXD11;HOXD12;HOXD13;HOXD3;HOXD4;HOXD8;HOXD9;MEOX1;MEOX2;MNX1;PDX1;POU1F1;POU2F1;POU2F2;POU2F3;POU3F1;POU3F2;POU3F3;POU3F4;POU4F1;…	HOXB8;HOXC8;HOXD8
NFYB_HUMAN.H11MO.0.A	11	0.02729528535980149	0.2753392331263261	1.0073222527083465	0.5564173403347153	0.06013363660725216	0.26342632854654213	Heteromeric CCAAT-binding factors{4.2.1}	NF-YB (CP1B, CBF-A){4.2.1.0.2}	NFYA;NFYB;NFYC	NFYB
RAX2_HUMAN.H11MO.0.D	10	0.02481389578163772	0.25762691451516434	1.0076911553158105	0.5417610163368337	0.05274423148667122	0.23921060280131476	Paired-related HD factors{3.1.3}	RAX{3.1.3.22}	ALX1;ALX3;ALX4;ARGFX;ARX;CRX;DMBX1;DPRX;DRGX;DUX4;DUXA;ESX1;GSC;GSC2;HESX1;ISX;LEUTX;MIXL1;NOBOX;OTP;OTX1;OTX2;PHOX2A;PHOX2B;PITX1;PITX2;PITX3;PROP1;PRRX1;PRRX2;RAX;RAX2;RHOXF1;RHOXF2;SEBOX;SHOX;SHOX2;TPRX1;UNCX;VSX1;VSX2	RAX2;RAX
ETV7_HUMAN.H11MO.0.D	0	0	0	Inf	0	1	1	Ets-related factors{3.5.2}	ETV6-like factors{3.5.2.6}	EHF;ELF1;ELF2;ELF3;ELF4;ELF5;ELK1;ELK3;ELK4;ERF;ERG;ETS1;ETS2;ETV1;ETV2;ETV3;ETV3L;ETV4;ETV5;ETV6;ETV7;FEV;FLI1;GABPA;SPDEF;SPI1;SPIB;SPIC	ETV6;ETV7
HMGA1_HUMAN.H11MO.0.D	0	0	0	Inf	0	1	1	HMGA factors{8.2.1}	HMGA1 (HMGI(Y)){8.2.1.0.1}	HMGA1;HMGA2	HMGA1
MSX2_HUMAN.H11MO.0.D	0	0	0	Inf	0	1	1	NK-related factors{3.1.2}	MSX{3.1.2.11}	BARHL1;BARHL2;BARX1;BARX2;BSX;DBX1;DBX2;DLX1;DLX2;DLX3;DLX4;DLX5;DLX6;EMX1;EMX2;EN1;EN2;HHEX;HLX;HMX1;HMX2;HMX3;LBX1;LBX2;MSX1;MSX2;NANOG;NKX1-1;NKX1-2;NKX2-1;NKX2-2;NKX2-3;NKX2-4;NKX2-5;NKX2-6;NKX2-8;NKX3-1;NKX3-2;NKX6-1;NKX6-2;NKX6-3;NOTO;TLX1;TLX2;TLX3;VAX1;VAX2;VENTX	MSX1;MSX2
NF2L1_HUMAN.H11MO.0.C	0	0	0	Inf	0	1	1	Jun-related factors{1.1.1}	NF-E2-like factors{1.1.1.2}	ATF2;ATF7;BACH1;BACH2;CREB5;JUN;JUNB;JUND;NFE2;NFE2L1;NFE2L2;NFE2L3	BACH1;BACH2;NFE2L1;NFE2L2;NFE2
NFIA_HUMAN.H11MO.1.D	0	0	0	Inf	0	1	1	Nuclear factor 1{7.1.2}	NF-1A (NF-IA){7.1.2.0.1}	NFIA;NFIB;NFIC	NFIA
NKX61_HUMAN.H11MO.1.B	0	0	0	Inf	0	1	1	NK-related factors{3.1.2}	NK-6{3.1.2.19}	BARHL1;BARHL2;BARX1;BARX2;BSX;DBX1;DBX2;DLX1;DLX2;DLX3;DLX4;DLX5;DLX6;EMX1;EMX2;EN1;EN2;HHEX;HLX;HMX1;HMX2;HMX3;LBX1;LBX2;MSX1;MSX2;NANOG;NKX1-1;NKX1-2;NKX2-1;NKX2-2;NKX2-3;NKX2-4;NKX2-5;NKX2-6;NKX2-8;NKX3-1;NKX3-2;NKX6-1;NKX6-2;NKX6-3;NOTO;TLX1;TLX2;TLX3;VAX1;VAX2;VENTX	NKX6-1;NKX6-2
PRRX2_HUMAN.H11MO.0.C	0	0	0	Inf	0	1	1	Paired-related HD factors{3.1.3}	PRRX{3.1.3.21}	ALX1;ALX3;ALX4;ARGFX;ARX;CRX;DMBX1;DPRX;DRGX;DUX4;DUXA;ESX1;GSC;GSC2;HESX1;ISX;LEUTX;MIXL1;NOBOX;OTP;OTX1;OTX2;PHOX2A;PHOX2B;PITX1;PITX2;PITX3;PROP1;PRRX1;PRRX2;RAX;RAX2;RHOXF1;RHOXF2;SEBOX;SHOX;SHOX2;TPRX1;UNCX;VSX1;VSX2	PRRX1;PRRX2
SOX15_HUMAN.H11MO.0.D	0	0	0	Inf	0	1	1	SOX-related factors{4.1.1}	Group G{4.1.1.7}	BBX;CIC;HBP1;SOX1;SOX10;SOX11;SOX12;SOX13;SOX14;SOX15;SOX17;SOX18;SOX2;SOX21;SOX3;SOX30;SOX4;SOX5;SOX6;SOX7;SOX8;SOX9;SRY	SOX15
UBIP1_HUMAN.H11MO.0.D	0	0	0	Inf	0	1	1	CP2-related factors{6.7.2}	UBP-1 (LBP-1, SEF){6.7.2.0.3}	TFCP2;UBP1	UBP1
