# Supplementary material for: Enhancer-associated regulatory network and gene signature based on transcriptome and methylation data to predict the survival of patients with lung adenocarcinoma
Source: Front Genet. 2022 Sep 23;13:fgene-2022-1008602. doi: 10.3389/fgene.2022.1008602 (PMC9538943; doi:10.3389/fgene.2022.1008602)
Supplement: Supplementary file 3 [file DataSheet3.CSV]

Probe	GeneID	Symbol	Distance	Sides	Raw.p	Pe
cg08836861	ENSG00000181019	NQO1	-0	L1	3.448936095537141e-26	9.999000099990002e-5
cg02434314	ENSG00000265060	PPY2P	-2444	L1	5.421806812746474e-26	9.999000099990002e-5
cg25734161	ENSG00000151498	ACAD8	-1595	L1	5.176651052369262e-25	9.999000099990002e-5
cg12085119	ENSG00000185950	IRS2	-0	L1	1.0841397935577584e-24	9.999000099990002e-5
cg02434314	ENSG00000266830	AC061975.6	-2727	L2	1.6299212472582559e-24	9.999000099990002e-5
cg24379915	ENSG00000120875	DUSP4	-0	L1	9.911610624684629e-24	9.999000099990002e-5
cg14181111	ENSG00000143153	ATP1B1	301620	R6	1.8357843609271315e-23	2.9997000299970003e-4
cg00589520	ENSG00000136231	IGF2BP3	-2928	L1	1.620668329296806e-22	9.999000099990002e-5
cg26738880	ENSG00000157212	PAXIP1	306363	R3	1.1488138364847579e-21	9.999000099990002e-5
cg25734161	ENSG00000149328	GLB1L2	64421	R3	2.0661970311353134e-21	9.999000099990002e-5
cg23138413	ENSG00000104738	MCM4	-429875	L9	4.281025993718385e-21	9.999000099990002e-5
cg01827426	ENSG00000145494	NDUFS6	48845	R2	5.450603007539866e-21	1.9998000199980003e-4
cg04242070	ENSG00000145494	NDUFS6	52412	R2	1.042946728042628e-20	1.9998000199980003e-4
cg06753918	ENSG00000037474	NSUN2	417135	R7	1.2330810023606711e-20	9.999000099990002e-5
cg24379915	ENSG00000260253	AC084262.1	6977	R1	2.0934974551301495e-20	9.999000099990002e-5
cg11838237	ENSG00000145494	NDUFS6	48649	R2	2.1329993177764985e-20	1.9998000199980003e-4
cg15898536	ENSG00000145494	NDUFS6	48212	R2	2.5788417742792754e-20	1.9998000199980003e-4
cg18995788	ENSG00000251127	AC091173.1	-0	L1	4.961431955974792e-20	1.9998000199980003e-4
cg10452667	ENSG00000145494	NDUFS6	33519	R1	5.359922636579536e-20	1.9998000199980003e-4
cg12085119	ENSG00000234854	LINC00676	-49336	L2	5.513309451778229e-20	9.999000099990002e-5
cg02335185	ENSG00000130699	TAF4	36618	R1	6.620614648817002e-20	1.9998000199980003e-4
cg14557064	ENSG00000145494	NDUFS6	48673	R2	7.443318016065162e-20	1.9998000199980003e-4
cg08836861	ENSG00000262136	AC092115.3	3047	R1	9.288437766748415e-20	9.999000099990002e-5
cg06777472	ENSG00000101158	NELFCD	-302844	L8	1.0085455658750619e-19	2.9997000299970003e-4
cg01181150	ENSG00000157212	PAXIP1	327517	R3	1.0816164340207842e-19	9.999000099990002e-5
cg07347148	ENSG00000143158	MPC2	99109	R3	1.0816164340207842e-19	9.999000099990002e-5
cg05492975	ENSG00000130699	TAF4	409015	R3	1.2438069343898938e-19	1.9998000199980003e-4
cg22702857	ENSG00000111247	RAD51AP1	377977	R8	1.5691381782062812e-19	3.9996000399960006e-4
cg16946687	ENSG00000112787	FBRSL1	-10690	L2	3.6862145247777416e-19	9.999000099990002e-5
cg23342625	ENSG00000124766	SOX4	715657	R5	3.6862145247777416e-19	1.9998000199980003e-4
cg24114651	ENSG00000071539	TRIP13	-300499	L10	3.9489963366361285e-19	9.99900009999e-4
cg06186245	ENSG00000114354	TFG	183111	R4	4.965824597691946e-19	9.999000099990002e-5
cg01933248	ENSG00000143727	ACP1	-140289	L7	5.318486230327544e-19	4.999500049995e-4
cg10233904	ENSG00000101193	GID8	-45536	L3	5.567220836699797e-19	1.9998000199980003e-4
cg07865418	ENSG00000037474	NSUN2	187942	R4	5.695861808933767e-19	9.999000099990002e-5
cg16946687	ENSG00000247077	PGAM5	114938	R7	5.827437611524163e-19	1.9998000199980003e-4
cg24965243	ENSG00000143727	ACP1	51853	R1	5.827437611524163e-19	4.999500049995e-4
cg11872672	ENSG00000146918	NCAPG2	909271	R10	7.319900299409418e-19	5.999400059994001e-4
cg03477240	ENSG00000124766	SOX4	1009218	R7	9.399642290510523e-19	1.9998000199980003e-4
cg23791718	ENSG00000104388	RAB2A	1394565	R14	9.836065710510934e-19	9.999000099990002e-5
cg03670994	ENSG00000037474	NSUN2	416703	R7	1.0292486169208139e-18	1.9998000199980003e-4
cg08884410	ENSG00000196584	XRCC2	-246863	L4	1.0292486169208139e-18	2.9997000299970003e-4
cg25734161	ENSG00000166105	GLB1L3	6792	R1	1.1525588954943401e-18	1.9998000199980003e-4
cg09132909	ENSG00000103550	KNOP1	-325663	L6	1.2907623462692702e-18	9.999000099990002e-5
cg04440551	ENSG00000119772	DNMT3A	399571	R11	1.5118459376506038e-18	2.9997000299970003e-4
cg03031672	ENSG00000149657	LSM14B	247337	R4	1.5463402640747995e-18	1.9998000199980003e-4
cg26545519	ENSG00000143727	ACP1	-139791	L7	1.617676592490494e-18	7.999200079992001e-4
cg17588713	ENSG00000130699	TAF4	50706	R1	1.7308148581902355e-18	1.9998000199980003e-4
cg05492975	ENSG00000149657	LSM14B	578007	R6	1.7702365690125005e-18	1.9998000199980003e-4
cg23968286	ENSG00000108379	WNT3	4189	R1	2.0721329013592435e-18	1.9998000199980003e-4
cg17115419	ENSG00000173848	NET1	-92906	L5	2.773677940028692e-18	9.999000099990002e-5
cg22135561	ENSG00000145494	NDUFS6	-48781	L4	2.773677940028692e-18	2.9997000299970003e-4
cg03031672	ENSG00000130699	TAF4	78345	R1	2.966285569074116e-18	1.9998000199980003e-4
cg22575043	ENSG00000157778	PSMG3	-54310	L4	3.3170478343378947e-18	9.999000099990002e-5
cg21312383	ENSG00000101193	GID8	-157557	L9	3.4685472049170624e-18	1.9998000199980003e-4
cg04543510	ENSG00000113460	BRIX1	-102814	L3	3.7923263157717434e-18	1.9998000199980003e-4
cg01930947	ENSG00000239887	C1orf226	-0	L1	4.145900850584254e-18	1.9998000199980003e-4
cg14939821	ENSG00000148848	ADAM12	-760510	L7	4.432251238390788e-18	6.999300069993001e-4
cg18519834	ENSG00000130699	TAF4	225129	R2	4.953483328170315e-18	1.9998000199980003e-4
cg14844815	ENSG00000037474	NSUN2	396132	R7	5.064768024644182e-18	2.9997000299970003e-4
cg21163701	ENSG00000133740	E2F5	923542	R10	5.786204520829073e-18	9.999000099990002e-5
cg18366169	ENSG00000145494	NDUFS6	-132155	L8	6.0485241326611904e-18	2.9997000299970003e-4
cg21069434	ENSG00000032389	EIPR1	1000623	R9	6.464156173336502e-18	9.999000099990002e-5
cg14212038	ENSG00000173599	PC	-12847	L2	6.608867411980277e-18	9.999000099990002e-5
cg02926033	ENSG00000157212	PAXIP1	194815	R3	8.427701373260367e-18	2.9997000299970003e-4
cg14036402	ENSG00000142634	EFHD2	-0	L1	9.004204864027627e-18	1.9998000199980003e-4
cg26081974	ENSG00000139835	GRTP1	-47433	L2	1.0505057296730104e-17	6.999300069993001e-4
cg04195425	ENSG00000145494	NDUFS6	-190891	L10	1.225220031289761e-17	3.9996000399960006e-4
cg22104371	ENSG00000157778	PSMG3	-176729	L8	1.3086012016743172e-17	9.999000099990002e-5
cg09063683	ENSG00000113569	NUP155	-518941	L8	1.39757559122508e-17	9.999000099990002e-5
cg18995788	ENSG00000198363	ASPH	-46244	L3	1.4601807430735477e-17	9.999000099990002e-5
cg22255095	ENSG00000130699	TAF4	56192	R1	1.7394810820570523e-17	1.9998000199980003e-4
cg16540590	ENSG00000172244	C5orf34	-287245	L10	1.9401565692124606e-17	2.9997000299970003e-4
cg03031672	ENSG00000101181	MTG2	307905	R7	1.982950084106872e-17	9.999000099990002e-5
cg11820840	ENSG00000174529	TMEM81	465708	R8	2.071349476183003e-17	9.999000099990002e-5
cg22969666	ENSG00000090060	PAPOLA	-654565	L10	2.1169956821219388e-17	9.999000099990002e-5
cg16960046	ENSG00000132432	SEC61G	-225723	L4	2.1636338247699282e-17	9.999000099990002e-5
cg27527798	ENSG00000236081	ELFN1-AS1	5019	R1	2.374428497587085e-17	9.999000099990002e-5
cg03112033	ENSG00000256232	LINC02387	862	L1	2.4265520558670178e-17	2.9997000299970003e-4
cg05951296	ENSG00000148773	MKI67	-677438	L4	2.5197172061621822e-17	9.99900009999e-4
cg10898182	ENSG00000037474	NSUN2	619547	R9	2.6316718017936042e-17	4.999500049995e-4
cg10437722	ENSG00000278535	DHRS11	-130429	L5	2.870502575194141e-17	9.999000099990002e-5
cg23920016	ENSG00000239887	C1orf226	229864	R6	2.870502575194141e-17	1.9998000199980003e-4
cg00291292	ENSG00000101193	GID8	-122967	L6	3.4888150494364423e-17	2.9997000299970003e-4
cg12565335	ENSG00000032389	EIPR1	1202453	R9	3.4888150494364423e-17	9.999000099990002e-5
cg12849224	ENSG00000032389	EIPR1	1251704	R9	3.6431225736163964e-17	9.999000099990002e-5
cg10552275	ENSG00000145494	NDUFS6	-186682	L10	5.488770811606331e-17	5.999400059994001e-4
cg03276000	ENSG00000157212	PAXIP1	552795	R3	5.608097582920404e-17	2.9997000299970003e-4
cg05492975	ENSG00000101181	MTG2	638575	R9	5.608097582920404e-17	9.999000099990002e-5
cg01827426	ENSG00000171421	MRPL36	45830	R1	5.98163822708725e-17	1.9998000199980003e-4
cg08313382	ENSG00000037474	NSUN2	-189425	L6	6.244186304720411e-17	5.999400059994001e-4
cg17588713	ENSG00000149657	LSM14B	219698	R4	6.244186304720411e-17	5.999400059994001e-4
cg10487221	ENSG00000149657	LSM14B	577964	R6	6.37968893583631e-17	5.999400059994001e-4
cg23460250	ENSG00000189143	CLDN4	-0	L1	6.37968893583631e-17	9.999000099990002e-5
cg11969108	ENSG00000157212	PAXIP1	152977	R3	6.518089999016094e-17	2.9997000299970003e-4
cg19544065	ENSG00000032389	EIPR1	1013848	R9	6.518089999016094e-17	9.999000099990002e-5
cg02930348	ENSG00000130699	TAF4	559584	R4	6.659450567825148e-17	3.9996000399960006e-4
cg04571189	ENSG00000115761	NOL10	72806	R1	6.659450567825148e-17	7.999200079992001e-4
cg00589520	ENSG00000232627	AC021876.1	-107443	L4	8.889645814306939e-17	9.999000099990002e-5
cg26875852	ENSG00000037474	NSUN2	927273	R10	9.18063777224847e-17	6.999300069993001e-4
cg08419450	ENSG00000204021	LIPK	470310	R7	1.0408656271395644e-16	7.999200079992001e-4
cg10452667	ENSG00000171421	MRPL36	30504	L1	1.0434463219914377e-16	1.9998000199980003e-4
cg12830951	ENSG00000173545	ZNF622	953593	R10	1.0888802448402141e-16	9.999000099990002e-5
cg22255095	ENSG00000149657	LSM14B	225184	R4	1.1123230044140452e-16	5.999400059994001e-4
cg04242070	ENSG00000171421	MRPL36	49397	R1	1.1856773150981717e-16	1.9998000199980003e-4
cg22946562	ENSG00000032389	EIPR1	1312683	R9	1.1856773150981717e-16	1.9998000199980003e-4
cg14445389	ENSG00000185414	MRPL30	-610949	L9	1.211172788272626e-16	1.9998000199980003e-4
cg18519834	ENSG00000149657	LSM14B	394121	R5	1.211172788272626e-16	5.999400059994001e-4
cg24727130	ENSG00000106263	EIF3B	617729	R9	1.2372085064051683e-16	5.999400059994001e-4
cg17006281	ENSG00000157212	PAXIP1	145800	R3	1.2637957433080476e-16	2.9997000299970003e-4
cg11838237	ENSG00000171421	MRPL36	45634	R1	1.4663457454507905e-16	1.9998000199980003e-4
cg07254706	ENSG00000082213	C5orf22	661624	R7	1.5626536029667217e-16	2.9997000299970003e-4
cg25820728	ENSG00000157778	PSMG3	-74064	L4	1.6651901765091449e-16	9.999000099990002e-5
cg16946687	ENSG00000177084	POLE	27872	R4	1.890559947032016e-16	9.999000099990002e-5
cg12555810	ENSG00000111707	SUDS3	-331955	L6	2.3844817943129296e-16	2.9997000299970003e-4
cg02412169	ENSG00000145494	NDUFS6	68769	R2	2.5399611359768565e-16	8.999100089991e-4
cg22511877	ENSG00000032389	EIPR1	1249753	R9	2.76290069082205e-16	1.9998000199980003e-4
cg06630988	ENSG00000184992	BRI3BP	-619598	L8	2.8215829614780474e-16	1.9998000199980003e-4
cg12885484	ENSG00000136240	KDELR2	368714	R8	2.881493024538317e-16	9.999000099990002e-5
cg07467482	ENSG00000157212	PAXIP1	634704	R3	3.133924722273904e-16	3.9996000399960006e-4
cg02335185	ENSG00000149657	LSM14B	205610	R4	3.200363479934467e-16	5.999400059994001e-4
cg10487221	ENSG00000130699	TAF4	408972	R3	3.4081189147036067e-16	4.999500049995e-4
cg06250720	ENSG00000173848	NET1	-92929	L5	3.6291504212624223e-16	9.999000099990002e-5
cg05604487	ENSG00000141570	CBX8	401935	R6	4.114431337052866e-16	9.999000099990002e-5
cg15873474	ENSG00000130699	TAF4	82525	R1	4.289984274610389e-16	5.999400059994001e-4
cg24021846	ENSG00000164815	ORC5	210257	R1	4.3805076239062705e-16	9.999000099990002e-5
cg02704181	ENSG00000173545	ZNF622	879058	R10	4.472912274946748e-16	9.999000099990002e-5
cg21908886	ENSG00000143183	TMCO1	-242451	L7	4.567236708970818e-16	2.9997000299970003e-4
cg22104371	ENSG00000106263	EIF3B	606349	R8	5.17575319575483e-16	6.999300069993001e-4
cg01900836	ENSG00000241127	YAE1	862753	R7	5.625108684945456e-16	9.999000099990002e-5
cg17720153	ENSG00000145494	NDUFS6	37028	R1	5.987141722942265e-16	8.999100089991e-4
cg10999347	ENSG00000032389	EIPR1	587232	R7	6.372105546803768e-16	2.9997000299970003e-4
cg01586851	ENSG00000163950	SLBP	137861	R4	6.781428473261051e-16	9.999000099990002e-5
cg01586851	ENSG00000109685	NSD2	316523	R10	8.341931635590314e-16	1.9998000199980003e-4
cg06541760	ENSG00000145494	NDUFS6	-50005	L4	8.341931635590314e-16	8.999100089991e-4
cg25762854	ENSG00000147586	MRPS28	782426	R8	1.0908805276003005e-15	7.999200079992001e-4
cg06609496	ENSG00000164362	TERT	78834	R3	1.1262059549431927e-15	2.9997000299970003e-4
cg06389019	ENSG00000109062	SLC9A3R1	-0	L1	1.1844900627543033e-15	9.999000099990002e-5
cg24379915	ENSG00000251191	LINC00589	328479	R6	1.2162732263675809e-15	9.999000099990002e-5
cg14241836	ENSG00000183696	UPP1	3302	L1	1.2342176234031112e-15	1.9998000199980003e-4
cg14958969	ENSG00000032389	EIPR1	1249881	R9	1.3960646639637326e-15	3.9996000399960006e-4
cg05378861	ENSG00000149658	YTHDF1	23714	R2	1.4249994737674985e-15	9.999000099990002e-5
cg23291048	ENSG00000253982	AC100810.1	1067467	R9	1.4249994737674985e-15	9.999000099990002e-5
cg24021846	ENSG00000105819	PMPCB	-586570	L10	1.4249994737674985e-15	9.999000099990002e-5
cg17588713	ENSG00000101181	MTG2	280266	R7	1.5153934964013987e-15	1.9998000199980003e-4
cg01270241	ENSG00000090060	PAPOLA	-639581	L10	1.8594273882324187e-15	9.999000099990002e-5
cg03031672	ENSG00000130706	ADRM1	426969	R10	2.01763399652471e-15	2.9997000299970003e-4
cg16679007	ENSG00000173545	ZNF622	900242	R10	2.101634448479226e-15	9.999000099990002e-5
cg14557064	ENSG00000171421	MRPL36	45658	R1	2.1890756829074e-15	1.9998000199980003e-4
cg11820840	ENSG00000117222	RBBP5	468721	R9	2.3269935907477574e-15	1.9998000199980003e-4
cg09440150	ENSG00000037474	NSUN2	439765	R7	2.6289871152510115e-15	8.999100089991e-4
cg09355027	ENSG00000032389	EIPR1	611342	R7	3.1556548624261983e-15	9.99900009999e-4
cg02220837	ENSG00000235978	AC018816.1	-95794	L3	3.4917867043773573e-15	1.9998000199980003e-4
cg18202928	ENSG00000173545	ZNF622	758791	R9	3.4917867043773573e-15	9.999000099990002e-5
cg15471388	ENSG00000165501	LRR1	707170	R8	3.563124157700392e-15	9.999000099990002e-5
cg22550446	ENSG00000124279	FASTKD3	-190295	L5	3.78585447447386e-15	1.9998000199980003e-4
cg06777472	ENSG00000101166	PRELID3B	-255168	L4	4.022274429982721e-15	9.999000099990002e-5
cg10233904	ENSG00000149658	YTHDF1	201415	R10	4.448996377658196e-15	9.999000099990002e-5
cg21003377	ENSG00000101193	GID8	-120488	L6	4.448996377658196e-15	5.999400059994001e-4
cg15898536	ENSG00000171421	MRPL36	45197	R1	5.020166996100902e-15	1.9998000199980003e-4
cg02603518	ENSG00000101193	GID8	-138111	L6	5.2261414120794325e-15	5.999400059994001e-4
cg03276000	ENSG00000133627	ACTR3B	-1535511	L9	6.014693794436721e-15	9.999000099990002e-5
cg06086177	ENSG00000140836	ZFHX3	-0	L1	6.014693794436721e-15	9.999000099990002e-5
cg22255095	ENSG00000101181	MTG2	285752	R7	6.5166984619297816e-15	1.9998000199980003e-4
cg16104371	ENSG00000163950	SLBP	155931	R4	6.920043689439589e-15	9.999000099990002e-5
cg03421657	ENSG00000143183	TMCO1	-242761	L7	7.059874478601878e-15	3.9996000399960006e-4
cg16636104	ENSG00000161057	PSMC2	-994670	L9	7.202484394755963e-15	1.9998000199980003e-4
cg04115702	ENSG00000141570	CBX8	401832	R6	7.347927721595568e-15	1.9998000199980003e-4
cg25820728	ENSG00000164880	INTS1	-140680	L8	7.647536967147303e-15	9.999000099990002e-5
cg22135561	ENSG00000171421	MRPL36	-64020	L5	7.959157661692762e-15	1.9998000199980003e-4
cg01270241	ENSG00000100749	VRK1	-274970	L6	8.28326286962511e-15	8.999100089991e-4
cg26233084	ENSG00000173545	ZNF622	941368	R10	9.151417006406746e-15	9.999000099990002e-5
cg18845417	ENSG00000144029	MRPS5	5136	L1	9.714644872929388e-15	6.999300069993001e-4
cg13035219	ENSG00000157778	PSMG3	203160	R7	9.909860273841428e-15	4.999500049995e-4
cg22255773	ENSG00000157212	PAXIP1	177839	R3	1.0108933431498038e-14	8.999100089991e-4
cg26992245	ENSG00000248964	AC131254.1	-136519	L5	1.0271939407336707e-14	1.9998000199980003e-4
cg14528056	ENSG00000116521	SCAMP3	30986	R4	1.0311939253369907e-14	1.9998000199980003e-4
cg02335185	ENSG00000101181	MTG2	266178	R7	1.0518954074764835e-14	1.9998000199980003e-4
cg04275692	ENSG00000136270	TBRG4	-458980	L7	1.16169382631836e-14	5.999400059994001e-4
cg09492832	ENSG00000005156	LIG3	341045	R5	1.1849693507233373e-14	3.9996000399960006e-4
cg26221111	ENSG00000164237	CMBL	-2744	L1	1.2087034381994156e-14	9.999000099990002e-5
cg06630988	ENSG00000150990	DHX37	-661698	L10	1.41618575842365e-14	1.9998000199980003e-4
cg13283845	ENSG00000185730	ZNF696	4579	R1	1.41618575842365e-14	8.999100089991e-4
cg25734161	ENSG00000254442	AP000859.1	49329	R2	1.479731040489263e-14	9.999000099990002e-5
cg03598297	ENSG00000235978	AC018816.1	-95782	L3	1.53268657994845e-14	1.9998000199980003e-4
cg11969108	ENSG00000133627	ACTR3B	-1935329	L9	1.9417100127654597e-14	9.999000099990002e-5
cg25855592	ENSG00000163950	SLBP	198163	R4	2.409910152199936e-14	2.9997000299970003e-4
cg21312383	ENSG00000149658	YTHDF1	89394	R4	2.7103846329960588e-14	1.9998000199980003e-4
cg19673176	ENSG00000141570	CBX8	672154	R7	2.7639243789096292e-14	1.9998000199980003e-4
cg24021846	ENSG00000105821	DNAJC2	-571251	L9	2.8185035870660513e-14	1.9998000199980003e-4
cg10428536	ENSG00000105875	WDR91	-0	L1	2.988678015186264e-14	9.999000099990002e-5
cg06186245	ENSG00000154174	TOMM70	-124819	L3	3.0476169828997026e-14	2.9997000299970003e-4
cg26738880	ENSG00000133627	ACTR3B	-1781943	L9	3.231375181743025e-14	9.999000099990002e-5
cg17115419	ENSG00000205488	CALML3-AS1	-25716	L2	3.620498338725802e-14	3.9996000399960006e-4
cg08271259	ENSG00000162813	BPNT1	726199	R8	4.081726254622218e-14	2.9997000299970003e-4
cg18366169	ENSG00000171421	MRPL36	-147394	L9	4.2434019176925564e-14	1.9998000199980003e-4
cg00111629	ENSG00000028310	BRD9	312008	R9	4.326583837871513e-14	1.9998000199980003e-4
cg06880420	ENSG00000118197	DDX59	473035	R8	5.251713183297015e-14	9.999000099990002e-5
cg04742334	ENSG00000101442	ACTR5	-449084	L10	6.248883185997584e-14	5.999400059994001e-4
cg13473184	ENSG00000163344	PMVK	-0	L1	7.151041134469869e-14	5.999400059994001e-4
cg00291292	ENSG00000149658	YTHDF1	123984	R7	7.289954166971407e-14	2.9997000299970003e-4
cg03112033	ENSG00000139146	SINHCAF	-35558	L2	7.722796699644422e-14	6.999300069993001e-4
cg02095895	ENSG00000198807	PAX9	-177136	L4	8.339408250334904e-14	6.999300069993001e-4
cg20740711	ENSG00000144136	SLC20A1	-28876	L2	8.500968560193353e-14	1.9998000199980003e-4
cg25855592	ENSG00000109685	NSD2	376825	R10	9.72125706295843e-14	6.999300069993001e-4
cg17120607	ENSG00000184992	BRI3BP	-504949	L8	1.0902987539622634e-13	7.999200079992001e-4
cg17588713	ENSG00000130706	ADRM1	399330	R10	1.0902987539622634e-13	7.999200079992001e-4
cg26076948	ENSG00000112787	FBRSL1	173718	R9	1.3447040776254778e-13	2.9997000299970003e-4
cg08329684	ENSG00000033011	ALG1	151302	R4	1.4509865413123405e-13	1.9998000199980003e-4
cg15125053	ENSG00000185730	ZNF696	157916	R6	1.565508279762541e-13	9.99900009999e-4
cg23057567	ENSG00000011485	PPP5C	-121390	L7	1.565508279762541e-13	9.999000099990002e-5
cg02483101	ENSG00000153310	FAM49B	486464	R6	1.595498441945646e-13	9.999000099990002e-5
cg15873474	ENSG00000130706	ADRM1	431149	R10	1.6260526659403352e-13	8.999100089991e-4
cg13780718	ENSG00000064601	CTSA	5013	R3	1.6888951090538079e-13	9.999000099990002e-5
cg07236958	ENSG00000104472	CHRAC1	898825	R6	1.7876555544910288e-13	4.999500049995e-4
cg19602728	ENSG00000163950	SLBP	198122	R4	1.8566241374993033e-13	6.999300069993001e-4
cg25820728	ENSG00000122687	MRM2	589159	R8	1.8566241374993033e-13	1.9998000199980003e-4
cg15644639	ENSG00000170881	RNF139	-38785	L3	1.9650032691629986e-13	2.9997000299970003e-4
cg24152251	ENSG00000130414	NDUFA10	250924	R3	2.0024919941253897e-13	9.999000099990002e-5
cg12085119	ENSG00000041515	MYO16	-571338	L7	2.079588635641061e-13	9.999000099990002e-5
cg24343430	ENSG00000147677	EIF3H	197255	R1	2.079588635641061e-13	6.999300069993001e-4
cg06541760	ENSG00000171421	MRPL36	-65244	L5	2.1595979941349704e-13	3.9996000399960006e-4
cg23460250	ENSG00000225969	ABHD11-AS1	-73363	L4	2.1595979941349704e-13	1.9998000199980003e-4
cg16104371	ENSG00000109685	NSD2	334593	R10	2.2007285005789234e-13	8.999100089991e-4
cg18519834	ENSG00000101181	MTG2	454689	R8	2.2007285005789234e-13	4.999500049995e-4
cg01827426	ENSG00000188002	AC026412.1	-118547	L3	2.5109795148086695e-13	2.9997000299970003e-4
cg14939821	ENSG00000235180	LINC00601	-727086	L6	2.8008816951905873e-13	9.999000099990002e-5
cg00671600	ENSG00000149658	YTHDF1	34336	R2	2.918332495222776e-13	3.9996000399960006e-4
cg13373080	ENSG00000173545	ZNF622	532686	R9	2.918332495222776e-13	1.9998000199980003e-4
cg15328703	ENSG00000184992	BRI3BP	-627118	L8	3.029910210723419e-13	9.99900009999e-4
cg02335185	ENSG00000101182	PSMA7	219882	R5	3.1456730515716284e-13	1.9998000199980003e-4
cg09197075	ENSG00000171490	RSL1D1	158013	R7	3.1456730515716284e-13	1.9998000199980003e-4
cg10487221	ENSG00000101181	MTG2	638532	R9	3.2657748539330136e-13	5.999400059994001e-4
cg23860325	ENSG00000132432	SEC61G	548789	R8	3.2657748539330136e-13	1.9998000199980003e-4
cg10437722	ENSG00000278619	MRM1	-122269	L4	3.327502447607933e-13	9.999000099990002e-5
cg23138413	ENSG00000253729	PRKDC	-447852	L10	3.65373658712847e-13	9.999000099990002e-5
cg10452667	ENSG00000188002	AC026412.1	-133873	L4	3.7226536463986736e-13	2.9997000299970003e-4
cg02088996	ENSG00000168303	MPLKIP	-1643520	L9	3.8643375432450104e-13	8.999100089991e-4
cg24021846	ENSG00000161057	PSMC2	-546686	L7	3.8643375432450104e-13	3.9996000399960006e-4
cg10437722	ENSG00000273611	ZNHIT3	-231923	L10	4.0113108116753144e-13	6.999300069993001e-4
cg14181111	ENSG00000237707	AL031726.1	300047	R5	4.3216571190795993e-13	2.9997000299970003e-4
cg07661564	ENSG00000073969	NSF	-84827	L3	4.4859364691203435e-13	5.999400059994001e-4
cg12492380	ENSG00000002079	MYH16	-0	L1	4.566811963106025e-13	9.99900009999e-4
cg08329684	ENSG00000140632	GLYR1	-35330	L3	4.570227501133837e-13	1.9998000199980003e-4
cg11132336	ENSG00000132432	SEC61G	114034	R2	4.923214044359642e-13	1.9998000199980003e-4
cg04270489	ENSG00000137501	SYTL2	-305303	L7	5.109606140843079e-13	9.999000099990002e-5
cg02926033	ENSG00000133627	ACTR3B	-1893491	L9	5.402248521574765e-13	9.999000099990002e-5
cg05492975	ENSG00000184402	SS18L1	599315	R8	5.402248521574765e-13	5.999400059994001e-4
cg14528056	ENSG00000160753	RUSC1	95901	R10	5.503403517317644e-13	7.999200079992001e-4
cg02603518	ENSG00000149658	YTHDF1	108840	R7	6.872192416299073e-13	5.999400059994001e-4
cg02220837	ENSG00000134107	BHLHE40	-0	L1	7.00028690463913e-13	9.999000099990002e-5
cg12656085	ENSG00000034510	TMSB10	-39565	L4	7.398789788874492e-13	4.999500049995e-4
cg18332838	ENSG00000156831	NSMCE2	-319373	L4	7.398789788874492e-13	1.9998000199980003e-4
cg18498871	ENSG00000066455	GOLGA5	474913	R3	7.676736601727021e-13	5.999400059994001e-4
cg05316785	ENSG00000132432	SEC61G	214078	R5	8.894650058799135e-13	2.9997000299970003e-4
cg15873474	ENSG00000184402	SS18L1	272825	R6	8.894650058799135e-13	8.999100089991e-4
cg18519834	ENSG00000101182	PSMA7	408393	R6	9.059627527797296e-13	1.9998000199980003e-4
cg26081974	ENSG00000139842	CUL4A	-144473	L7	9.398638114100494e-13	1.9998000199980003e-4
cg26992245	ENSG00000280147	AC084026.3	-402636	L9	9.98010550727694e-13	3.9996000399960006e-4
cg26081974	ENSG00000126226	PCID2	-202866	L9	1.0301550148105264e-12	9.999000099990002e-5
cg11075718	ENSG00000120526	NUDCD1	-354836	L7	1.0492083654041564e-12	5.999400059994001e-4
cg01181150	ENSG00000133627	ACTR3B	-1760789	L9	1.0686072570418462e-12	9.999000099990002e-5
cg11152263	ENSG00000239857	GET4	346547	R6	1.1497825915312127e-12	9.999000099990002e-5
cg13283845	ENSG00000014164	ZC3H3	152562	R10	1.1497825915312127e-12	3.9996000399960006e-4
cg16434331	ENSG00000133195	SLC39A11	-0	L1	1.1926082268461248e-12	1.9998000199980003e-4
cg16626954	ENSG00000114054	PCCB	486426	R8	1.2830053892656994e-12	3.9996000399960006e-4
cg24174557	ENSG00000062716	VMP1	-0	L1	1.2830053892656994e-12	9.999000099990002e-5
cg11618057	ENSG00000101182	PSMA7	242672	R5	1.3551807072777074e-12	2.9997000299970003e-4
cg25524464	ENSG00000108010	GLRX3	-1344213	L7	1.5116783101245943e-12	9.999000099990002e-5
cg02412169	ENSG00000171421	MRPL36	65754	R1	1.567681376441856e-12	7.999200079992001e-4
cg21443133	ENSG00000007923	DNAJC11	-439554	L6	1.6257174360102966e-12	3.9996000399960006e-4
cg01930947	ENSG00000198929	NOS1AP	-3595	L2	1.879674281601241e-12	6.999300069993001e-4
cg02185007	ENSG00000147679	UTP23	191663	R1	1.914034429395472e-12	3.9996000399960006e-4
cg08311885	ENSG00000152464	RPP38	-851136	L9	2.0208517628876787e-12	9.999000099990002e-5
cg22669120	ENSG00000139180	NDUFA9	-221102	L8	2.0208517628876787e-12	8.999100089991e-4
cg22575043	ENSG00000164880	INTS1	-120926	L8	2.05773977688691e-12	4.999500049995e-4
cg18332838	ENSG00000104549	SQLE	-664210	L9	2.095287684067526e-12	2.9997000299970003e-4
cg21049397	ENSG00000133703	KRAS	-207304	L8	2.1335070393513455e-12	9.999000099990002e-5
cg07488417	ENSG00000134049	IER3IP1	-571842	L9	2.2933370316022017e-12	7.999200079992001e-4
cg14940871	ENSG00000141759	TXNL4A	343983	R10	2.464887418818009e-12	7.999200079992001e-4
cg14212038	ENSG00000173237	C11orf86	3988	L1	2.4994493765698812e-12	2.9997000299970003e-4
cg10991475	ENSG00000151503	NCAPD3	-556253	L13	2.509703525636788e-12	3.9996000399960006e-4
cg08786674	ENSG00000260763	AC106799.3	1546630	R10	2.6485147102791593e-12	9.999000099990002e-5
cg01930947	ENSG00000152332	UHMK1	123178	R5	2.6489983947409117e-12	9.999000099990002e-5
cg16641358	ENSG00000173545	ZNF622	521188	R9	2.8981759115202184e-12	1.9998000199980003e-4
cg11081307	ENSG00000101166	PRELID3B	-152754	L3	3.2860029979623036e-12	7.999200079992001e-4
cg13780718	ENSG00000101457	DNTTIP1	-73701	L8	3.4673830024003612e-12	4.999500049995e-4
cg25734161	ENSG00000151500	THYN1	-14080	L2	3.593716301137086e-12	1.9998000199980003e-4
cg22092397	ENSG00000171421	MRPL36	-144731	L9	3.860062160370849e-12	9.99900009999e-4
cg01236734	ENSG00000105852	PON3	-24873	L3	3.929614606253311e-12	2.9997000299970003e-4
cg17711754	ENSG00000116489	CAPZA1	641225	R9	4.296219571236913e-12	4.999500049995e-4
cg22575043	ENSG00000164855	TMEM184A	-64494	L5	4.373462553383788e-12	5.999400059994001e-4
cg06772221	ENSG00000129292	PHF20L1	-201139	L4	4.69627287559799e-12	2.9997000299970003e-4
cg13035219	ENSG00000164880	INTS1	106107	R3	4.69627287559799e-12	7.999200079992001e-4
cg15873474	ENSG00000101182	PSMA7	265789	R5	4.69627287559799e-12	4.999500049995e-4
cg03598297	ENSG00000134107	BHLHE40	-0	L1	4.7805551877252e-12	9.999000099990002e-5
cg15088574	ENSG00000198912	C1orf174	-888637	L9	4.866318866507903e-12	9.999000099990002e-5
cg03031672	ENSG00000101182	PSMA7	261609	R5	5.132754908319072e-12	4.999500049995e-4
cg04242070	ENSG00000188002	AC026412.1	-114980	L3	5.608904997572601e-12	2.9997000299970003e-4
cg06389019	ENSG00000266036	AC016888.1	-10595	L2	6.128243305514916e-12	9.999000099990002e-5
cg04115702	ENSG00000141582	CBX4	442856	R9	7.058685313073817e-12	5.999400059994001e-4
cg18670236	ENSG00000114554	PLXNA1	76957	R2	7.184305054862115e-12	6.999300069993001e-4
cg05264377	ENSG00000137413	TAF8	-139491	L8	7.709046927576071e-12	1.9998000199980003e-4
cg06630988	ENSG00000081760	AACS	-507496	L5	7.709046927576071e-12	5.999400059994001e-4
cg14032261	ENSG00000143493	INTS7	204434	R5	7.709046927576071e-12	3.9996000399960006e-4
cg18413830	ENSG00000141560	FN3KRP	-343331	L11	7.985312957828777e-12	3.9996000399960006e-4
cg14968375	ENSG00000104472	CHRAC1	899045	R6	8.719093530780354e-12	4.999500049995e-4
cg15023513	ENSG00000181991	MRPS11	1343511	R9	8.719093530780354e-12	9.999000099990002e-5
cg08836861	ENSG00000103018	CYB5B	-257697	L7	8.873579836217088e-12	9.999000099990002e-5
cg15644639	ENSG00000180938	ZNF572	446593	R8	9.030745449556307e-12	2.9997000299970003e-4
cg23960736	ENSG00000130764	LRRC47	-315035	L8	9.190635793188306e-12	2.9997000299970003e-4
cg08884410	ENSG00000133627	ACTR3B	-67626	L1	9.353297041026561e-12	3.9996000399960006e-4
cg14614689	ENSG00000108010	GLRX3	-1037202	L7	9.353297041026561e-12	1.9998000199980003e-4
cg12185975	ENSG00000153310	FAM49B	-744320	L7	9.518776130620297e-12	1.9998000199980003e-4
cg15644639	ENSG00000253106	AC090198.1	-35056	L2	9.687120775456847e-12	1.9998000199980003e-4
cg12492380	ENSG00000185467	KPNA7	-67039	L2	1.0032601539663749e-11	9.999000099990002e-5
cg15331705	ENSG00000249859	PVT1	-0	L1	1.0032601539663749e-11	2.9997000299970003e-4
cg01149929	ENSG00000173545	ZNF622	700790	R9	1.0209837079134998e-11	3.9996000399960006e-4
cg13673290	ENSG00000197958	RPL12	-193458	L5	1.0949945580073003e-11	9.999000099990002e-5
cg13820205	ENSG00000148335	NTMT1	-49629	L4	1.0949945580073003e-11	3.9996000399960006e-4
cg17006281	ENSG00000133627	ACTR3B	-1942506	L9	1.0949945580073003e-11	4.999500049995e-4
cg24343430	ENSG00000147679	UTP23	321630	R2	1.153925013770801e-11	4.999500049995e-4
cg07551060	ENSG00000119979	FAM45A	-177819	L6	1.1742499806749408e-11	1.9998000199980003e-4
cg15871766	ENSG00000135503	ACVR1B	-0	L1	1.194925286606607e-11	5.999400059994001e-4
cg13784312	ENSG00000160563	MED27	119248	R4	1.2159568327630464e-11	5.999400059994001e-4
cg08337166	ENSG00000075856	SART3	229855	R3	1.2812493885734812e-11	9.999000099990002e-5
cg19928493	ENSG00000181991	MRPS11	1343292	R9	1.326671584934206e-11	9.999000099990002e-5
cg11838237	ENSG00000188002	AC026412.1	-118743	L3	1.3499700384000674e-11	3.9996000399960006e-4
cg21579399	ENSG00000134324	LPIN1	-0	L1	1.3977747250954192e-11	9.999000099990002e-5
cg26875655	ENSG00000089234	BRAP	333902	R10	1.4222945121362924e-11	3.9996000399960006e-4
cg25855592	ENSG00000090316	MAEA	-154418	L6	1.4472351494204574e-11	2.9997000299970003e-4
cg21516305	ENSG00000005100	DHX33	-416411	L6	1.4726036943743492e-11	6.999300069993001e-4
cg08465307	ENSG00000130764	LRRC47	-114018	L5	1.5785021785922443e-11	2.9997000299970003e-4
cg16891431	ENSG00000108010	GLRX3	-1123293	L7	1.634211020411499e-11	1.9998000199980003e-4
cg25278144	ENSG00000262585	LINC01979	-61715	L3	1.6565989227456182e-11	9.999000099990002e-5
cg00111826	ENSG00000124279	FASTKD3	-114714	L4	1.7213995444002086e-11	3.9996000399960006e-4
cg18817158	ENSG00000106554	CHCHD3	437351	R5	1.7213995444002086e-11	6.999300069993001e-4
cg26378984	ENSG00000109917	ZPR1	270271	R5	1.7213995444002086e-11	9.999000099990002e-5
cg15898536	ENSG00000188002	AC026412.1	-119180	L3	1.7514616539963156e-11	3.9996000399960006e-4
cg19363785	ENSG00000164949	GEM	169139	R3	1.7820373407783755e-11	9.999000099990002e-5
cg20995977	ENSG00000198912	C1orf174	-896642	L9	1.7820373407783755e-11	9.999000099990002e-5
cg22575043	ENSG00000122687	MRM2	608913	R8	1.813135175240205e-11	2.9997000299970003e-4
cg04094178	ENSG00000130764	LRRC47	-339010	L8	1.942924327901593e-11	2.9997000299970003e-4
cg00589520	ENSG00000212264	SNORD65C	-76903	L3	2.0796033327576944e-11	9.999000099990002e-5
cg01900836	ENSG00000224122	POU6F2-AS1	700966	R5	2.087605160903105e-11	9.99900009999e-4
cg23920016	ENSG00000152332	UHMK1	360207	R10	2.308475883059033e-11	9.999000099990002e-5
cg05264377	ENSG00000188112	C6orf132	-84332	L6	2.3892733603853194e-11	4.999500049995e-4
cg04001359	ENSG00000173545	ZNF622	768367	R9	2.5592543470201122e-11	4.999500049995e-4
cg24622007	ENSG00000185163	DDX51	-58511	L7	2.603564827778824e-11	1.9998000199980003e-4
cg26992245	ENSG00000251191	LINC00589	-242953	L7	2.6546377484904556e-11	9.99900009999e-4
cg12550241	ENSG00000175137	SH3BP5L	114704	R5	2.6944488381467108e-11	1.9998000199980003e-4
cg25855592	ENSG00000159692	CTBP1	-244612	L8	2.935452912744372e-11	2.9997000299970003e-4
cg11601663	ENSG00000152464	RPP38	-485002	L7	2.986123789972287e-11	9.999000099990002e-5
cg00589520	ENSG00000232818	RPS2P32	17051	R2	3.0376498738395114e-11	1.9998000199980003e-4
cg08329684	ENSG00000103199	ZNF500	-114994	L9	3.143324252612674e-11	1.9998000199980003e-4
cg01894192	ENSG00000248973	AC106799.2	1309248	R10	3.251088691026856e-11	7.999200079992001e-4
cg24084564	ENSG00000179134	SAMD4B	-16448	L3	3.48238534706856e-11	9.999000099990002e-5
cg26578156	ENSG00000155393	HEATR3	224818	R10	3.79204400743924e-11	9.999000099990002e-5
cg18631301	ENSG00000173545	ZNF622	929844	R10	3.9233090095223026e-11	6.999300069993001e-4
cg11872672	ENSG00000105993	DNAJB6	-304598	L8	4.059013887205777e-11	2.9997000299970003e-4
cg00086488	ENSG00000139842	CUL4A	213623	R10	4.1993051434912856e-11	2.9997000299970003e-4
cg10453337	ENSG00000124279	FASTKD3	357256	R4	4.1993051434912856e-11	4.999500049995e-4
cg02603518	ENSG00000273821	AL096828.3	131452	R8	4.609193260174839e-11	6.999300069993001e-4
cg11303839	ENSG00000127952	STYXL1	219687	R8	5.3230953056832634e-11	6.999300069993001e-4
cg22304522	ENSG00000153310	FAM49B	-884661	L8	5.5059485839181674e-11	2.9997000299970003e-4
cg13608273	ENSG00000248973	AC106799.2	1226120	R10	5.7405978836580916e-11	9.99900009999e-4
cg25820728	ENSG00000164855	TMEM184A	-84248	L5	5.890261900101936e-11	9.99900009999e-4
cg24379915	ENSG00000253182	AC084026.1	202728	R3	6.032235002675377e-11	3.9996000399960006e-4
cg08465307	ENSG00000198912	C1orf174	-10223	L2	6.09212983322747e-11	1.9998000199980003e-4
cg05378861	ENSG00000273821	AL096828.3	46326	R3	6.193427703422261e-11	6.999300069993001e-4
cg03308038	ENSG00000108010	GLRX3	-883791	L6	6.407669690205606e-11	7.999200079992001e-4
cg07254706	ENSG00000113360	DROSHA	529834	R5	6.407669690205606e-11	7.999200079992001e-4
cg23960736	ENSG00000198912	C1orf174	-211240	L5	6.516357129968525e-11	1.9998000199980003e-4
cg01572460	ENSG00000173545	ZNF622	586262	R9	6.626845714791206e-11	6.999300069993001e-4
cg19363785	ENSG00000164944	VIRMA	407575	R7	7.087400690391797e-11	3.9996000399960006e-4
cg26426186	ENSG00000104472	CHRAC1	890706	R6	7.837431947026221e-11	9.99900009999e-4
cg21312383	ENSG00000273821	AL096828.3	112006	R5	7.90196483747694e-11	6.999300069993001e-4
cg24379915	ENSG00000280147	AC084026.3	241558	R4	8.647608026526527e-11	6.999300069993001e-4
cg19779965	ENSG00000112996	MRPS30	-315150	L3	8.810797941211583e-11	4.999500049995e-4
cg01277983	ENSG00000100294	MCAT	-296286	L9	9.109957661184777e-11	9.99900009999e-4
cg03112033	ENSG00000275097	AC024940.6	-81721	L5	9.484286437197122e-11	9.999000099990002e-5
cg06609496	ENSG00000028310	BRD9	-281509	L10	9.577390386224336e-11	8.999100089991e-4
cg11203211	ENSG00000254389	RHPN1-AS1	147205	R9	1.0583609801883701e-10	8.999100089991e-4
cg26350784	ENSG00000082515	MRPL22	-505950	L6	1.0761063614007534e-10	1.9998000199980003e-4
cg26129110	ENSG00000124279	FASTKD3	239287	R4	1.150039950227332e-10	5.999400059994001e-4
cg04094178	ENSG00000198912	C1orf174	-235215	L5	1.1692850923724358e-10	2.9997000299970003e-4
cg13930766	ENSG00000095261	PSMD5	1000427	R9	1.1888446829441959e-10	1.9998000199980003e-4
cg27294813	ENSG00000163006	CCDC138	-289665	L6	1.1888446829441959e-10	3.9996000399960006e-4
cg02483101	ENSG00000249859	PVT1	-1166025	L6	1.2087237297320068e-10	5.999400059994001e-4
cg25855592	ENSG00000168924	LETM1	316911	R9	1.2087237297320068e-10	1.9998000199980003e-4
cg18373623	ENSG00000173545	ZNF622	756905	R9	1.270328855949788e-10	6.999300069993001e-4
cg03477240	ENSG00000220771	BOLA2P3	1018578	R8	1.390314166591663e-10	8.999100089991e-4
cg18332838	ENSG00000164961	WASHC5	-594674	L7	1.426243000856446e-10	9.999000099990002e-5
cg01236734	ENSG00000005421	PON1	-96541	L6	1.449892641383257e-10	1.9998000199980003e-4
cg19602728	ENSG00000090316	MAEA	-154459	L6	1.5488971731855545e-10	2.9997000299970003e-4
cg25734161	ENSG00000151502	VPS26B	-19662	L3	1.5488971731855545e-10	9.999000099990002e-5
cg21312383	ENSG00000101199	ARFGAP1	166750	R10	1.5746355996686168e-10	1.9998000199980003e-4
cg01850245	ENSG00000281706	AL009179.1	92718	R2	1.6272631978261542e-10	9.999000099990002e-5
cg18454510	ENSG00000001167	NFYA	677498	R9	1.62737144020343e-10	3.9996000399960006e-4
cg22135561	ENSG00000188002	AC026412.1	-231381	L8	1.6543821500015704e-10	6.999300069993001e-4
cg15125053	ENSG00000254389	RHPN1-AS1	234871	R10	1.7097231573635494e-10	9.99900009999e-4
cg10898182	ENSG00000164151	ICE1	-489469	L2	1.8561030502608874e-10	1.9998000199980003e-4
cg08429815	ENSG00000115598	IL1RL2	640262	R6	1.9180201230358286e-10	8.999100089991e-4
cg03049917	ENSG00000181991	MRPS11	258291	R4	1.9497302548910611e-10	6.999300069993001e-4
cg25324653	ENSG00000205765	C5orf51	-253629	L6	1.9497302548910611e-10	2.9997000299970003e-4
cg06840930	ENSG00000073584	SMARCE1	138553	R4	2.1864843564863373e-10	9.999000099990002e-5
cg24084564	ENSG00000196235	SUPT5H	33995	R5	2.222519244458925e-10	1.9998000199980003e-4
cg20518497	ENSG00000196810	CTBP1-DT	196265	R10	2.2591335697204284e-10	6.999300069993001e-4
cg09169356	ENSG00000107959	PITRM1	856538	R9	2.2963364062413483e-10	9.999000099990002e-5
cg23230830	ENSG00000175137	SH3BP5L	70645	R2	2.372544601421274e-10	5.999400059994001e-4
cg23828876	ENSG00000161217	PCYT1A	-0	R1	2.451219220393775e-10	2.9997000299970003e-4
cg12885484	ENSG00000164535	DAGLB	331887	R7	2.532437962373036e-10	9.999000099990002e-5
cg04513214	ENSG00000173545	ZNF622	-591536	L10	2.9795834044070903e-10	6.999300069993001e-4
cg07473138	ENSG00000107651	SEC23IP	-509781	L7	3.128141809788287e-10	3.9996000399960006e-4
cg25623727	ENSG00000173545	ZNF622	519210	R9	3.391947026578453e-10	6.999300069993001e-4
cg11590974	ENSG00000205765	C5orf51	761407	R6	3.4472538062257186e-10	2.9997000299970003e-4
cg15471388	ENSG00000258568	RHOQP1	708403	R9	3.503439990388263e-10	4.999500049995e-4
cg18825221	ENSG00000258837	AL133370.1	-153048	L4	3.5048450905551943e-10	9.999000099990002e-5
cg26076948	ENSG00000184967	NOC4L	-163357	L10	3.677412091978983e-10	7.999200079992001e-4
cg01894192	ENSG00000260763	AC106799.3	1294168	R9	3.735294341731564e-10	5.999400059994001e-4
cg08313382	ENSG00000133398	MED10	-444145	L10	3.98626489398872e-10	2.9997000299970003e-4
cg00485748	ENSG00000124160	NCOA5	27621	R1	4.0510033324544815e-10	9.999000099990002e-5
cg14557064	ENSG00000188002	AC026412.1	-118719	L3	4.183571216847538e-10	8.999100089991e-4
cg01236734	ENSG00000105854	PON2	-0	L1	4.2514324872139244e-10	9.99900009999e-4
cg14793844	ENSG00000115514	TXNDC9	-559715	L5	4.2514324872139244e-10	6.999300069993001e-4
cg01421252	ENSG00000118894	EEF2KMT	-442867	L10	4.607170307748758e-10	3.9996000399960006e-4
cg26581449	ENSG00000181991	MRPS11	-261797	L10	4.607170307748758e-10	8.999100089991e-4
cg00111629	ENSG00000180104	EXOC3	-66343	L6	5.072493258724448e-10	4.999500049995e-4
cg00759741	ENSG00000158545	ZC3H18	32900	R1	5.154378457491006e-10	3.9996000399960006e-4
cg20384702	ENSG00000107959	PITRM1	820148	R9	5.154378457491006e-10	2.9997000299970003e-4
cg22110158	ENSG00000149418	ST14	-0	L1	5.23755206969096e-10	9.99900009999e-4
cg18995788	ENSG00000222898	RN7SKP97	-128872	L4	5.387504923313575e-10	3.9996000399960006e-4
cg11408632	ENSG00000198912	C1orf174	-896133	L9	5.495002054130983e-10	5.999400059994001e-4
cg01013171	ENSG00000119640	ACYP1	-180182	L9	5.673446867415349e-10	4.999500049995e-4
cg14829066	ENSG00000181991	MRPS11	451541	R5	5.673446867415349e-10	8.999100089991e-4
cg01349621	ENSG00000275437	AL121832.3	-162798	L10	5.857445457846348e-10	7.999200079992001e-4
cg26081974	ENSG00000198176	TFDP1	173137	R7	6.144637673631954e-10	2.9997000299970003e-4
cg19602728	ENSG00000168924	LETM1	316870	R9	6.24335191331287e-10	2.9997000299970003e-4
cg13820205	ENSG00000148331	ASB6	-43591	L2	6.445439935282657e-10	9.999000099990002e-5
cg01577083	ENSG00000118894	EEF2KMT	-338458	L10	7.090718607616202e-10	3.9996000399960006e-4
cg10765655	ENSG00000104331	IMPAD1	-282482	L6	7.436552573034398e-10	9.999000099990002e-5
cg05378861	ENSG00000101199	ARFGAP1	101070	R8	7.798805607642915e-10	4.999500049995e-4
cg22578926	ENSG00000105993	DNAJB6	-227712	L8	7.798805607642915e-10	3.9996000399960006e-4
cg21443274	ENSG00000164830	OXR1	588781	R7	7.923335212538743e-10	1.9998000199980003e-4
cg05291282	ENSG00000100916	BRMS1L	-306976	L9	8.049801879720217e-10	9.99900009999e-4
cg08498833	ENSG00000129292	PHF20L1	-142843	L2	8.178234900254378e-10	8.999100089991e-4
cg04902968	ENSG00000116251	RPL22	474031	R5	8.575631471876873e-10	4.999500049995e-4
cg06020978	ENSG00000136758	YME1L1	354434	R5	9.280147302737611e-10	9.99900009999e-4
cg23061795	ENSG00000149313	AASDHPPT	-300535	L5	1.004093873732172e-9	1.9998000199980003e-4
cg23253053	ENSG00000204842	ATXN2	322551	R7	1.004093873732172e-9	5.999400059994001e-4
cg13780718	ENSG00000271984	AL008726.1	7563	R4	1.0166267760684099e-9	3.9996000399960006e-4
cg00589520	ENSG00000252590	RNU7-143P	-22697	L2	1.0378075596434407e-9	9.999000099990002e-5
cg17402103	ENSG00000107959	PITRM1	912670	R10	1.0862366660845836e-9	2.9997000299970003e-4
cg00485748	ENSG00000080189	SLC35C2	312610	R6	1.120895460697158e-9	3.9996000399960006e-4
cg10437722	ENSG00000275700	AATF	217718	R4	1.138626477232026e-9	3.9996000399960006e-4
cg19821682	ENSG00000198912	C1orf174	-888709	L9	1.138626477232026e-9	6.999300069993001e-4
cg08271259	ENSG00000143353	LYPLAL1	-118415	L3	1.1566305917990507e-9	6.999300069993001e-4
cg27321175	ENSG00000152464	RPP38	-507191	L7	1.1934745213525438e-9	1.9998000199980003e-4
cg09586743	ENSG00000082515	MRPL22	-785272	L7	1.2314606596427813e-9	4.999500049995e-4
cg15029475	ENSG00000260763	AC106799.3	1408760	R10	1.2350771115469167e-9	8.999100089991e-4
cg13608273	ENSG00000260763	AC106799.3	1211040	R9	1.257187308844518e-9	8.999100089991e-4
cg14656153	ENSG00000156639	ZFAND3	281531	R7	1.2706233920270035e-9	6.999300069993001e-4
cg05297677	ENSG00000107959	PITRM1	820067	R9	1.3109981064093607e-9	2.9997000299970003e-4
cg15331705	ENSG00000280055	TMEM75	-219040	L8	1.4329085839699512e-9	9.999000099990002e-5
cg22104371	ENSG00000122687	MRM2	486494	R4	1.4623894028796117e-9	9.99900009999e-4
cg01785490	ENSG00000198912	C1orf174	-699334	L8	1.5323637837334499e-9	7.999200079992001e-4
cg16104371	ENSG00000168924	LETM1	274679	R9	1.605594194768335e-9	2.9997000299970003e-4
cg00859330	ENSG00000198912	C1orf174	-874944	L9	1.656295704611057e-9	7.999200079992001e-4
cg14844815	ENSG00000164151	ICE1	-712884	L4	1.8751473504621335e-9	1.9998000199980003e-4
cg10428536	ENSG00000231794	AC009542.1	12425	R1	2.0078984050486456e-9	9.999000099990002e-5
cg19641747	ENSG00000249572	AC034231.1	-392224	L5	2.0259621188906873e-9	2.9997000299970003e-4
cg09077096	ENSG00000217455	AC073316.1	146068	R3	2.107837248292235e-9	9.999000099990002e-5
cg04836530	ENSG00000137656	BUD13	170095	R2	2.2921379911980035e-9	1.9998000199980003e-4
cg05160751	ENSG00000011009	LYPLA2	-70003	L4	2.2921379911980035e-9	9.999000099990002e-5
cg19602728	ENSG00000159692	CTBP1	-244653	L8	2.673026756222976e-9	9.99900009999e-4
cg10898182	ENSG00000133398	MED10	392182	R5	2.756275253681084e-9	3.9996000399960006e-4
cg21163701	ENSG00000133739	LRRCC1	853603	R8	2.798840003697724e-9	1.9998000199980003e-4
cg23793965	ENSG00000155100	OTUD6B	241075	R7	2.9755848025738288e-9	1.9998000199980003e-4
cg10473367	ENSG00000103275	UBE2I	49329	R7	3.2118323151491962e-9	1.9998000199980003e-4
cg16104371	ENSG00000090316	MAEA	-196650	L6	3.2612242610026765e-9	5.999400059994001e-4
cg16284507	ENSG00000241058	NSUN6	500054	R5	3.3113546550587636e-9	9.999000099990002e-5
cg14528056	ENSG00000177628	GBA	9459	R2	3.362234204922729e-9	8.999100089991e-4
cg16526732	ENSG00000180263	FGD6	-0	L1	3.362234204922729e-9	1.9998000199980003e-4
cg26192309	ENSG00000170385	SLC30A1	-13064	L2	3.362234204922729e-9	2.9997000299970003e-4
cg12492380	ENSG00000198742	SMURF1	-130445	L3	3.413873768343119e-9	2.9997000299970003e-4
cg03670994	ENSG00000164151	ICE1	-692313	L4	3.519477129761814e-9	4.999500049995e-4
cg27639613	ENSG00000243147	MRPL33	-197308	L5	3.519477129761814e-9	9.999000099990002e-5
cg18324583	ENSG00000279130	AC091925.1	-188097	L6	3.545242514805887e-9	6.999300069993001e-4
cg15645728	ENSG00000198912	C1orf174	-701794	L8	3.5734634123630584e-9	8.999100089991e-4
cg26378984	ENSG00000137656	BUD13	244642	R3	3.5734634123630584e-9	1.9998000199980003e-4
cg02590088	ENSG00000143933	CALM2	-357711	L9	3.855704872073471e-9	1.9998000199980003e-4
cg13035219	ENSG00000229043	AC091729.3	-198900	L4	4.035331695883363e-9	5.999400059994001e-4
cg12085119	ENSG00000275248	AL355810.1	25971	R2	4.047471135134733e-9	9.999000099990002e-5
cg13283845	ENSG00000181638	ZFP41	-22389	L4	4.223084639748004e-9	3.9996000399960006e-4
cg06772221	ENSG00000104419	NDRG1	187222	R3	4.35294300155743e-9	1.9998000199980003e-4
cg10437722	ENSG00000278311	GGNBP2	-141385	L6	4.35294300155743e-9	9.999000099990002e-5
cg04161859	ENSG00000166224	SGPL1	-763726	L10	4.486680109280812e-9	8.999100089991e-4
cg01277983	ENSG00000100304	TTLL12	-252546	L7	4.766242705303677e-9	8.999100089991e-4
cg13283845	ENSG00000250571	GLI4	-8163	L2	4.8387367835700415e-9	9.999000099990002e-5
cg20900312	ENSG00000009830	POMT2	70713	R4	4.986954281087994e-9	7.999200079992001e-4
cg15644639	ENSG00000245149	RNF139-AS1	-52123	L4	5.062708600902264e-9	7.999200079992001e-4
cg09832443	ENSG00000229893	AC005091.1	-832666	L7	6.259918128373521e-9	1.9998000199980003e-4
cg26289788	ENSG00000168137	SETD5	621243	R13	6.835226303946841e-9	1.9998000199980003e-4
cg23828876	ENSG00000235897	TM4SF19-AS1	43493	R5	7.934563295897703e-9	9.99900009999e-4
cg08038219	ENSG00000101199	ARFGAP1	-110780	L6	8.1741739298293e-9	9.99900009999e-4
cg07044458	ENSG00000224593	AC092427.1	-1373751	L5	8.857732084949695e-9	1.9998000199980003e-4
cg04742334	ENSG00000261431	AL023803.1	-259493	L5	9.280735469539475e-9	6.999300069993001e-4
cg01827426	ENSG00000271119	AC026412.3	-141085	L5	9.342235877070793e-9	4.999500049995e-4
cg17657898	ENSG00000163527	STT3B	256831	R2	9.766449771737607e-9	6.999300069993001e-4
cg14630993	ENSG00000225489	AL354707.1	-547013	L6	9.83881565051089e-9	4.999500049995e-4
cg06753918	ENSG00000164151	ICE1	-691881	L4	1.0059587255823107e-8	7.999200079992001e-4
cg13820205	ENSG00000136819	C9orf78	141527	R6	1.1487852160635357e-8	9.999000099990002e-5
cg24174557	ENSG00000108443	RPS6KB1	66861	R4	1.21840890497356e-8	7.999200079992001e-4
cg20543651	ENSG00000137574	TGS1	767305	R7	1.2732970143714867e-8	1.9998000199980003e-4
cg04077417	ENSG00000136273	HUS1	-657399	L5	1.3112142985609806e-8	6.999300069993001e-4
cg21579399	ENSG00000224184	MIR3681HG	98046	R3	1.36309313742127e-8	2.9997000299970003e-4
cg21479131	ENSG00000078246	TULP3	-3196	L1	1.4108642095819743e-8	1.9998000199980003e-4
cg08313382	ENSG00000112941	TENT4A	-65672	L3	1.7816322691691924e-8	4.999500049995e-4
cg06609496	ENSG00000113504	SLC12A7	-62247	L2	1.8341504767166426e-8	6.999300069993001e-4
cg07834418	ENSG00000213260	YWHAZP5	36339	R1	1.860969550843408e-8	2.9997000299970003e-4
cg20765100	ENSG00000168476	REEP4	500428	R10	1.888168769623623e-8	3.9996000399960006e-4
cg16058274	ENSG00000089723	OTUB2	312837	R8	1.9437285415064308e-8	2.9997000299970003e-4
cg04836530	ENSG00000109917	ZPR1	195724	R4	2.34548482537347e-8	7.999200079992001e-4
cg10191240	ENSG00000104419	NDRG1	19311	R1	2.34548482537347e-8	3.9996000399960006e-4
cg13673290	ENSG00000148356	LRSAM1	-141363	L3	2.379523490803426e-8	1.9998000199980003e-4
cg27144368	ENSG00000090061	CCNK	-285253	L8	2.520529994535641e-8	1.9998000199980003e-4
cg01719405	ENSG00000023608	SNAPC1	-138111	L4	2.909399484290003e-8	8.999100089991e-4
cg04760448	ENSG00000182871	COL18A1	-0	L1	2.909399484290003e-8	6.999300069993001e-4
cg20321319	ENSG00000251396	LINC01301	208838	R1	3.036987413473836e-8	5.999400059994001e-4
cg10765655	ENSG00000241431	RPL37P6	-687562	L10	3.2155643793723693e-8	6.999300069993001e-4
cg07313162	ENSG00000039560	RAI14	68731	R1	3.814477133272152e-8	5.999400059994001e-4
cg06404695	ENSG00000267655	AC125437.1	728894	R10	3.980314638854186e-8	3.9996000399960006e-4
cg09170112	ENSG00000061936	SFSWAP	93436	R7	4.0371295300458934e-8	3.9996000399960006e-4
cg25996586	ENSG00000249572	AC034231.1	637458	R9	4.0947293922736656e-8	9.99900009999e-4
cg10437722	ENSG00000278540	ACACA	353756	R10	4.394874215321988e-8	9.999000099990002e-5
cg04068564	ENSG00000196227	FAM217B	713571	R10	4.650223313351212e-8	3.9996000399960006e-4
cg10452667	ENSG00000271119	AC026412.3	-156411	L6	4.989660198874327e-8	8.999100089991e-4
cg26289788	ENSG00000134077	THUMPD3	586599	R12	4.989660198874327e-8	1.9998000199980003e-4
cg07347148	ENSG00000250762	Z99943.2	2332	R1	5.097590449194921e-8	3.9996000399960006e-4
cg08883438	ENSG00000105176	URI1	-655697	L8	5.1320459536524734e-8	9.999000099990002e-5
cg07865418	ENSG00000112941	TENT4A	302135	R7	5.8229375172424735e-8	8.999100089991e-4
cg06772221	ENSG00000270137	AF230666.2	-223043	L6	5.909513827282601e-8	1.9998000199980003e-4
cg02590088	ENSG00000226087	AC073283.2	-295087	L8	5.928129063878439e-8	8.999100089991e-4
cg14844815	ENSG00000112941	TENT4A	510325	R10	5.988265584252812e-8	8.999100089991e-4
cg21672992	ENSG00000259560	AC020687.1	1391038	R10	6.139294380333084e-8	3.9996000399960006e-4
cg06777472	ENSG00000196227	FAM217B	635784	R9	6.332655000003013e-8	3.9996000399960006e-4
cg15471388	ENSG00000278009	AL139099.3	709420	R10	6.599072786945347e-8	1.9998000199980003e-4
cg00923934	ENSG00000137574	TGS1	889862	R8	6.981971813867821e-8	4.999500049995e-4
cg14032261	ENSG00000123684	LPGAT1	7492	L1	6.981971813867821e-8	7.999200079992001e-4
cg04742334	ENSG00000277581	AL023803.3	-258611	L4	7.903901955494827e-8	1.9998000199980003e-4
cg09077443	ENSG00000166261	ZNF202	357749	R5	8.597339286748223e-8	5.999400059994001e-4
cg10437722	ENSG00000274756	AC243732.1	-155908	L7	8.716609831737391e-8	1.9998000199980003e-4
cg08363345	ENSG00000224593	AC092427.1	-1373830	L5	8.784307321496291e-8	3.9996000399960006e-4
cg12591668	ENSG00000236069	AL136987.1	-13102	L1	8.904566544966926e-8	6.999300069993001e-4
cg26207568	ENSG00000038382	TRIO	-0	L1	8.961214847012879e-8	8.999100089991e-4
cg08498833	ENSG00000270137	AF230666.2	-164747	L4	9.209781527305606e-8	2.9997000299970003e-4
cg00975971	ENSG00000038382	TRIO	-211968	L8	1.0005832964143814e-7	9.99900009999e-4
cg07661564	ENSG00000261886	AC005670.1	74476	R2	1.1314152201591311e-7	4.999500049995e-4
cg07537821	ENSG00000200879	SNORD14E	201343	R10	1.3558462999618678e-7	5.999400059994001e-4
cg12085119	ENSG00000229792	LINC00399	-377702	L3	1.427266138852192e-7	7.999200079992001e-4
cg11081307	ENSG00000196227	FAM217B	738198	R10	1.4473345530341036e-7	4.999500049995e-4
cg17399143	ENSG00000106591	MRPL32	62839	R6	1.4473345530341036e-7	6.999300069993001e-4
cg27480427	ENSG00000122557	HERPUD2	93757	R1	1.5075021550364143e-7	4.999500049995e-4
cg17591816	ENSG00000010165	EEF1AKNMT	-455928	L6	1.7028500894759648e-7	7.999200079992001e-4
cg21571658	ENSG00000259473	LINC02205	10845	L1	1.7190523916988603e-7	9.999000099990002e-5
cg08836861	ENSG00000132604	TERF2	-315392	L10	1.7260067634866652e-7	6.999300069993001e-4
cg20900312	ENSG00000100577	GSTZ1	116753	R5	1.7260067634866652e-7	9.999000099990002e-5
cg11120154	ENSG00000253842	AP003472.2	-12435	L1	1.7314455488028752e-7	6.999300069993001e-4
cg09568647	ENSG00000280159	AC016583.1	-420	L1	1.8467480467323233e-7	3.9996000399960006e-4
cg24111796	ENSG00000271788	AC008875.1	61670	R2	1.9880289906699026e-7	1.9998000199980003e-4
cg25278144	ENSG00000262188	LINC01978	-62978	L4	2.26857339480809e-7	2.9997000299970003e-4
cg26221111	ENSG00000271980	AC012640.4	-43500	L4	2.6823928946669185e-7	9.999000099990002e-5
cg04086239	ENSG00000122257	RBBP6	481838	R9	2.758181930162496e-7	9.999000099990002e-5
cg07536737	ENSG00000040933	INPP4A	431224	R6	2.758181930162496e-7	6.999300069993001e-4
cg08498833	ENSG00000104419	NDRG1	245518	R5	2.94734494733531e-7	7.999200079992001e-4
cg18345456	ENSG00000143499	SMYD2	278748	R2	3.4537435718787297e-7	3.9996000399960006e-4
cg18995788	ENSG00000264408	MIR4470	-46025	L2	3.4770899658437655e-7	3.9996000399960006e-4
cg26992245	ENSG00000253279	LINC02209	-37338	L2	3.6057716526917527e-7	1.9998000199980003e-4
cg11632679	ENSG00000124222	STX16	467225	R9	3.9908326922851456e-7	6.999300069993001e-4
cg25278144	ENSG00000261978	AC116025.1	35451	R2	4.163995746524893e-7	3.9996000399960006e-4
cg18825221	ENSG00000274666	AL133370.2	-169100	L5	4.330862736380928e-7	1.9998000199980003e-4
cg27198040	ENSG00000123106	CCDC91	-177900	L2	4.3735819891538445e-7	5.999400059994001e-4
cg19928493	ENSG00000259494	MRPL46	1335316	R7	4.4310663813197746e-7	8.999100089991e-4
cg23708209	ENSG00000259494	MRPL46	158807	R1	4.548225503078588e-7	8.999100089991e-4
cg14241836	ENSG00000221845	C7orf65	-423675	L9	5.499185419891721e-7	4.999500049995e-4
cg12616923	ENSG00000280055	TMEM75	730695	R10	5.645985808677282e-7	7.999200079992001e-4
cg01930947	ENSG00000171722	SPATA46	-0	R2	5.945552918308733e-7	7.999200079992001e-4
cg26557617	ENSG00000214226	C17orf67	1215001	R9	5.972875343347284e-7	3.9996000399960006e-4
cg15023513	ENSG00000259494	MRPL46	1335535	R7	6.050462580032519e-7	9.99900009999e-4
cg19242984	ENSG00000050327	ARHGEF5	-3958	L1	6.129018959572484e-7	9.99900009999e-4
cg23920016	ENSG00000118217	ATF6	-172971	L4	6.129018959572484e-7	6.999300069993001e-4
cg15534052	ENSG00000101654	RNMT	-106546	L3	7.060512005839291e-7	6.999300069993001e-4
cg18995788	ENSG00000254119	AC025524.2	24160	R1	7.464250013822729e-7	5.999400059994001e-4
cg18817158	ENSG00000131558	EXOC4	905554	R9	8.337302476152744e-7	8.999100089991e-4
cg13673290	ENSG00000201302	SNORA65	-196234	L6	8.772926152166284e-7	8.999100089991e-4
cg27294813	ENSG00000228551	SNRPGP9	76277	R1	9.709285126584404e-7	2.9997000299970003e-4
cg18825221	ENSG00000244677	RN7SL706P	-133336	L3	1.0584893604153026e-6	4.999500049995e-4
cg05160751	ENSG00000057757	PITHD1	-77310	L5	1.1883308617942835e-6	8.999100089991e-4
cg10286056	ENSG00000212499	RNA5SP300	26207	R1	1.3091968205219555e-6	3.9996000399960006e-4
cg09828575	ENSG00000183495	EP400	-98027	L9	1.3470555370141014e-6	7.999200079992001e-4
cg27212428	ENSG00000163138	PACRGL	-1277028	L9	1.3985131531773518e-6	2.9997000299970003e-4
cg01013171	ENSG00000119684	MLH3	-198133	L10	1.488493367087147e-6	8.999100089991e-4
cg25358250	ENSG00000138231	DBR1	306169	R6	1.5260188059425042e-6	9.999000099990002e-5
cg12849224	ENSG00000226649	AC019118.1	1219535	R8	1.7770215506090215e-6	2.9997000299970003e-4
cg01003666	ENSG00000251728	RF00019	-134836	L5	1.946045379487243e-6	3.9996000399960006e-4
cg26854588	ENSG00000126368	NR1D1	-183173	L7	2.237493853181175e-6	8.999100089991e-4
cg13673290	ENSG00000136877	FPGS	149730	R8	2.5592053771961126e-6	8.999100089991e-4
cg24939196	ENSG00000260771	AL138918.1	-813358	L10	2.6265983269576458e-6	3.9996000399960006e-4
cg02483101	ENSG00000254317	AC022973.4	479172	R5	2.6867981502783157e-6	9.999000099990002e-5
cg11152263	ENSG00000240230	COX19	368771	R9	2.686822018711564e-6	1.9998000199980003e-4
cg09558425	ENSG00000241621	GOLGA2P6	580054	R8	2.9213574530683143e-6	6.999300069993001e-4
cg18995788	ENSG00000177182	CLVS1	-259239	L6	3.107153324255652e-6	3.9996000399960006e-4
cg24111796	ENSG00000249516	PRELID3BP6	-27076	L1	3.38256269751638e-6	5.999400059994001e-4
cg02849956	ENSG00000167674	HDGFL2	-132606	L8	4.2953952526974805e-6	3.9996000399960006e-4
cg24874602	ENSG00000118579	MED28	655324	R10	4.837062729941355e-6	1.9998000199980003e-4
cg24522654	ENSG00000139154	AEBP2	21823	R1	5.192756528491856e-6	9.999000099990002e-5
cg10255237	ENSG00000196243	LINC00615	1161176	R8	5.3248503647217885e-6	3.9996000399960006e-4
cg05628506	ENSG00000223060	RF00019	-79990	L6	5.7079569016296306e-6	1.9998000199980003e-4
cg16540590	ENSG00000248554	AC114956.2	-280582	L9	6.3298501228094385e-6	8.999100089991e-4
cg24174557	ENSG00000267637	AC040904.1	-41147	L2	6.55581364912503e-6	9.999000099990002e-5
cg06609496	ENSG00000250584	LINC01511	189269	R6	6.767512626542518e-6	3.9996000399960006e-4
cg04086239	ENSG00000166847	DCTN5	-378380	L10	8.003194012551585e-6	9.999000099990002e-5
cg20900312	ENSG00000151445	VIPAS39	222432	R10	9.734863786359899e-6	6.999300069993001e-4
cg14671011	ENSG00000249647	C5orf66-AS2	27499	R1	9.893006199792575e-6	5.999400059994001e-4
cg13673290	ENSG00000136807	CDK9	140812	R7	1.29419442418042e-5	3.9996000399960006e-4
cg00935043	ENSG00000236432	AC097662.1	487163	R7	1.384928695109166e-5	9.999000099990002e-5
cg14032261	ENSG00000233626	AC092814.1	200284	R4	1.6819954355085846e-5	8.999100089991e-4
cg04275692	ENSG00000206838	SNORA5A	-466545	L10	1.8143768827437135e-5	6.999300069993001e-4
cg17680767	ENSG00000164338	UTP15	-744002	L10	1.9155069556451092e-5	8.999100089991e-4
cg13820205	ENSG00000136827	TOR1A	127179	R5	1.9584559388788638e-5	4.999500049995e-4
cg25708982	ENSG00000126216	TUBGCP3	243892	R4	2.5227822972271725e-5	3.9996000399960006e-4
cg17576736	ENSG00000126216	TUBGCP3	230873	R4	3.0355493449880444e-5	4.999500049995e-4
cg01236734	ENSG00000233942	AC004012.1	50584	R1	3.056826328976432e-5	4.999500049995e-4
cg06186245	ENSG00000036054	TBC1D23	-200966	L5	3.135716322518746e-5	6.999300069993001e-4
cg26460366	ENSG00000118579	MED28	548212	R9	4.144876854660153e-5	5.999400059994001e-4
cg11820840	ENSG00000158615	PPP1R15B	-205601	L8	4.512614930454e-5	6.999300069993001e-4
cg22157027	ENSG00000206898	RF00432	-201806	L5	5.2734219611573366e-5	4.999500049995e-4
cg09077096	ENSG00000106012	IQCE	-379430	L7	5.74910283219452e-5	4.999500049995e-4
cg09132909	ENSG00000103544	VPS35L	-337105	L8	5.9943895154386574e-5	5.999400059994001e-4
cg09568647	ENSG00000241230	RN7SL801P	-598099	L9	6.028025785325949e-5	3.9996000399960006e-4
cg08329684	ENSG00000273963	ENPP7P14	228172	R9	6.243327794748461e-5	5.999400059994001e-4
cg00287773	ENSG00000213523	SRA1	322304	R10	6.447547797243554e-5	4.999500049995e-4
cg02570298	ENSG00000150276	PPIAP26	-223672	L3	7.029159134476105e-5	8.999100089991e-4
cg21825397	ENSG00000236527	ARF4P2	168061	R10	7.104620907649907e-5	7.999200079992001e-4
cg19416590	ENSG00000232656	IDI2-AS1	-506497	L6	8.371497346122696e-5	9.99900009999e-4
cg12656085	ENSG00000235847	LDHAP7	-168013	L8	9.232972430641322e-5	9.99900009999e-4
cg12024564	ENSG00000061987	MON2	313963	R5	1.0225885771919093e-4	8.999100089991e-4
cg10428536	ENSG00000277138	MIR6509	21018	R2	1.0552261923998664e-4	4.999500049995e-4
cg18682226	ENSG00000196313	POM121	545920	R9	1.0647359456698176e-4	7.999200079992001e-4
cg26221111	ENSG00000271715	AC012640.3	-40728	L3	1.4688743887858612e-4	2.9997000299970003e-4
cg20178976	ENSG00000224530	PPIAP10	-318921	L10	1.704887093537991e-4	7.999200079992001e-4
cg14840848	ENSG00000126216	TUBGCP3	212047	R3	2.272605459246796e-4	7.999200079992001e-4
cg27268352	ENSG00000230125	EEF1A1P39	202890	R2	2.500998075224947e-4	9.99900009999e-4
cg00890049	ENSG00000233558	AL050331.1	686792	R9	2.524756905447944e-4	8.999100089991e-4
cg14630993	ENSG00000231108	PRELID3BP11	-539375	L5	2.6811323437313163e-4	1.9998000199980003e-4
cg25799109	ENSG00000240198	ARHGEF3-AS1	-108017	L2	2.880359738332849e-4	9.99900009999e-4
cg05707211	ENSG00000253181	AC138356.3	245091	R9	3.097888441100843e-4	9.99900009999e-4
cg17919152	ENSG00000226903	LINC00354	-303264	L7	3.357848912930527e-4	9.999000099990002e-5
cg07866909	ENSG00000224626	AC106053.1	-862315	L7	3.7902338597088837e-4	6.999300069993001e-4
cg26192309	ENSG00000241395	RN7SL344P	199883	R8	4.539634800011805e-4	8.999100089991e-4
cg04943065	ENSG00000125107	CNOT1	-233070	L9	4.54996742238197e-4	6.999300069993001e-4
cg02095895	ENSG00000201431	RNU6-1277P	970944	R12	4.748005540101375e-4	8.999100089991e-4
cg19363785	ENSG00000254315	AC023632.5	453514	R8	5.241761242993498e-4	7.999200079992001e-4
cg15903956	ENSG00000274937	AC090826.2	-8378	L2	5.3554992250011e-4	9.99900009999e-4
cg26110562	ENSG00000231032	AC114814.2	-821316	L6	6.106478554695305e-4	4.999500049995e-4
cg20477160	ENSG00000232690	HSPE1P9	-572168	L7	6.333938587713845e-4	8.999100089991e-4
cg04068564	ENSG00000238777	RNU7-141P	632474	R8	7.132422295547001e-4	6.999300069993001e-4
cg18995788	ENSG00000253975	AC018861.1	721311	R9	7.922547020690824e-4	2.9997000299970003e-4
cg01252713	ENSG00000232690	HSPE1P9	-185161	L4	8.583176199380121e-4	9.99900009999e-4
