# Supplementary material for: Enhancer-associated regulatory network and gene signature based on transcriptome and methylation data to predict the survival of patients with lung adenocarcinoma
Source: Front Genet. 2022 Sep 23;13:fgene-2022-1008602. doi: 10.3389/fgene.2022.1008602 (PMC9538943; doi:10.3389/fgene.2022.1008602)
Supplement: Supplementary file 4 [file DataSheet5.CSV]

motif	top_5percent_TFs
FOSL1_HUMAN.H11MO.0.A	HMGA1;MYBL2;CENPA;GTF2IRD1;SOX4;FOXM1;NR2F6;FOXK2;OTX1;KCMF1;E2F8;E2F1;E2F3;ZFP69B;ZNF281;PITX2;NKX1-2;TBX15;ZBTB41;ZFP64;FOXA1;HSF1;DNTTIP1;CENPX;KDM5B;YBX2;GRHL2;ZNF131;NFXL1;E2F6;CBX2;SIX4;SOX12;GTF3A;TCF3;ZSCAN2;PA2G4;PAX9;ZNF138;DRAP1;TGIF1;ZNF695;MTERF3;GLMP;SP8;ZNF687;LCOR;NFYA;SOHLH1;PREB;ZNF217;ZBTB10;MAZ;ZNF48;E2F2;MSANTD3;ZNF341;NME2;ZNF598;CREB3L4;PRMT3;ZNF706;ZSCAN16;ZNF146;TFAP4;OVO…
JUN_HUMAN.H11MO.0.A	HMGA1;MYBL2;CENPA;GTF2IRD1;SOX4;NR2F6;FOXM1;FOXK2;OTX1;KCMF1;ZNF281;E2F1;E2F3;E2F8;TBX15;ZFP69B;ZBTB41;PITX2;E2F6;KDM5B;ZNF131;SOX12;ZFP64;YBX2;NKX1-2;CENPX;ZSCAN2;GRHL2;HSF1;ZNF138;CBX2;DNTTIP1;FOXA1;SIX4;TCF3;ZNF695;TGIF1;NFXL1;PA2G4;ZSCAN16;ZNF687;CREB3L4;GTF3A;ZNF48;MTERF3;PAX9;SP8;ZNF341;ZNF217;ZNF598;DRAP1;GLMP;MAZ;SOHLH1;PREB;NFYA;ZNF3;MSANTD3;OVOL2;E2F2;TFAP4;FBXL19;ETV4;SETDB1;LCOR;ZBTB1…
FOSL2_HUMAN.H11MO.0.A	HMGA1;MYBL2;CENPA;FOXM1;GTF2IRD1;SOX4;FOXK2;NR2F6;KCMF1;E2F8;E2F3;OTX1;E2F1;ZFP69B;ZNF281;ZNF131;ZFP64;HSF1;PITX2;TBX15;TCF3;NFXL1;ZBTB41;NKX1-2;E2F6;DNTTIP1;ZSCAN2;KDM5B;YBX2;CENPX;ZNF138;TGIF1;DRAP1;FOXA1;PA2G4;SOX12;ZNF695;CBX2;GTF3A;GRHL2;SIX4;PAX9;SP8;MTERF3;PRMT3;MAZ;NFYA;E2F2;MSANTD3;ZNF598;PREB;ZNF217;GLMP;ZNF146;SOHLH1;ZBTB10;LCOR;ZNF687;NME2;ZNF724;ZNF48;FBXL19;LHX5;ZNF681;CHCHD3;ZNF341…
FOS_HUMAN.H11MO.0.A	GTF2IRD1;SOX4;NR2F6;MYBL2;HMGA1;OTX1;CENPA;FOXK2;FOXM1;ZNF281;E2F1;PITX2;TBX15;E2F3;KCMF1;ZFP64;ZFP69B;SOX12;ZSCAN2;E2F6;KDM5B;ZBTB41;YBX2;HSF1;E2F8;GRHL2;FOXA1;CBX2;CENPX;GLMP;TCF3;NKX1-2;ZNF131;ZSCAN16;ZNF687;ZNF138;DNTTIP1;ZNF48;NFXL1;GTF3A;TGIF1;PREB;MTERF3;PA2G4;ZNF217;ZNF695;ETV4;SIX4;CREB3L4;PAX9;ZNF3;ZNF341;SETDB1;MAZ;HES6;TFAP4;SP8;ZNF598;NFYA;OVOL2;E2F5;DRAP1;SOHLH1;NME2;ZBTB10;ZNF212;L…
JUND_HUMAN.H11MO.0.A	GTF2IRD1;SOX4;MYBL2;CENPA;HMGA1;NR2F6;FOXK2;FOXM1;OTX1;E2F1;E2F3;ZNF281;KCMF1;ZFP69B;E2F8;ZFP64;PITX2;TBX15;ZBTB41;E2F6;YBX2;KDM5B;ZSCAN2;ZNF131;HSF1;NKX1-2;FOXA1;SOX12;TCF3;DNTTIP1;NFXL1;ZNF138;TGIF1;GRHL2;GLMP;CENPX;ZNF695;SIX4;GTF3A;ZNF217;CBX2;MTERF3;ZNF687;PREB;SP8;PAX9;ZBTB10;ZSCAN16;ZNF48;NFYA;ZNF341;PA2G4;E2F5;MAZ;DRAP1;LCOR;E2F2;SETDB1;HES6;TFAP4;ZNF598;ETV4;SOHLH1;ZNF3;MSANTD3;ZNF681;ZN…
FOSB_HUMAN.H11MO.0.A	HMGA1;GTF2IRD1;MYBL2;NR2F6;CENPA;SOX4;OTX1;FOXK2;FOXM1;KCMF1;ZNF281;E2F1;PITX2;ZFP69B;E2F3;YBX2;E2F8;TBX15;ZBTB41;HSF1;ZNF131;ZFP64;CENPX;E2F6;DNTTIP1;NKX1-2;KDM5B;SOX12;ZSCAN2;TGIF1;GRHL2;TCF3;GTF3A;ZNF695;FOXA1;NFXL1;ZNF138;CBX2;MTERF3;PA2G4;GLMP;PREB;ZNF341;ZNF48;DRAP1;ZSCAN16;SP8;ZNF687;SIX4;PAX9;ZNF598;MAZ;E2F5;NME2;LHX5;SOHLH1;TFAP4;CREB3L4;ZNF217;ETV4;POU6F2;ZNF706;MSANTD3;ZBTB10;OVOL2;NFY…
JUNB_HUMAN.H11MO.0.A	HMGA1;GTF2IRD1;SOX4;MYBL2;CENPA;NR2F6;FOXK2;FOXM1;OTX1;E2F1;E2F3;KCMF1;ZNF281;PITX2;ZFP69B;E2F8;TBX15;E2F6;NKX1-2;ZSCAN2;YBX2;ZNF131;ZFP64;FOXA1;KDM5B;SOX12;ZBTB41;CENPX;HSF1;GRHL2;NFXL1;CBX2;SIX4;TCF3;DNTTIP1;ZNF695;ZNF138;MTERF3;TGIF1;ZNF217;ZSCAN16;GTF3A;LCOR;SP8;GLMP;ZNF48;PA2G4;NFYA;PAX9;ZBTB10;ZNF341;PREB;DRAP1;HES6;ZNF3;MSANTD3;MAZ;SOHLH1;ETV4;CREB3L4;ZNF687;ZNF146;ZNF598;POU4F1;E2F2;PRMT3…
BATF_HUMAN.H11MO.0.A	SOX4;OTX1;FOXK2;GTF2IRD1;ZSCAN2;GRHL2;MYBL2;CENPA;FOXA1;SOX12;E2F6;ZSCAN16;NR2F6;ZNF281;ZFP69B;E2F3;KDM5B;ZNF687;TBX15;ZBTB41;SETDB1;E2F5;MAZ;E2F1;ZFP64;FOXM1;HMGA1;YBX2;OVOL2;CENPX;PITX2;HES6;CREB3L4;NFXL1;HSF1;E2F8;KCMF1;PREB;ZSCAN9;ZNF48;POU6F2;GLMP;ZNF696;MTERF3;ZNF3;ZNF623;ZNF7;TGIF1;ZBTB12;TET1;LCOR;ZNF131;CBX2;SP8;ETV4;ZBTB10;ZNF146;ZNF695;PAX9;NKX1-2;AHCTF1;ZNF239;ZNF726;NFYA;PRMT3;TIGD3;…
BATF_HUMAN.H11MO.1.A	SOX4;MYBL2;CENPA;FOXK2;FOXM1;OTX1;GTF2IRD1;E2F1;E2F3;HMGA1;SOX12;E2F6;E2F8;NR2F6;ZFP69B;ZSCAN2;HSF1;YBX2;FOXA1;GRHL2;NFXL1;TBX15;CENPX;HES6;ZFP64;ZSCAN16;CBX2;KDM5B;ZNF687;MAZ;KCMF1;ZBTB41;ZNF281;E2F5;TCF3;ZNF48;PITX2;ZNF695;ZNF131;E2F2;SETDB1;ZBTB12;MTERF3;ZNF3;PREB;ZNF138;ZNF696;CREB3L4;POU6F2;TGIF1;ZNF7;GLMP;ZNF146;PA2G4;TIGD3;SOHLH1;ZNF239;ZNF623;NFYA;PRMT3;ETV4;ZNF598;NKX1-2;ZSCAN9;OVOL2;ADN…
NF2L2_HUMAN.H11MO.0.A	NR2F6;SOX4;OTX1;FOXK2;GTF2IRD1;MYBL2;CENPA;FOXA1;HMGA1;TBX15;GRHL2;SOX12;ZNF281;HES6;FOXM1;ZSCAN16;E2F6;ZSCAN2;PITX2;HSF1;CENPX;KDM5B;E2F3;ZBTB41;E2F1;ZNF687;CREB3L4;POU6F2;E2F5;CBX2;YBX2;NKX1-2;KCMF1;SETDB1;OVOL2;E2F8;ETV4;GLMP;ZNF131;NME2;MTERF3;PREB;ZFP69B;ZNF696;NFXL1;PAX9;ZNF7;ZNF48;ZFP64;GTF3A;ZNF3;TFAP4;ZNF623;ZBTB12;SIX4;ZBTB10;ZSCAN9;MAZ;ZNF217;TCF3;ZNF695;ZNF598;PA2G4;LCOR;ZNF706;ZNF138…
NFE2_HUMAN.H11MO.0.A	SOX4;GTF2IRD1;HMGA1;OTX1;NR2F6;MYBL2;FOXK2;SOX12;CENPA;FOXM1;E2F3;E2F1;PITX2;ZSCAN2;TBX15;CENPX;KDM5B;KCMF1;ZSCAN16;YBX2;GRHL2;CBX2;E2F6;FOXA1;ZNF281;ZFP64;HES6;CREB3L4;E2F8;PA2G4;ZNF687;HSF1;ZFP69B;GLMP;MAZ;ZBTB12;ZBTB41;ZNF3;GTF3A;SETDB1;PREB;ZNF48;ETV4;NKX1-2;NFXL1;ZNF138;OVOL2;E2F5;MTERF3;ZNF695;SOHLH1;TCF3;ZSCAN9;TFAP4;POU6F2;NME2;SIX4;TGIF1;PCGF2;ZNF131;ZNF598;NFYA;DNTTIP1;POU4F1;ZNF696;ADN…
RORG_HUMAN.H11MO.0.C	MYBL2;CENPA;FOXM1;FOXK2;HMGA1;SOX4;E2F1;OTX1;GTF2IRD1;SOX12;E2F3;E2F8;CENPX;ZFP69B;YBX2;NR2F6;HSF1;PREB;KCMF1;FOXA1;ZFP64;E2F6;MTERF3;SOHLH1;E2F2;PA2G4;ZSCAN2;ZNF695;ZSCAN16;MAZ;TGIF1;GTF3A;NFXL1;TCF3;OVOL2;ZNF687;GRHL2;HES6;ZBTB12;PITX2;GLMP;ZBTB41;DRAP1;CBX2;E2F5;NKX1-2;POU6F2;KDM5B;ZNF131;ZNF281;NAIF1;SETDB1;CREB3L4;ZNF48;SP8;ZNF138;POU4F1;TBX15;NME2;ZNF146;ZNF239;CHCHD3;NFYA;PAX9;ETV4;ZNF3;ZS…
BACH2_HUMAN.H11MO.0.A	SOX4;FOXK2;GTF2IRD1;OTX1;SOX12;NR2F6;HMGA1;MYBL2;E2F3;CENPA;ZSCAN16;CENPX;FOXA1;GRHL2;ZNF687;E2F1;E2F6;FOXM1;ZSCAN2;CREB3L4;PITX2;KDM5B;KCMF1;SETDB1;HES6;CBX2;ZNF281;HSF1;ZFP64;OVOL2;ZBTB12;TBX15;YBX2;ETV4;ZBTB41;GLMP;ZNF3;E2F8;PREB;ZNF48;ZSCAN9;MAZ;TFAP4;PA2G4;E2F5;POU6F2;TGIF1;ZFP69B;NKX1-2;NFXL1;MTERF3;ZNF768;ZNF696;PCGF2;ZNF7;GTF3A;SOHLH1;ZNF138;SIX4;ZNF623;ZBTB10;PRMT3;PAX9;ZNF131;ZNF695;NFY…
HNF6_HUMAN.H11MO.0.B	SOX4;OTX1;FOXK2;SOX12;ZSCAN16;ZBTB12;CENPX;ZSCAN2;E2F3;E2F1;MYBL2;OVOL2;CENPA;NR2F6;E2F6;FOXM1;GTF2IRD1;HES6;FOXA1;MAZ;HMGA1;ZNF687;ZSCAN9;CBX2;ZNF281;SETDB1;ZNF696;HSF1;SOHLH1;GRHL2;ZFP69B;ZNF48;ZFP64;PITX2;ZNF695;E2F5;PREB;CREB3L4;TIGD3;ATF6B;E2F8;YBX2;KDM5B;TGIF1;PCGF2;ZNF76;ZBTB41;ZNF3;ZNF771;KCMF1;ZNF768;ZNF212;E2F2;REPIN1;NFYA;POU6F2;ZNF7;NFXL1;GLMP;ZNF146;NAIF1;ZNF623;AHCTF1;ZNF513;MTERF3;…
DLX2_HUMAN.H11MO.0.D	FOXK2;OTX1;CENPA;MYBL2;FOXM1;E2F6;SOX12;CENPX;E2F1;SOX4;FOXA1;GTF2IRD1;HMGA1;E2F3;NR2F6;ZNF695;ZSCAN16;YBX2;MAZ;POU6F2;E2F8;OVOL2;HSF1;KCMF1;ZBTB41;HES6;ZNF687;GRHL2;PREB;CBX2;ZFP69B;ZNF138;ZSCAN2;SETDB1;ZNF281;SOHLH1;MTERF3;KDM5B;PRMT3;GLMP;ZBTB12;ZFP64;ZNF146;ZNF696;ZNF48;E2F2;SP8;TGIF1;PA2G4;CHCHD3;ZNF131;POU4F1;E2F5;ZNF3;ZNF771;TIGD3;AHCTF1;PITX2;NFXL1;ZSCAN9;ZNF623;NKRF;ZNF212;CREB3L4;PAX9;Z…
SIX1_HUMAN.H11MO.0.A	CENPA;FOXK2;MYBL2;OTX1;FOXM1;E2F1;SOX12;SOX4;E2F6;E2F3;FOXA1;ZNF695;MTERF3;HES6;HMGA1;CENPX;PREB;E2F2;GTF2IRD1;ZFP69B;GRHL2;HSF1;MAZ;YBX2;E2F8;NKX1-2;NR2F6;ZSCAN16;PAX9;SETDB1;ZFP64;CBX2;ZNF131;ZNF696;ZSCAN2;ZBTB12;ZNF48;SOHLH1;SP8;TIGD3;ZNF687;ZNF3;KCMF1;ZBTB41;ZNF623;E2F5;ZNF138;FOXO6;NFXL1;OVOL2;SIX4;ZNF212;REPIN1;ADNP;PA2G4;GLMP;POU6F2;CHCHD3;NKRF;KDM5B;PRMT3;DRAP1;ZBTB10;ZSCAN9;GMEB2;POU4F1;…
FOXO3_HUMAN.H11MO.0.B	OTX1;FOXK2;SOX4;CENPA;SOX12;MYBL2;E2F1;ZSCAN16;ZBTB12;E2F6;FOXM1;CENPX;OVOL2;FOXA1;ZSCAN2;E2F3;GRHL2;MAZ;HES6;E2F8;NR2F6;SETDB1;HMGA1;ZNF696;ZNF695;ZSCAN9;YBX2;HSF1;SOHLH1;E2F5;CBX2;GTF2IRD1;ZFP69B;ZNF281;ZNF3;CREB3L4;ZNF687;TGIF1;POU2F1;TIGD3;ZNF623;ZNF48;PREB;MTERF3;ZNF7;NFXL1;E2F2;ZNF146;KCMF1;POU6F2;ZBTB41;ADNP;POU4F1;ZNF771;PITX2;KDM5B;REPIN1;ZFP64;PRMT3;ZNF131;ZBTB10;CHCHD3;TCF24;NAIF1;PCGF…
OZF_HUMAN.H11MO.0.C	FOXK2;SOX12;SOX4;OTX1;ZSCAN16;ZBTB12;FOXA1;ZSCAN2;E2F1;E2F3;ZNF687;ZSCAN9;MYBL2;HES6;SETDB1;NR2F6;CENPX;E2F6;CENPA;MAZ;OVOL2;ZNF281;GRHL2;ZNF696;GTF2IRD1;ZNF695;YBX2;FOXM1;ZFP69B;PITX2;POU6F2;HSF1;E2F5;CBX2;ZNF48;ZNF3;HMGA1;KDM5B;SOHLH1;CREB3L4;ZNF76;TIGD3;REPIN1;ATF6B;ZBTB41;FOXO6;ZNF212;PREB;ZNF7;TBX15;ZNF138;ZFP64;NKX1-2;NAIF1;ZNF623;MTERF3;E2F8;GLMP;ETV4;ZNF768;HOXC13;POU4F1;MESP1;ZNF771;NFYA…
GFI1B_HUMAN.H11MO.0.A	OTX1;FOXK2;SOX4;SOX12;E2F1;MYBL2;CENPA;ZSCAN16;CENPX;ZBTB12;FOXA1;FOXM1;E2F6;OVOL2;NR2F6;E2F3;YBX2;MAZ;ZNF687;HMGA1;GRHL2;ZSCAN2;E2F8;SETDB1;GTF2IRD1;ZNF696;HSF1;ZSCAN9;HES6;CBX2;ZFP64;ZFP69B;ZNF695;SOHLH1;CREB3L4;ZNF281;KDM5B;E2F5;PREB;ATF6B;ZBTB41;ZNF138;ZNF212;PCGF2;ZNF48;ZNF623;PITX2;MTERF3;TIGD3;ZNF3;E2F2;ZNF7;POU4F1;KCMF1;NFXL1;ZNF131;NKX1-2;ZNF239;ZNF146;TET1;REPIN1;GLMP;PRMT3;ZNF544;SP8;N…
ATF7_HUMAN.H11MO.0.D	E2F6;FOXK2;OTX1;SOX4;SOX12;GTF2IRD1;CENPA;ZSCAN2;MYBL2;CENPX;FOXM1;NR2F6;ZSCAN16;FOXA1;HMGA1;E2F1;E2F3;KCMF1;ZNF281;ZBTB41;OVOL2;PITX2;ZNF48;GRHL2;PREB;KDM5B;ZNF687;CBX2;ZSCAN9;SETDB1;ZFP69B;MAZ;ZBTB12;POU6F2;HSF1;HES6;ZNF696;YBX2;SOHLH1;E2F5;TGIF1;GLMP;TBX15;ZFP64;CREB3L4;TCF24;POU4F1;E2F8;NKX1-2;MTERF3;ZNF771;ZNF146;ZNF7;ZNF623;NFXL1;TET1;ZNF695;PCGF2;HOXC13;AHCTF1;ZNF131;TFAP4;NFYA;GTF3A;ETV4;…
ATF2_HUMAN.H11MO.0.B	FOXK2;E2F6;OTX1;SOX12;SOX4;CENPA;MYBL2;CENPX;ZSCAN2;GTF2IRD1;FOXM1;E2F1;ZSCAN16;MAZ;PREB;SETDB1;HMGA1;OVOL2;FOXA1;NR2F6;CBX2;HES6;KCMF1;E2F3;GRHL2;ZNF281;ZNF48;E2F5;PITX2;ZBTB41;ZSCAN9;ZBTB12;SOHLH1;ZNF687;ZNF695;TGIF1;HSF1;E2F8;ZNF696;ZFP69B;MTERF3;ZNF771;TCF24;GTF3A;YBX2;GLMP;NAIF1;NFXL1;CREB3L4;POU6F2;NKX1-2;KDM5B;POU4F1;ZFP64;HOXC13;PA2G4;ZNF7;ZNF3;TBX15;ZNF623;PHOX2B;TIGD3;POU2F1;E2F2;TET1;Z…
