# Supplementary material for: Enhancer-associated regulatory network and gene signature based on transcriptome and methylation data to predict the survival of patients with lung adenocarcinoma
Source: Front Genet. 2022 Sep 23;13:fgene-2022-1008602. doi: 10.3389/fgene.2022.1008602 (PMC9538943; doi:10.3389/fgene.2022.1008602)
Supplement: Supplementary file 5 [file DataSheet1.CSV]

probe	pvalue	Primary.solid.Tumor_Minus_Solid.Tissue.Normal	adjust.p
cg08258224	5.5660601491365435e-9	-0.21124068013013453	1.7956800860789688e-8
cg13938959	2.455842888549203e-13	-0.2318487550374994	1.2103336438760403e-12
cg12445832	7.140641723291028e-10	-0.12188554288075007	2.538076958415762e-9
cg11527153	2.5771352512459612e-11	-0.13952118496245125	1.0590948011744398e-10
cg08900511	5.4433428372724465e-15	-0.21804495850548017	3.085641388890264e-14
cg00145911	4.652445815201913e-7	-0.10538418247735959	1.1924388543563496e-6
cg13546858	0.0022545553700929477	-0.05017658059487018	0.0035205837882832393
cg06531475	0.009924093151403864	-0.05483711177262157	0.014337347732870102
cg14156792	0.0035074633144664513	-0.07782481325535318	0.005344781560181092
cg24997886	0.005760967198233571	-0.03388047779589512	0.008557775838157585
cg01727431	1.2654018712766692e-4	-0.1067215945637765	2.324896986580805e-4
cg10146935	0.10992038373058037	-0.015636600613786134	0.14046213967151794
cg02439789	2.0069692170168553e-5	-0.09035487154618918	4.1091196466666866e-5
cg24362661	4.939434835873401e-4	-0.06730351317561573	8.38521817671833e-4
cg05819296	8.413003938435919e-6	-0.1396503378684083	1.8178337479173426e-5
cg00582671	1.3216046963089042e-31	-0.18967611276927931	2.589805050101388e-30
cg22485363	0.0017755108994475816	-0.2043910667584251	0.002806090280323475
cg00113194	4.1381116656114844e-5	-0.04286208965039928	8.119544570415759e-5
cg02968844	0.7191022613523106	0.005212168167580411	0.8185102860618493
cg16248916	0.9366681919674675	0.013066418877298425	1
cg20322444	0.20298926414088977	-0.00978660796187436	0.25119053820648574
cg11733071	0.009073891992256328	-0.008114228362784859	0.013168871684873023
cg01394461	3.0800803941363006e-7	-0.03843884439818446	8.079253268735498e-7
cg09555360	0.6929991955749376	0.014584339577148886	0.7916659187279355
cg07701223	0.01965072510229334	-0.02951032900700057	0.027409198995735823
cg21830050	0.06954943849283049	-0.02493606810025395	0.09096300745922281
cg08843537	2.2881808446084672e-31	-0.36338086631296324	4.4167000549083004e-30
cg16417258	0.29484194272179953	-0.001124028644860206	0.35757907772479763
cg03394722	4.321422176149679e-26	-0.18928509603661714	5.695891970532352e-25
cg03648020	3.688127656020192e-5	-0.10726229472862966	7.286863660325448e-5
cg16034521	3.983849377816411e-18	-0.1134957880359384	2.91371938878254e-17
cg10176463	0.943321069072808	0.0055465082308682224	1
cg25350899	2.9499571795208915e-14	-0.11250665036073215	1.572931344390125e-13
cg10984178	2.6795721978678475e-5	-0.062485535979521334	5.3922686070600934e-5
cg07123796	2.071690260964686e-6	-0.06136947243689145	4.870524191077002e-6
cg17801765	6.487446525784686e-5	-0.16326637918553344	1.2390595605583647e-4
cg13100600	6.184292183527466e-8	-0.17473528249074188	1.7655908908881598e-7
cg18272461	0.005327968670083202	-0.04499174303624964	0.007945653609988538
cg07787977	1.6818111337934417e-9	-0.04883598764747843	5.742163122321861e-9
cg02632261	0.01118636039452555	-0.04314574282061323	0.016061328255453363
cg07396477	0.04256128362594382	-0.022273493818721013	0.05706358580200713
cg15574137	0.019983654658701652	-0.021017776252736375	0.027847261134228897
cg25774148	0.8688922479114991	0.027438022789816108	0.9664430480788242
cg17021880	0.01831388030396042	-0.038959160822710115	0.025634359058245
cg00525597	0.05276410887429113	-0.026197532326229123	0.06999339258757498
cg26007962	1.159761851783465e-6	-0.05854368402889998	2.8191672383732806e-6
cg27541454	6.703531587298634e-10	-0.23487660704716704	2.389498434825692e-9
cg25759916	0.01680601882727438	-0.01569552554351271	0.02363027120641603
cg01150641	0.9984728891077268	0.017635888445778305	1
cg23625715	0.5629320808982534	2.2485831122824942e-4	0.6545261879657345
cg26222311	0.09111912821287266	-0.0022427886499015587	0.11761526285620671
cg20594982	0.18334567681675837	-0.0377834226482644	0.2282175165015905
cg06819605	0.014151368622104145	-0.02133222353383446	0.020083394395239835
cg03790440	1.844841842679934e-7	-0.05741758688095189	4.975645521663462e-7
cg15571556	4.729533901766535e-13	-0.09907571531885329	2.2750772545183873e-12
cg15475967	5.297654026042551e-6	-0.03969639214520615	1.1760419531840143e-5
cg02138082	0.07914564934939498	-0.03843928037337796	0.10283705319841917
cg10983617	0.07766844137298974	-0.017557431451325378	0.10102489524079991
cg02630349	0.07231655243863236	-0.019732402252821468	0.09439413592742384
cg04891761	1.2043440341024887e-5	-0.0666364986000233	2.5451367367620815e-5
cg15500259	4.708478000257665e-15	-0.10549621391482877	2.683430061046591e-14
cg06973463	2.2451289069756353e-42	-0.3329194291073875	9.90745144905261e-41
cg10955566	3.083149362612602e-8	-0.21463470840010712	9.123469195084586e-8
cg08709360	1.986847922558083e-10	-0.2615559719276945	7.48127485552403e-10
cg01244934	5.401429474864244e-6	-0.26271129400740273	1.197986209384101e-5
cg15899727	2.8509429199432237e-6	-0.21082551501106434	6.57268347289299e-6
cg18432292	5.518218568914913e-5	-0.12089612828250576	1.0643106185558132e-4
cg24475622	0.02719874122591185	-0.014423670638094827	0.037318800091797735
cg07147720	0.7935866658669495	0.003496774936946216	0.8931767850518495
cg24047311	0.7840008782855871	6.923908526535842e-4	0.8837963855364035
cg16095440	0.06186001941978327	-0.002014724489540173	0.08139391455781926
cg08750554	0.03988171370751144	-0.014936145695964992	0.05364947686282214
cg26702212	4.085692647083358e-9	-0.09585104194010119	1.337473595823647e-8
cg24517686	2.9420488690364427e-12	-0.18630489359441232	1.3191573158612463e-11
cg23657003	0.9877048395766732	0.006389532663860387	1
cg22044028	0.07111214267881494	-0.0024759324616629025	0.09289494755542228
cg15576492	0.14956324397380258	-0.004138290977029491	0.18815859308283936
cg11200797	3.4907044434050296e-6	-0.07340090492625923	7.944997893840194e-6
cg16383573	2.377290771948642e-14	-0.07138301719719364	1.278689264664531e-13
cg00305285	0.0018474898126171588	-0.04971726546216826	0.002914309196255194
cg24488772	1.875241458120781e-9	-0.059219810817928265	6.368820495715858e-9
cg24378253	0.015485879283803471	-0.019993483735946005	0.021870986770222384
cg20961824	1.8518982762240132e-25	-0.13783522440678164	2.3383864710286892e-24
cg11754357	1.4186381546341238e-8	-0.047757241510363646	4.36837336831539e-8
cg05527091	0.13160138473207686	-0.011707989974795496	0.16663571315553433
cg17034203	0.0029611680726330234	-0.03212954490990827	0.004554744413519494
cg10026356	4.245173675049252e-34	-0.23567040302843578	9.958798408301702e-33
cg27582017	0.31970011597567194	-0.001121908341295554	0.38603384225520926
cg10113217	3.595062985918921e-9	-0.17292784485582013	1.1843891551889722e-8
cg08899471	1.6124233314038702e-49	-0.36226141401294276	1.2955698193875098e-47
cg23926866	2.7808847208608076e-5	-0.0767204561234966	5.583573135218407e-5
cg20619296	4.1388701726271627e-11	-0.10316551971178667	1.6659849662904158e-10
cg18329352	4.14257530414975e-7	-0.07811088944720779	1.068847239141835e-6
cg25973293	0.0011727061651778399	-0.08417973424011804	0.001897846427830615
cg27582546	3.347998019183907e-14	-0.1661742884073537	1.7765878247695967e-13
cg03520879	1.1587666527606117e-13	-0.11709620645923102	5.873686535471478e-13
cg06798288	2.71746045603651e-7	-0.1552711336250141	7.175211994411954e-7
cg23035597	0.08035845154729714	-0.023413909814623657	0.10432725037523813
cg02838683	0.05274250541956169	-0.0322736863259282	0.06996633053764215
cg22512779	0.0025400294318987716	-0.04742312057110992	0.003940229391736317
cg23622235	1.254876007914348e-10	-0.1219739577693082	4.814248635800479e-10
cg05655247	1.457687555308668e-6	-0.12578256164145896	3.4960816399535375e-6
cg17094363	0.0017423801393765465	-0.16901345189942146	0.002756514665278198
cg09146328	3.0820059652006804e-5	-0.06371845343525034	6.153098775939616e-5
cg11750929	1.4094475704063165e-4	-0.02954763247342229	2.5732824233458163e-4
cg01776299	0.04531521872834589	-0.01989320747955281	0.06055996988394348
cg00300303	0.005938976260960102	-0.03812436877552994	0.008807862299800065
cg18272703	0.05353180314031646	-0.0060282078198431455	0.07095606451702145
cg05528516	3.019754577570276e-7	-0.10636106165278114	7.929405928642508e-7
cg13361271	0.078490069990288	-0.027344346672055875	0.10204074165217687
cg14824543	2.6158774433450185e-8	-0.1254078309444978	7.804029422270431e-8
cg21862126	5.496677798490148e-10	-0.10647986052083552	1.9771865061686415e-9
cg12097325	1.9357236563984466e-4	-0.09840010413732775	3.467904273407797e-4
cg15207968	1.0136512539387037e-6	-0.22662589272656664	2.4839002980951943e-6
cg12658052	5.959581318811378e-7	-0.16648395264620347	1.5060714016496798e-6
cg12755103	5.448289254072139e-6	-0.1688088964166118	1.2077267946758756e-5
cg19708306	3.038971350208359e-16	-0.23618840696265941	1.9147851570658147e-15
cg23259694	3.270570085850797e-9	-0.2620388232014761	1.0822621227917004e-8
cg24158844	0.013329583372882094	-0.1060445520715535	0.018967123362060714
cg25772221	0.0017768899073732276	-0.10623375323098888	0.0028080670286124974
cg02854937	6.752469021613541e-5	-0.11525433657296316	1.2864788233291652e-4
cg25340711	6.502761945405446e-7	-0.2694804138142397	1.635475628000649e-6
cg03228985	2.0888089507864764e-24	-0.21318581737601883	2.4335661641873908e-23
cg16989340	7.156805899209664e-10	-0.06422075195046834	2.5434094783992663e-9
cg04311266	3.48333588798766e-7	-0.038880314681421835	9.071810140967565e-7
cg05929553	4.474891639893629e-6	-0.047736687403223566	1.0034325429701052e-5
cg12806826	3.48050901313182e-5	-0.056444293682860414	6.899934349889692e-5
cg15988843	0.9783158091409263	0.00882469913349574	1
cg23891858	0.8514056234657063	0.003814353801077433	0.9499826579155021
cg20256117	0.00192624507840049	-0.012040485316528519	0.0030321695527529566
cg14288281	0.9869709738492269	0.005378362766178171	1
cg07213830	0.9837527398076261	0.013096781632816329	1
cg07718444	9.794136996798052e-5	-0.0223768022434514	1.8267158433277824e-4
cg02971920	0.002507636785045773	-0.031116746912265514	0.003893290221453031
cg06767191	8.43166150815107e-4	-0.03216822959638588	0.00138956244070968
cg15688253	0.0018777343740925849	-0.039663350650311346	0.0029596727231804023
cg22864340	1.0004560119181762e-5	-0.07430599866774912	2.138791992672255e-5
cg10335452	3.5711487557771894e-10	-0.12933814961731538	1.3096205878770765e-9
cg06193359	0.008446695144816637	-0.09672895362291078	0.012306208138734683
cg13560058	6.371733920151018e-8	-0.16881013744226947	1.8164599123826211e-7
cg00082285	6.071033958175209e-4	-0.13291325608807325	0.0010183842409206745
cg05336956	8.691797463289084e-6	-0.07682926923898936	1.873851458168817e-5
cg21778193	1.7413754935090592e-11	-0.1613611919062511	7.272347647829692e-11
cg15489799	4.458605073615149e-5	-0.12174063626753384	8.709113183048038e-5
cg22521151	0.00480273871856981	-0.11929978875195946	0.007201942632406481
cg00207921	3.7955106163281025e-5	-0.21448938693622033	7.487349278138586e-5
cg20544808	3.204572295500312e-5	-0.1693860783670076	6.382956061438429e-5
cg18792131	3.2618432072978975e-9	-0.23542202573826637	1.0795374716227443e-8
cg14166948	6.562389120678281e-10	-0.16422018164228047	2.342174584798485e-9
cg08090385	4.302413859425157e-5	-0.19465208403333162	8.42217867868488e-5
cg08474826	3.3094653873123823e-5	-0.1599896044136357	6.57951508643616e-5
cg20185617	8.699410641979043e-6	-0.17461313132214684	1.875277350060596e-5
cg04972348	1.1396391257120051e-4	-0.058895584484303654	2.1061776431252014e-4
cg06618740	1.3778379472922214e-5	-0.1282994393370655	2.8870733216429503e-5
cg15414773	1.2027271855943084e-6	-0.1502426023107065	2.917723359716172e-6
cg16366262	0.003458473079486763	-0.08553700733046155	0.005274105204249246
cg18312010	0.1785471222111796	-0.010508335374338873	0.22256088273196833
cg18976046	0.18187718732934188	-0.008490861643570213	0.2264668781256146
cg05652547	8.048158994020305e-7	-0.09179310818979047	1.999347027728606e-6
cg02852923	7.346790621348419e-6	-0.047852941495303836	1.600137988821001e-5
cg18411941	2.4167288908013766e-18	-0.18014010805086766	1.7962551123817122e-17
cg09021712	8.246994311991641e-4	-0.20862011027614846	0.0013608871760945771
cg13089299	9.087486703324648e-30	-0.21137865187871496	1.557511044621608e-28
cg22723960	3.988877666001954e-15	-0.08067505183896839	2.2873105537334907e-14
cg13360866	5.072833437752732e-4	-0.06322114493232497	8.597677798934541e-4
cg24807889	1.6944685233300235e-11	-0.09999075748273378	7.085238537729599e-11
cg05952202	0.0016309802938635457	-0.005393837330459072	0.0025901322750039027
cg04172501	0.05208649381130101	-0.006894094720392707	0.06913518341484642
cg23400617	0.00800271085518921	-0.015045153512705564	0.011692031937510419
cg06778273	0.0013960898920369312	-0.00787157645667852	0.0022375556651674905
cg25144135	4.3273345879541265e-8	-0.2867325249212178	1.2587433787705014e-7
cg20996124	3.429316961711738e-8	-0.21100967049299835	1.0095072457862567e-7
cg16266669	1.9573649882507688e-10	-0.23360091501879857	7.375121776845401e-10
cg02296931	9.610812947417598e-9	-0.28077891302225444	3.020170093805041e-8
cg15924570	5.859271689386456e-5	-0.13614791316603342	1.1259740515291948e-4
cg15993652	5.414633003856853e-10	-0.1767445901903948	1.9489978692760466e-9
cg25625296	1.0931167389083639e-14	-0.21490769563377887	6.05004377768498e-14
cg09503311	1.880153463944791e-36	-0.1936319715731507	5.272094785739405e-35
cg09315878	0.0022592600326663426	-0.059217347689274114	0.003527594872070672
cg01075305	0.013788784788427681	-0.0147497874540371	0.01959104124288129
cg03058163	2.7883310081729143e-7	-0.23939981164686241	7.35302874269193e-7
cg23082845	0.021617983249455047	-0.012236501801556998	0.03000344490480333
cg04559485	0.1984988143146516	-0.0048830895711264866	0.24594667146415627
cg21837391	0.6239561984098398	0.006122571387927378	0.7196452221741224
cg17414873	0.022175311893679953	-0.06852887962233312	0.03073993498701716
cg07146103	2.878429782117608e-7	-0.07759024663953695	7.577392571869434e-7
cg25731959	3.906169208113692e-4	-0.20287313955694697	6.723055170305836e-4
cg14830045	1.4069810445056134e-20	-0.09419211745470002	1.2341357200891161e-19
cg10784110	1.589208738369603e-4	-0.08970742964654271	2.881416876012381e-4
cg06964912	3.359127673105468e-5	-0.05871806897056936	6.673602443002471e-5
cg12108798	2.2618914797219897e-6	-0.06869850051936921	5.29032448338124e-6
cg00657094	2.2967406298860463e-13	-0.23681964720250293	1.134944943723001e-12
cg20411340	2.7250611252851336e-4	-0.07020197036787634	4.7880004425608646e-4
cg24034746	8.26224436918533e-9	-0.1495517314875776	2.615090119559211e-8
cg09331144	7.061369650771195e-5	-0.19113428818537648	1.3418853010951638e-4
cg08643618	0.4321952512383054	-0.0010906246822198762	0.512334395250288
cg24701867	0.2539464164248835	-0.002431746008583091	0.31035401670933604
cg22699977	0.13648153640293317	-0.022160385291467688	0.172490677070688
cg14661139	2.351524252974937e-6	-0.056504728367458235	5.485122383479589e-6
cg08884932	0.8441314333122153	0.011117505135746775	0.9429714928075359
cg11225330	1	0.07839915996645253	1
cg02386723	0.041707444300395476	-0.015451078447097921	0.055975937489142806
cg04296903	0.36994255326961845	-0.0020682984207145427	0.4428826096102706
cg19816994	0.10614597189013396	-0.008553637707724326	0.13588881445743675
cg24658349	0.09566992101178887	-0.006813557086396971	0.12316865959016195
cg02859098	0.3758862533002652	-0.003210368381997619	0.44954347889144025
cg22009470	0.049612910309823136	-0.009095030101706647	0.06603677521643575
cg16045223	8.962545469533398e-6	-0.09287370106245618	1.9286767148441748e-5
cg24852892	7.71459013920753e-14	-0.17130422703763692	3.971913392294374e-13
cg18224942	0.0059464014179212285	-0.07241279751928337	0.00881837650050493
cg27179810	4.2115171741668995e-6	-0.08762788085074552	9.477879617772672e-6
cg15683497	2.052958379199954e-4	-0.08328566957449701	3.6655367198156646e-4
cg06358191	2.9807009019556197e-9	-0.24552136955711573	9.900575413790088e-9
cg20978193	4.700598147663645e-4	-0.060228840063845296	8.003243681964783e-4
cg16380285	0.07882235267809456	-0.03262082257808918	0.10244129809139076
cg15994839	1.0616886005711275e-23	-0.15517336553724959	1.17740244087143e-22
cg21265287	1.7563991725929283e-6	-0.07589158185428546	4.17175765146819e-6
cg16255279	0.544037145413854	0.0019145382370316932	0.6343985285699626
cg22622472	0.7738191772367005	0.07649987331582908	0.8736455752214041
cg16432326	6.950016104273251e-6	-0.05342340806695678	1.5191856333352433e-5
cg07394827	1.5809732510563027e-4	-0.043448459109250104	2.867316034576069e-4
cg02625725	8.076377239817149e-10	-0.0743890162216948	2.853075600656176e-9
cg00002593	6.876614415787262e-22	-0.3544308243281851	6.655280038429265e-21
cg11808871	1.5648640129231926e-14	-0.19620387064503791	8.552910228063435e-14
cg14911892	1.1538965722283308e-8	-0.3237160690329648	3.593178240658672e-8
cg26814650	2.8623436856737674e-32	-0.2882710874009048	5.8994187689151e-31
cg08160862	1.182265701127172e-5	-0.04256320542896208	2.5010535816872414e-5
cg23643813	0.9999999999976914	0.07537377233079734	1
cg26351554	0.021985714013398373	-0.013888028700324129	0.030491266673572527
cg24399111	0.0069035564813546895	-0.019328173808491278	0.010161192983082518
cg18024631	0.0020979679524929023	-0.04033547066496079	0.0032881822484990882
cg07313814	3.245203129942038e-6	-0.0974016207428583	7.420480407151625e-6
cg22475339	0.2220310082811533	-0.006533978937211193	0.2734609201689735
cg11339519	5.654689884408705e-8	-0.09341424091148276	1.6225368355859163e-7
cg00542041	2.8268872583936162e-5	-0.0342420484470094	5.670046048253016e-5
cg10556264	0.6166959640067403	0.006520266789391993	0.7119653884941778
cg22709966	3.682435801194742e-4	-0.05147340132384959	6.361235932451464e-4
cg15976416	6.668298420947067e-18	-0.19746822868951786	4.8009044328286137e-17
cg17838754	8.026155090868465e-8	-0.13316569464229666	2.2599537475190354e-7
cg23596199	2.1914734937257714e-10	-0.11284244936728682	8.209417558078312e-10
cg21679391	1.2577187070623847e-5	-0.17432940581529777	2.6511097533132108e-5
cg21118819	9.053490413429345e-6	-0.13418927959288002	1.9470216827996077e-5
cg05387269	7.927676817089572e-17	-0.1598061995934847	5.240348350296238e-16
cg14992101	0.9998813063580331	0.029723086150687042	1
cg12033178	0.10982476885570748	-0.006712177732922209	0.14034541846795925
cg08158776	0.019330867853263482	-0.02059355212129832	0.026988845748988542
cg09843049	4.298225290492536e-9	-0.14902307886329014	1.4034452319861186e-8
cg13897675	0.48320625591437316	-0.0016928190803490173	0.5684390053614313
cg09860601	0.003163192483807988	-0.05094040507696607	0.0048469325221944274
cg19639479	0.026047863458848176	-0.01700881625730155	0.035816391606245945
cg09603935	5.674192542599498e-4	-0.02270125175402493	9.55807034984214e-4
cg03116557	9.976466165917927e-5	-0.054981448903482555	1.8585849322614464e-4
cg13570957	3.495542111283073e-9	-0.06156303076732905	1.1532795788371306e-8
cg03538326	0.9033832893751578	0.014433302273353155	0.9979764891102672
cg26795248	1.169471470321023e-5	-0.08755380302814247	2.4763005146117646e-5
cg25592215	0.0010264428521637996	-0.02993383251385262	0.0016737602891069277
cg08426733	0.008258002787779125	-0.020709172876158782	0.012045591244277133
cg08270205	0.0025727892236836873	-0.09719831201352397	0.003988316633483388
cg15099879	9.541668475101054e-16	-0.14394788867770708	5.767985133639336e-15
cg06786804	4.906096886338163e-5	-0.16834046349772744	9.528946066636075e-5
cg24492273	1.2642745456119577e-12	-0.2687936072440176	5.8545952036232686e-12
cg13388025	1.1526607452177525e-6	-0.06326281127743849	2.8028911570569434e-6
cg17821649	1.2757822758791845e-4	-0.027243760484940704	2.3429856620654012e-4
cg00391668	0.003219879102860547	-0.04618567430698428	0.004928274605001607
cg26042514	0.07950237945810777	-0.009666561736830004	0.10327298796427552
cg13321900	0.08829929847144927	-0.012119849747908584	0.1141504343583228
cg17498856	0.004869356661029264	-0.015929795214908893	0.007297008542931336
cg13893866	0.006055195338911923	-0.023312781005695338	0.00897090508799971
cg17445140	0.026979408248900976	-0.018761617223850835	0.03703642543278198
cg23933399	0.0031660146663624994	-0.017014252772791005	0.004850917445967599
cg07808701	0.9692830821829717	0.02384945851746434	1
cg17271658	3.1111624161230786e-4	-0.019763233684984227	5.425248457158662e-4
cg23590525	1.692837800719522e-14	-0.06953411974032964	9.226643767096391e-14
cg07835437	0.002607252792159624	-0.1406925006873948	0.004038739347217267
cg03041030	2.962696986652134e-11	-0.11050048262283518	1.2105012466441003e-10
cg12983196	2.303884751168601e-11	-0.22191425285459565	9.515330849024468e-11
cg09151801	8.497983242831236e-12	-0.1817505949193845	3.6533430086850654e-11
cg11526073	5.923943033432167e-52	-0.2923124518813086	6.023485450812827e-50
cg15844005	1.5222727254151803e-25	-0.17752292197761255	1.9320113052895146e-24
cg27301475	1.4633796560222142e-10	-0.21080591584808928	5.577349177269265e-10
cg06205922	1.9403664399967274e-6	-0.04898645250660405	4.579156045571165e-6
cg01536190	0.0012325363663388315	-0.028521083881928866	0.0019894278779002167
cg27047577	1.2268812776670054e-4	-0.02932164524498493	2.2584194421566294e-4
cg02068237	5.985594146213721e-7	-0.09561055717484501	1.5122961162055594e-6
cg12270813	3.5307529943017734e-6	-0.07096074368479366	8.029889751651863e-6
cg03724010	1.0009159679623339e-6	-0.04588417524163957	2.4547994329726456e-6
cg11964810	1.3200047631861753e-16	-0.13750843174131755	8.57702768545509e-16
cg21173317	3.163435919725903e-11	-0.09833576121987697	1.288511891018856e-10
cg03392564	1.9171749210763166e-11	-0.08511242428394084	7.972813756148046e-11
cg00955674	2.4091355291006902e-8	-0.15093657260290194	7.217901468561549e-8
cg04126957	3.6928840474591022e-22	-0.14809768715690946	3.651771698899132e-21
cg12734710	3.5306434211604015e-11	-0.150560293581957	1.4314235005439714e-10
cg01058717	0.11748797251869031	-0.009877668125789052	0.14962012095768495
cg16305094	3.6369970532772024e-9	-0.15968785086102844	1.1975135714831934e-8
cg07229301	3.861733298644964e-5	-0.04925244610317847	7.610329200688361e-5
cg18312113	3.225920821696485e-14	-0.1383613080103362	1.7147175572206712e-13
cg07426077	0.7143525818479599	0.005981476100984651	0.8136191869705025
cg22373622	7.550871489505846e-4	-0.0196167294778834	0.0012520549035655425
cg26908276	1.4040762545413828e-20	-0.17936362121310812	1.2317522646768348e-19
cg09073059	1.4257278105067758e-48	-0.3954735754244354	1.0678408676971816e-46
cg16277776	3.632723937049687e-15	-0.26158940381313156	2.0905667440606025e-14
cg07211239	1.0898789131281149e-7	-0.17912706603398298	3.019305427902271e-7
cg10987926	4.238304450127248e-25	-0.19745657195835675	5.211928240360074e-24
cg09517190	0.0018398646304334672	-0.044279018139955495	0.0029030477950092487
cg08140609	2.0038303424771273e-24	-0.1391858026506131	2.337671573763988e-23
cg24044259	0.02700628261442059	-0.018481980017920896	0.03707099341029682
cg18368516	0.05787017598764416	-0.013429738078375553	0.0764135739883286
cg12062537	0.5523628564062566	0.0010099918010594289	0.6433000142949743
cg14442715	4.6361577398714025e-5	-0.02807575731235956	9.034974684319266e-5
cg19910128	0.034716481814115255	-0.013828269468957877	0.04701501899266164
cg06089960	0.37068069215598104	-0.005488493584970944	0.4437298914676282
cg17968925	0.16827751366815008	-0.00826956736626705	0.21046063640611712
cg09828226	0.09062961855562862	-0.008517594543133833	0.11702250417007222
cg13431342	0.943592511390005	0.04826729154180931	1
cg20490900	9.892864571244749e-8	-0.07727358413570529	2.7558004910708095e-7
cg12690016	5.839136747215915e-4	-0.028136998398105573	9.821559141371034e-4
cg05702207	0.0020336499804340176	-0.10493259150703182	0.003192021596707138
cg00151676	2.273047608828252e-6	-0.03321162101919406	5.315187294981867e-6
cg03136668	9.725712616943627e-7	-0.12344020595894878	2.3885823637630653e-6
cg15034659	3.275841300531871e-14	-0.17102110428405504	1.7401259451383785e-13
cg11649182	1.5554961374345684e-17	-0.2080839445595591	1.08764681217222e-16
cg23955334	5.879923485638063e-4	-0.03854642399791375	9.88353719956528e-4
cg06848468	7.248748039557038e-4	-0.04069086325547844	0.0012041618556746765
cg20255817	0.0042935262063798435	-0.012161989774382098	0.006475458713717082
cg22082145	0.084200688222172	-0.008685094141471228	0.10908375027055105
cg07601058	0.9199378338543518	0.014494916758946319	1
cg12655137	9.148612341087238e-5	-0.0831170590625056	1.7133237609924325e-4
cg20251225	1.2979973348006956e-4	-0.07256575341101967	2.3813203718924434e-4
cg20429981	1.9602952716390763e-23	-0.16704662034600692	2.1277860871725777e-22
cg01189072	3.7280996892998126e-27	-0.473875060986116	5.303347961916683e-26
cg11588584	0.03832807022510282	-0.012799045861990543	0.051662650580650935
cg09825670	0.00339147405782855	-0.034169396949548236	0.005176559951329682
cg20462449	0.0033244634930996654	-0.042021957726830594	0.005080122060625755
cg21106418	1.8967310073987133e-5	-0.03278867796561835	3.897080798463791e-5
cg10065215	0.994196560312065	0.018418660457267255	1
cg12042834	0.9878229259460392	0.012168197165247086	1
cg01512113	5.499121040606208e-6	-0.12354966649984744	1.218398512852239e-5
cg18763089	1.1744689303389334e-4	-0.015724042831894103	2.1673454866279345e-4
cg14027380	0.011196108792261704	-0.013133988651403805	0.016074973586030585
cg23159992	8.289031387753409e-6	-0.022145371663962354	1.7927271779667334e-5
cg14778560	1.5421401970664501e-9	-0.052228315719122786	5.288654810578136e-9
cg15824543	2.715656644758482e-14	-0.2376196012288635	1.4526590214526914e-13
cg06219660	3.5088212929024936e-6	-0.13247256362224985	7.9829132894012e-6
cg00992048	4.627547086187738e-5	-0.16457820512699456	9.019264546972233e-5
cg00343906	0.05826361496850603	-0.04785679761336237	0.07691066481137064
cg24163210	0.6439414819201398	0.0035283941550560416	0.7406082471400992
cg00558749	0.04872924426026165	-0.0214037420330552	0.064915828865220293
cg13461447	0.011002096482189527	-0.0069531781866266976	0.01581214354281595
cg10207218	0.14614453040654915	-0.003203871458472729	0.18410625992768492
cg05262191	0.5236544335130924	1.14984204485441e-4	0.6124733492258588
cg22376730	9.745255538682162e-5	-0.11202925267989544	1.8183017408313312e-4
cg04902899	1.97032493519714e-4	-0.01840053205121084	3.5258545088987436e-4
cg26568075	1.04017562058598e-5	-0.025524358177806628	2.2187226850898824e-5
cg25314445	0.10697717422552189	-0.013958329069354125	0.1368942281409789
cg12076692	1.0325148883736433e-5	-0.05639098939258602	2.2033480621249133e-5
cg16418734	4.677217227374728e-8	-0.1190741626523214	1.3552066704398885e-7
cg05722993	0.8635114323170486	0.024738633426859113	0.9613834281797248
cg26793463	0.15421149531519962	-0.010206066990992024	0.1937595603455827
cg04260676	0.971757242465664	0.033659481475218356	1
cg18162783	1.166431389915889e-4	-0.04370411197578816	2.1533788895099768e-4
cg04994975	0.004880984325276001	-0.019267679945444094	0.007313098525288643
cg25599619	3.2392814136555104e-22	-0.15079942691402337	3.2196991646617088e-21
cg11836949	0.9565073027258987	0.028767484328981352	1
cg07380540	2.1781467719565878e-14	-0.12388805689888804	1.1756175824926412e-13
cg16652392	7.762724479484527e-8	-0.09888772555691508	2.190191309639538e-7
cg21776599	2.6126615124625145e-9	-0.10392851873558345	8.732424769207811e-9
cg24706992	4.429067187260385e-6	-0.24708521637391478	9.937507223746545e-6
cg23936745	0.27182333096085987	-0.003928286957887328	0.33100398405364256
cg22962923	1.6821216008664725e-6	-0.18286155517764024	4.003949861887434e-6
cg09809474	0.4096640298205422	-5.324859116326644e-4	0.48735374179172414
cg13918235	0.9550200219384934	0.00958227564720708	1
cg16384593	0.9999764665499801	0.012945844661393216	1
cg00309462	0.6992740740530127	6.015453935362992e-4	0.7980153443693173
cg16926213	1.5722631968762485e-6	-0.24909496154294314	3.7552458672586886e-6
cg03580107	5.2616829959494454e-5	-0.255940699773373	1.017685811461492e-4
cg07924154	8.533381581901094e-7	-0.21066364028451695	2.1123777497567904e-6
cg03547078	9.048539957522473e-7	-0.34591772075845456	2.2324977327117246e-6
cg19356311	0.027904846616761018	-0.009845917997401421	0.03822973589690911
cg07227679	1.1007991273199235e-17	-0.25342028709863285	7.790393910205552e-17
cg19630039	2.515737747001607e-6	-0.13997955510164972	5.8455372238379166e-6
cg06082439	0.01027500257937313	-0.06169175169456376	0.014817583058221756
cg06937595	1.208112073869228e-5	-0.14403008472162326	2.552648029855639e-5
cg06853697	3.604238411845585e-5	-0.19187192059305191	7.12994329688094e-5
cg18383977	2.8677623635056557e-24	-0.26481261180227667	3.3099702113521484e-23
cg08639799	0.0012697874103652842	-0.198388117321444	0.0020461354891335003
cg14559508	6.902491666286044e-10	-0.12844435703108414	2.457684390426236e-9
cg16680704	2.2590555631672858e-7	-0.22417592681864523	6.024652626651431e-7
cg24315049	5.195303243688377e-35	-0.24451931876024668	1.3012625022432522e-33
cg02367828	1.7965766104996602e-49	-0.4448951838167625	1.4392686262321768e-47
cg15833286	1.1794254586552706e-54	-0.2515429227733379	1.5417144470547419e-52
cg16142957	2.0932393665675377e-33	-0.34492215907826007	4.683088365554223e-32
cg14839558	3.832679988415782e-9	-0.3364116550906035	1.2588204479178204e-8
cg21876832	7.500220663784306e-9	-0.1797317462411666	2.3860887509614185e-8
cg15028578	6.342991581798701e-11	-0.23735163788373081	2.50627149630798e-10
cg17747265	0.02115704761676592	-0.05293730990781936	0.02939010788264942
cg03396347	0.0013780943579320192	-0.1259110453285054	0.0022106555210438645
cg26153158	0.3923343222242478	-7.978582302840542e-4	0.46805140116529986
cg22375575	4.9365380285545594e-20	-0.18111495942519562	4.165978912759305e-19
cg08730434	3.90823637448733e-11	-0.18010643460908943	1.5770638922250126e-10
cg26357403	2.397643596092976e-10	-0.333589450185785	8.946285982229334e-10
cg22380385	2.854311399216479e-15	-0.13208218544364714	1.6577088542284176e-14
cg13111532	0.8875923773351315	0.034920497679710505	0.9837002952933588
cg12035532	0.03003788623136667	-0.02070180167021629	0.04099681210236323
cg05264578	4.451360362532291e-6	-0.06781450294948177	9.984627478934395e-6
cg14165029	5.56425885122381e-22	-0.13478178184291079	5.428757887442429e-21
cg12665890	1.0027571770316166e-23	-0.14053606852327216	1.1143999078235386e-22
cg10433463	3.577564327330626e-4	-0.0818195455751719	6.19024555141657e-4
cg11956108	1.9442231874363537e-29	-0.28210828872905247	3.260333729342625e-28
cg04395167	7.689726870443351e-33	-0.2327993733498107	1.6471663275672813e-31
cg05757448	1.188782611166767e-64	-0.37294809466110984	4.51362891362975e-62
cg15151929	4.560852547794609e-21	-0.18617280843331263	4.1504832367437346e-20
cg13168877	2.3873506700760546e-13	-0.20846545314370102	1.177947961985207e-12
cg24503109	0.005261341563334133	-0.08353604443879353	0.007851283041026504
cg04852972	0.32319222168313333	-0.035661838700105364	0.3899315371556941
cg24495298	4.1623548629750906e-7	-0.08206558694232413	1.073655450037111e-6
cg06123252	1.980726575832375e-5	-0.23411928813095784	4.0586157408587176e-5
cg15546282	3.307669271868713e-17	-0.16811611929163395	2.2523938415647143e-16
cg06835814	3.702788187434678e-8	-0.2451680281285249	1.0858982654064673e-7
cg07105421	5.488397769202465e-9	-0.3051643819534372	1.772017752556949e-8
cg26430560	1.388578686569767e-5	-0.21142799823159508	2.908558478161881e-5
cg14598619	4.635139136457691e-8	-0.26674911471209606	1.3435184420616094e-7
cg20295049	8.724324739334751e-13	-0.13166569911060422	4.100766629686735e-12
cg17016101	1.324706098696124e-10	-0.0888010360125201	5.070153970743751e-10
cg05035280	2.834130959192577e-6	-0.1878152143245363	6.535644892572813e-6
cg27587063	3.556812684813792e-5	-0.2661307266415313	7.041957368307452e-5
cg14639753	1.9438984403688317e-13	-0.1529889570519687	9.674643203882929e-13
cg26801936	4.243774602704979e-6	-0.1705055637088982	9.546214132031112e-6
cg10331922	1.9363788609505057e-5	-0.058651288436607274	3.972950184165439e-5
cg11946378	0.0024866119759981227	-0.06159199607498092	0.0038625192363947475
cg26424079	5.6437882988953915e-5	-0.0481060530260351	1.0870931082418463e-4
cg14087574	2.3588740885816038e-18	-0.1886857724817788	1.7552401466499793e-17
cg09752779	9.223892830838662e-9	-0.24825755164947638	2.9039998683828356e-8
cg16992594	1.3164915409142535e-6	-0.06636951549798753	3.176170025369984e-6
cg07226484	1.2254006571919696e-30	-0.28669118106144537	2.238311857416116e-29
cg04843461	1.5246056216400763e-6	-0.25584350189040583	3.648317184656887e-6
cg16703312	1.8757429560369604e-22	-0.17519868774302894	1.8969840483258778e-21
cg12658400	5.168091908908876e-7	-0.20346998055557697	1.316510058298788e-6
cg15356494	1.2416167894111389e-5	-0.13588851777775157	2.619144134138297e-5
cg09767587	0.9829447426126796	0.020916228080289173	1
cg05597180	0.9853234672560632	0.0030898638150842622	1
cg13298359	0.03438916678372358	-0.003468961277995437	0.04659672865012841
cg17201124	8.342258521865286e-4	-0.0951597072095702	0.001375652449575875
cg14978994	0.005563785455437113	-0.072029394841977	0.00827787785755316
cg18120323	0.0705040725934732	-0.027757925677801054	0.09214459619846364
cg06340969	0.5002990826930457	5.60012094186213e-6	0.5871640115107571
cg08115172	0.03880838690079947	-0.012877789165761988	0.05227252925209854
cg15502607	0.37667412291123437	-0.006029073118859918	0.450461131349195
cg00653281	0.028903890794968013	-0.02233615911486786	0.03952506050469707
cg04871460	0.9987371669459352	0.059132584637593855	1
cg19619416	0.9661652967793697	0.04467182133772152	1
cg24447775	1.3380458375810167e-5	-0.04153099852996067	2.8088913347532082e-5
cg05463656	0.6638646647088527	0.0053102274520565595	0.7615354680102224
cg00328210	6.253304404404068e-10	-0.15429616528866802	2.236720902066453e-9
cg15703790	1.4644003031719683e-8	-0.09937914014861482	4.503798015404534e-8
cg03734700	2.924649516546698e-5	-0.034397484887778385	5.854691529725809e-5
cg21221161	0.32802182178548633	-0.0055557277220812384	0.39536992971824914
cg19900677	0.9263046475566714	0.04020351725215643	1
cg26221719	0.02108306296164251	-0.011392273021414878	0.02929259848269159
cg22332100	7.89030148221743e-4	-0.018047661086719513	0.0013051419599606979
cg02107558	0.6766881572116317	0.0052023828785233706	0.7748113018028593
cg04146995	5.544675333043397e-4	-0.0371597873887034	9.351772283698089e-4
cg15115072	0.8303715851657696	0.019460341019196692	0.9294498923446312
cg11758127	0.8036162805529762	0.006411238249266926	0.9030028944208041
cg03580279	0.19777552050743372	-0.010869212208510004	0.24508284742986308
cg20153240	0.005643855168625579	-0.07786432760386158	0.008391494605431562
cg06821641	6.167324750988613e-21	-0.13414645861053487	5.563848508873267e-20
cg17495046	6.089670161553937e-6	-0.07762227058717819	1.3415042488362576e-5
cg06176608	0.013353406958633697	-0.052684474417345695	0.01899937644113273
cg26561349	0.003796753081077694	-0.02083804059020955	0.005761151911180311
cg08732456	0.819611976567883	0.007794707005226331	0.9188704981541164
cg02587648	0.9999999998616773	0.09006213305549926	1
cg01164686	0.051665804609029635	-0.028864017387288943	0.06860452233580465
cg24138964	6.09570985534664e-6	-0.028596541724369873	1.342722165336592e-5
cg12711627	1.8077358717027096e-6	-0.0727596172797601	4.284705178101553e-6
cg12764620	1.890812053787067e-5	-0.0468834228362226	3.885770360861334e-5
cg04349178	0.0027121689237355755	-0.04561117222544797	0.004191867381350929
cg25139718	0.7991406071564439	0.009476848099784885	0.8986270357258955
cg02300356	0.4749756385246633	-3.617894653752396e-4	0.5594128185672083
cg00312809	0.9976745562946557	0.04070487783350685	1
cg19646139	0.11836341094813976	-0.010300210027949785	0.15066634038726873
cg18888671	0.04846321454684336	-0.023171592559698917	0.0645764923596815
cg19759051	0.9997534345552825	0.0523998200676673	1
cg13072890	1.1789054622804421e-4	-0.04264241647085776	2.1752575842754566e-4
cg06717814	0.10623280907422497	-0.025214164178581133	0.13599468296830092
cg22626579	0.06779717411433006	-0.055681928488271026	0.08877199031778468
cg12713909	4.986396718921931e-11	-0.08188022581064258	1.9911484341818688e-10
cg06204101	3.7148820970196513e-10	-0.08308857160511535	1.359560329751417e-9
cg09322616	2.306930566727772e-5	-0.036029557094448994	4.683053009064269e-5
cg02138098	4.40141590701074e-8	-0.05258044950241447	1.279272570454895e-7
cg11781622	7.050388114930546e-6	-0.040484333846967924	1.539665437183604e-5
cg03599988	8.815133339061283e-7	-0.04605070457178362	2.178101267465054e-6
cg18803110	0.061864035391546265	-0.010863088837863799	0.08139838341235152
cg23803603	4.911443629597905e-5	-0.12976955723694283	9.538625741967482e-5
cg12718519	4.250512261214699e-23	-0.11945520494096662	4.502814662269464e-22
cg13480549	5.06570207669483e-14	-0.14502625211556358	2.6480695058592036e-13
cg18188739	4.606175210879483e-4	-0.10890856226066531	7.850313220057193e-4
cg15481172	3.0884273456370066e-35	-0.12301243529742034	7.866029252107003e-34
cg08106279	2.3329668823989096e-8	-0.16811306028066747	7.002951954932644e-8
cg11796233	4.787930420421734e-11	-0.09196809588008426	1.915624203627908e-10
cg26335530	0.9999994123868583	0.06430000208393682	1
cg00443516	1.6554739350746491e-10	-0.05059574922122112	6.280321878330062e-10
cg08106205	5.737076728295172e-18	-0.09333654612220693	4.1532237112077204e-17
cg03732007	0.07479987165978189	-0.00853070321392331	0.09745258484060144
cg21271945	0.9999160255092714	0.08002830852966314	1
cg23682913	0.35486427293785244	-0.0060004851430296435	0.4258792710009465
cg07693617	1.8816373151445262e-4	-0.048018124417931296	3.376993889641273e-4
cg26930596	0.939635303602897	0.02629292995812016	1
cg02481000	0.9865728599313837	0.03809577006698528	1
cg17435831	0.7439976929121483	0.012674749197606472	0.8437912954362436
cg07196858	0.03177430308467219	-0.019074306878811176	0.04323512869935337
cg07382156	0.0021571315661163422	-0.022893743950201273	0.00337623793378531
cg14989962	0.5548262478175192	0.0011328743849976508	0.6459189589347712
cg24054683	0.03714622447121796	-0.013024366714157742	0.05014268919357975
cg19928739	0.237693412582882	-0.004057473380546295	0.2915839921601796
cg22942532	0.9054343431418034	0.011961019421462438	0.9998303333071233
cg24578937	0.2797136266483588	-0.012762143070563448	0.34010457634317076
cg02840585	3.482316469539227e-7	-0.044120833428237693	9.069335016847821e-7
cg16813816	0.19367243740168763	-0.019604789104305742	0.24030886861892314
cg10219789	1.4981020609052744e-8	-0.1758752622380439	4.6016312245595364e-8
cg24937768	0.8227204219757127	0.026491227187738442	0.921930536835486
cg09260853	0.09453557100830938	-0.012095039778010297	0.12179419724556102
cg12297010	1.3590352026347826e-7	-0.05318432556631125	3.724892316148923e-7
cg25060388	0.8500002229566724	0.00821535649181282	0.9486481971798575
cg19870743	0.555003914132305	0.002108620240221293	0.6461086178939187
cg26430365	0.0010787308970531834	-0.031245603101003883	0.0017540809827428026
cg14778173	0.0070379507220243095	-0.018772581144046674	0.010350771052930932
cg07029226	0.008687806881378376	-0.01537029832839154	0.01263898781658832
cg11961999	2.570340149779782e-7	-0.07207040934208253	6.809198544398461e-7
cg21282837	3.225360377076544e-10	-0.08026617453494178	1.1884520744311074e-9
cg19412821	0.1529786571629216	-0.008340283901357326	0.19227491982692807
cg06646728	0.004505517185556386	-0.04116976579179499	0.0067771310920197395
cg15513868	9.054176929646645e-5	-0.0573883448280339	1.6971139832274308e-4
cg18877309	0.10665659883515816	-0.010865698688479086	0.13651059562527218
cg01514357	1.410208696455363e-11	-0.09211520513238447	5.93745678680974e-11
cg15468976	0.015219567665710762	-0.03852452317272986	0.02151545614191575
cg27264462	0.9803522799258719	0.03976803973338061	1
cg23648809	6.131317007841763e-11	-0.06955900011283367	2.427013518853743e-10
cg02393699	0.5895251716387212	0.0023974037802629855	0.6831124811317548
cg13798228	0.7795361246095408	0.01881010659288085	0.8793594276570094
cg17025688	0.02708614130160824	-0.01710034985011044	0.03717478733515369
cg00660626	5.179865747050283e-4	-0.028096032368074564	8.767882684873828e-4
cg02334669	0.18851626725176196	-0.00991605999278189	0.23428062459328175
cg20457594	0.011215860338959964	-0.020233359706665843	0.016100868604345932
cg00175702	2.568147509938101e-7	-0.06823465510694793	6.803527123516875e-7
cg10769649	4.179360375946163e-4	-0.027853195548617093	7.162569329442612e-4
cg04105350	2.423982053257738e-7	-0.08464525183671612	6.442651715024628e-7
cg24700472	3.770087083580199e-21	-0.05416894454900201	3.4516698742561454e-20
cg16545954	8.994165086162383e-19	-0.18284336883708252	6.913419118449701e-18
cg17412102	5.3059975300582506e-14	-0.1438782968490684	2.768285152983648e-13
cg21209510	6.789444025053923e-5	-0.10458767358721444	1.293204464217365e-4
cg20300514	0.34908421980717397	-0.004790557434446618	0.4193102528165042
cg05337761	0.06954430398810763	-0.01942058146850241	0.09095808783952927
cg01894875	0.11152001313336318	-0.01882075513533743	0.14240372905660045
cg01927825	1.7866573938439615e-4	-0.04771290542715653	3.2162868915778267e-4
cg09506319	1.6133557723708886e-4	-0.1225208184804148	2.922173431665578e-4
cg24518098	1	0.09861573169473159	1
cg11155073	6.395344573070383e-5	-0.2184552376172998	1.2225884923003916e-4
cg12799824	1.006931058144953e-5	-0.12254720071129516	2.151829066590113e-5
cg00851627	1.0641350874621424e-8	-0.11281262509776202	3.3271411708353546e-8
cg10397932	0.002954307786030826	-0.04704581844334553	0.004544937210561113
cg12611488	0.9999934150002405	0.07888899155513923	1
cg16704920	0.040708715041316755	-0.015502273040290115	0.054707072749425344
cg08270567	0.0014486130806177283	-0.057463345026049995	0.002316479605295383
cg15979171	0.010373647278307665	-0.0398012654329819	0.014951468124353318
cg05156582	0.4908629651694769	-3.908745684902959e-4	0.5768883674084089
cg21775570	0.9009370437100557	0.016282688634118636	0.9957346241859076
cg02050917	0.999999999179569	0.22486054044360865	1
cg07842327	5.040696288816352e-13	-0.13419141931052503	2.4194421343006682e-12
cg26605914	4.727230393900691e-13	-0.09384008714819403	2.2740524518551676e-12
cg19770723	3.356054395269468e-7	-0.06927981061379784	8.75803464295396e-7
cg08468599	5.608326626186624e-8	-0.13810277613665528	1.6100071614194375e-7
cg21442419	8.87942734760979e-15	-0.3384299872087696	4.949924679974734e-14
cg17165158	1.1437195827660482e-12	-0.11315368821073635	5.319016755436085e-12
cg03042633	2.8611860466588277e-4	-0.04252719951617556	5.015302646380285e-4
cg07114422	3.184500461138523e-6	-0.07910109187162312	7.289996167777178e-6
cg04934870	2.9798051461699097e-5	-0.029376669874054184	5.960109346185859e-5
cg16315417	9.341842111386582e-6	-0.09440913836330656	2.005371319348617e-5
cg23645210	8.734819081512589e-23	-0.17130291094875338	9.040431084514224e-22
cg05937603	4.354285028602387e-11	-0.12799189551621848	1.7496383999893687e-10
cg08730743	0.012201966962581736	-0.060002107342962074	0.01744004832605833
cg24481594	8.984407597319393e-12	-0.1191612277753048	3.8538843155078885e-11
cg01101178	0.9999999999871665	0.0658392304835137	1
cg12483545	0.9999999999651175	0.25660587289877984	1
cg06521970	0.44206343499175427	-0.0020196779269801013	0.5232438846939944
cg16382314	2.5361482071599347e-4	-0.033154630415608954	4.474207371455534e-4
cg17183215	0.0342642352297909	-0.018352141385444942	0.04643559060392688
cg08863830	0.9998758520857562	0.16290116629850854	1
cg26566407	0.8830146383148108	0.009122117835552501	0.9794531734443497
cg06087623	0.9162754894384091	0.0034313328185997527	1
cg11224984	0.012554180579464594	-0.00955741907225105	0.017917534052221618
cg01949002	0.9999782385789766	0.06826960905960985	1
cg12580943	0.998853183499206	0.0703999373816952	1
cg18235167	0.8984571465765363	0.010856761757124245	0.9935852097797013
cg04293353	7.307803629725579e-10	-0.06873838191235393	2.5943344700464234e-9
cg21194808	1.042376817969296e-8	-0.062864408892218	3.2625279335154594e-8
cg05948763	0.933156748233938	0.019069841493676742	1
cg24579224	0.997253630515921	0.06858147539662285	1
cg19025786	0.9993733272736329	0.08245416240115822	1
cg16560209	7.110122154389015e-4	-0.09947772949760514	0.001182329380957747
cg08032228	0.020744265571659405	-0.01480313381449705	0.02884353540795567
cg15007228	1	0.14644684954908477	1
cg09888283	0.08376604422720209	-0.025758611956580968	0.10854206774413878
cg26033908	0.7825276997114414	0.008672324211867699	0.8823628317508113
cg00390654	0.6186907058516797	0.0070262920947241625	0.7140486590917886
cg02768912	0.06527572779474268	-0.009641753550863164	0.0856437523582129
cg06815887	0.06686887801592807	-0.00593547857024912	0.08761675783278298
cg25772076	2.1243580085490178e-4	-0.044277039143347796	3.7856624517239963e-4
cg21404476	0.005903786731375963	-0.02583096481583491	0.008757453639641742
cg18947016	0.016917435970454853	-0.04123166271312095	0.023779040699256654
cg08942499	0.9997951611341982	0.035812545939178375	1
cg03466562	4.450123072171024e-13	-0.12509795777661104	2.144282270078417e-12
cg16902087	0.0017758269297725579	-0.13620432949429612	0.0028065222206454217
cg00715290	4.2293921062078573e-4	-0.12430709536938492	7.243399825108953e-4
cg13488570	0.0014560456589550108	-0.027651122461736864	0.002327656723972094
cg01628067	0.2005662945931075	-0.002265417942077165	0.24835141183281925
cg02737619	1.9254668066574307e-6	-0.042399871825064925	4.546280484145893e-6
cg22940848	0.02936003743488633	-0.022768455196571696	0.040116671290105176
cg08271229	7.600270318524706e-7	-0.25776553642437694	1.8952130896397494e-6
cg17810602	0.6431678843293493	0.0035920916433308525	0.7397962397316477
cg05814106	0.0035558279347710224	-0.021874993633969275	0.00541464984721351
cg16575461	0.5201633695313944	2.2373819453880284e-4	0.6087098994192891
cg07593521	0.6575884074660787	0.008511580466877167	0.7549686843656706
cg01606029	7.845325970698259e-4	-0.0188761783396163	0.0012980784378656904
cg01938025	6.798276160425463e-4	-0.049419364055070525	0.0011334141369230472
cg26264656	1.931311526062525e-7	-0.032223511387679205	5.194887929778051e-7
cg15935121	0.9594052070715117	0.01686151913374756	1
cg26332488	0.9949380798675542	0.030774687431541492	1
cg09556700	0.9999999955473549	0.15076434084213658	1
cg23022809	0.9996804418453032	0.10115230175282547	1
cg12552820	7.212092833857793e-4	-0.05962617141479376	0.0011983909230552764
cg01852476	0.0020878396924998914	-0.035827368837718254	0.0032729328096058998
cg26017930	0.8421183586688693	0.011838502197074108	0.9410107676322719
cg13727629	0.7507874976170082	0.011756175166464544	0.8505372732006828
cg08703055	0.9473158276822913	0.03232837219167728	1
cg17854510	0.7403923311325062	0.0060765835937653945	0.8400359357896197
cg03631837	9.266628605448202e-8	-0.035095463326804466	2.589755284375382e-7
cg20144521	0.21680866841750673	-0.0045662377899730044	0.26735726562357465
cg01445240	0.5274001036236384	8.441707015917066e-4	0.616552427258207
cg13099829	0.018999150959554033	-0.016445042322977277	0.026546877905845277
cg06875179	0.9999999982954986	0.05286647451146209	1
cg06736312	0.028135148773952144	-0.019781737360273555	0.0385291785719201
cg01916743	2.029761719152849e-4	-0.02857626191485807	3.6262878817242455e-4
cg09442556	0.05151803352215512	-0.0330738973720478	0.06842351947508457
cg11519710	2.1917175084668941e-7	-0.18899086637532392	5.855410912590331e-7
cg11205589	3.041545374955917e-9	-0.08784543702146219	1.0092976772672556e-8
cg07842023	0.029377875742211224	-0.05874543914956365	0.040138540166923524
cg16663073	0.12624866932016027	-0.007908620906241892	0.16019601608448378
cg19253339	0.09817751820218033	-0.00907952243876764	0.12622384536986947
cg03386617	0.030577323015831437	-0.0199054124980087	0.04169839830083658
cg11809162	1.6883110761912865e-4	-0.037272364032433225	3.049903940902691e-4
cg26687579	7.063407979456784e-4	-0.08418050044915984	0.001174933169997869
cg06952577	1.5541359357048982e-4	-0.1254991930474938	2.8212913622160403e-4
cg13850019	0.9675826919533332	0.016147739276404102	1
cg06784691	0.8826844106937873	0.010102454107087044	0.9791860916474155
cg03532930	0.9289754334624265	0.002755807598006761	1
cg14669749	0.9911447787251869	0.010119853416567674	1
cg10195763	0.0578173888968123	-0.011797071221333083	0.07634770919288271
cg01490733	7.138298016048812e-4	-0.06182998826363517	0.0011868794834470498
cg00766146	1.7862448603407208e-15	-0.07014088675830177	1.054418214099397e-14
cg00386984	3.9066973742617943e-4	-0.03358879850302898	6.723876125118188e-4
cg06368978	7.018444575828581e-11	-0.20234258794105797	2.761117846168887e-10
cg13214309	3.8797624762186247e-4	-0.0475441771402102	6.679880950215157e-4
cg03324138	5.136547546417572e-27	-0.24209746098963858	7.237166320467856e-26
cg02237208	0.0036684213547998716	-0.12070505821997995	0.00557743885611432
cg00567930	1.5817139593813274e-15	-0.1285639572341558	9.383640921147235e-15
cg27222162	3.3345696057948854e-14	-0.1517094162796151	1.7698910899877982e-13
cg24709511	2.3252291503411144e-9	-0.17795641898634085	7.815670829737553e-9
cg00093522	4.310536602855402e-16	-0.16245832731941612	2.6826448626354494e-15
cg17974515	5.944388748110434e-6	-0.1179940331063225	1.311126902214563e-5
cg22349332	2.5216380076718e-5	-0.05725966824826789	5.0910588253369815e-5
cg14171516	2.4784810472143087e-7	-0.12870491460835654	6.578320140083864e-7
cg27054514	0.03195120709794485	-0.03302625935761083	0.0434614360022791
cg21107210	0.6160065456577842	0.0025408024726365774	0.7112194676721576
cg04156483	1.3293962468586373e-10	-0.13497478237130056	5.087215681504982e-10
cg22708961	3.8134488797018665e-20	-0.14959941877227256	3.244456918433482e-19
cg12936238	8.290619580778282e-19	-0.13853955722061417	6.390207609401688e-18
cg16330535	9.540221600976425e-4	-0.16030314019468372	0.001561307602733016
cg07701579	1.3304680102693846e-10	-0.09294482892143488	5.091168709827832e-10
cg14098223	7.414269253514453e-4	-0.05838149372359153	0.0012304290826334271
cg13865934	3.500687858102403e-4	-0.058182396063509834	6.064255295727237e-4
cg02896354	7.889265725378704e-5	-0.15839734990130444	1.489795204129378e-4
cg21568910	2.752983858637534e-23	-0.15937264295939557	2.952344836678135e-22
cg22718169	2.768659658234813e-46	-0.3486890379148928	1.6909418315293615e-44
cg18624777	6.049671704731733e-13	-0.24431635439461719	2.882876601575423e-12
cg04992757	1.5217146630486212e-4	-0.12111371992576186	2.765186762561179e-4
cg17849542	4.4651259950074086e-4	-0.1466409196909052	7.624066690366632e-4
cg16600733	2.2505290601884851e-4	-0.2554725664632092	3.997326408691122e-4
cg02687883	2.091199251063582e-9	-0.1919312898577463	7.064465562936479e-9
cg18155888	4.6967688698971126e-4	-0.18101236013125394	7.997242180667932e-4
cg26026567	6.16648456575345e-7	-0.17950050989593713	1.5550682302906218e-6
cg15549502	1.4396777111945087e-16	-0.215989106031227	9.324948321456608e-16
cg23738443	5.593666052951755e-12	-0.2604436319312855	2.4437015830611723e-11
cg11070388	1.652359854997406e-20	-0.22222555120045073	1.4430111447906946e-19
cg04580226	7.351264774090737e-6	-0.08605923022743123	1.6010062907396666e-5
cg08468283	1.816542528395993e-16	-0.19759919830800166	1.1663213357016274e-15
cg25737215	4.829071896765078e-36	-0.2277528561203661	1.3118279655705646e-34
cg19811365	3.494820782843435e-14	-0.09957143972945193	1.8518800462363862e-13
cg11380092	1.6353344071617088e-4	-0.07931659847447492	2.9598191943574456e-4
cg22519947	1.5476256763200401e-22	-0.2299903651217995	1.5733874997975544e-21
cg03447557	1.6168764720585611e-15	-0.19745193618492107	9.58445442698336e-15
cg17866257	6.355326309644929e-26	-0.2806460443002771	8.295961572181676e-25
cg10521034	3.160086099074144e-25	-0.1470189786544357	3.9186321689093145e-24
cg14982930	0.0698872044185387	-0.021628132374381215	0.09137929525014529
cg09971184	1.4146030953026949e-8	-0.10640975278935272	4.3566631478106325e-8
cg15527356	2.169074098641695e-8	-0.08486783516775076	6.536078936914423e-8
cg12409821	1.6215798478571428e-28	-0.24015030961194994	2.530330991719215e-27
cg21145284	1.849522558628716e-11	-0.11745586538887864	7.701956701100358e-11
cg19374731	1.0707632770723395e-13	-0.1368499251369445	5.446307978638311e-13
cg07825369	7.32382451729758e-10	-0.1927681779834245	2.5995302892626726e-9
cg14288483	0.0028175239483182552	-0.08459772369425367	0.004346366747860142
cg14222474	1.7702692743827675e-5	-0.09450392286727194	3.6540505121366723e-5
cg15009913	3.4478960883128085e-14	-0.2098920189501825	1.8279735139341457e-13
cg00089512	0.010733093286197192	-0.07819200318313624	0.015442766062482325
cg07978996	2.9911500486809426e-26	-0.1919736110935213	3.9861064419280187e-25
cg04889790	2.628845587671269e-5	-0.1648216641655339	5.295460902800839e-5
cg20406347	1.0184513668914968e-12	-0.07465047925570456	4.759185235296938e-12
cg18106803	1.680316667768351e-15	-0.1190558024543864	9.94480699920692e-15
cg22045975	1.3738841314934186e-7	-0.11898838861064431	3.7633923192398066e-7
cg00032879	2.2648494960689626e-18	-0.26120991797849347	1.6870919888187553e-17
cg09129839	7.443029650595061e-33	-0.21925433890088486	1.5969267486988792e-31
cg01520454	6.704087896641517e-10	-0.28124622510294783	2.389631894588921e-9
cg04788743	8.62464043239706e-24	-0.18879337466428303	9.63131280384592e-23
cg10376814	2.4096461244556927e-5	-0.21627122103027563	4.878372954474785e-5
cg13864546	1.662123911204967e-8	-0.1345596023599438	5.081211000835588e-8
cg08130630	7.452968947204436e-15	-0.10394059822019142	4.181703184262382e-14
cg04286030	0.016526096381782596	-0.020059751856718752	0.023255600151797007
cg03343403	0.09004064758784165	-0.013082420934093841	0.11629973664338795
cg07141317	8.838676572959323e-4	-0.03449377165923995	0.0014527760429225024
cg18435782	3.1300597678123594e-7	-0.05837026077143881	8.201673084356101e-7
cg11070929	0.17188704694755433	-0.022954186091618922	0.2147235552860527
cg22040823	1.779179982205137e-5	-0.11873797928973462	3.671116627540853e-5
cg09314301	0.17297393622682006	-0.008492591768518354	0.21598888845005682
cg23028631	6.535811668450876e-7	-0.045190326637731815	1.6432215316084744e-6
cg27540799	7.943315153684198e-6	-0.1146051411582405	1.722209623472813e-5
cg22526705	3.76733480050778e-13	-0.10278680030472731	1.82707671322175e-12
cg01065210	3.4269755321453857e-15	-0.17726308757495124	1.9772726190586828e-14
cg15035360	3.4017317436182987e-13	-0.11989857912913793	1.6564938130731688e-12
cg00854799	5.39934215530036e-7	-0.061375415129122035	1.372304941734955e-6
cg07220650	3.333246674130295e-5	-0.0694685614756203	6.62428822502679e-5
cg17468855	7.20831932543122e-14	-0.08239251211470566	3.721319283613883e-13
cg05124614	0.008377117710296198	-0.04482838429866476	0.012210255527785664
cg16523185	8.07117133032908e-17	-0.12470247206515495	5.331981538955353e-16
cg24850219	1.8695349030679317e-17	-0.11614208255700731	1.2977684002691533e-16
cg12721952	5.68830153282482e-10	-0.15122669826777602	2.0420775555247568e-9
cg10238603	9.864121891026743e-6	-0.16000393762668907	2.1108642400164102e-5
cg25775742	3.534676114922624e-13	-0.11136019549470655	1.718238430688252e-12
cg03764767	1.999714552675388e-24	-0.18668278315008302	2.3335561576761088e-23
cg00120825	1.104030986750514e-9	-0.06035677376394	3.8441955726470825e-9
cg07012962	3.298453319368056e-11	-0.09389097453472695	1.340928704993659e-10
cg12656307	3.538648010851573e-4	-0.09249070313091645	6.126378511532295e-4
cg11596239	6.314354831586632e-5	-0.12889406896441735	1.2080550907004448e-4
cg26857521	7.704918787208667e-15	-0.1569082846938647	4.319008730134792e-14
cg20826345	4.198972922774307e-5	-0.19426809546092927	8.231831667006663e-5
cg01354137	3.930267544828588e-5	-0.2522153506825434	7.737149201020131e-5
cg20491328	3.139407066658893e-5	-0.22983825838957933	6.260657079270834e-5
cg12715395	8.188883858937197e-5	-0.2546439739127573	1.543512434441136e-4
cg22502001	2.0044095701163326e-5	-0.1962575893162946	4.104390698231696e-5
cg06749803	3.306193431001275e-16	-0.32364826098257354	2.0761851683750885e-15
cg11343337	5.074267548557752e-9	-0.15672397202978527	1.6439250360581515e-8
cg01947769	4.0924246738777864e-5	-0.1830950145966318	8.036382036084226e-5
cg07022634	4.324502972533959e-7	-0.25213019217324545	1.1132728733608174e-6
cg22682172	1.3106193828009283e-11	-0.2332394914363201	5.531981073703275e-11
cg25880537	4.8842427211429994e-5	-0.27620859591107205	9.488884377919241e-5
cg17506588	1.4936565011717404e-5	-0.12097205813326545	3.1149992573052995e-5
cg22388472	1.6917393047410855e-7	-0.15055758524109863	4.583326133288124e-7
cg22678044	7.748189242643895e-14	-0.29948825773502774	3.988945684022106e-13
cg01309121	4.894735308224521e-12	-0.2888746453904534	2.1477596412978886e-11
cg07507129	5.955392915811962e-18	-0.22453310340719224	4.304863666463812e-17
cg01564665	1.0152487649965886e-5	-0.281166679919226	2.168686918802713e-5
cg03522799	0.9784527237727603	0.017783506796705734	1
cg25730685	0.9999985316781008	0.0216707671090131	1
cg00532449	0.9999998947355448	0.024386275873829008	1
cg16691821	0.9999548349641709	0.02329668322264613	1
cg05031204	0.6750286456293095	0.005681693197434473	0.7731470039404705
cg13183298	3.797825893095123e-5	-0.17569644494766773	7.491466619645932e-5
cg16904348	2.1358800602851514e-53	-0.2770675233696754	2.4678337678075695e-51
cg15496335	6.45888138756889e-5	-0.04798801921846735	1.2339446611109195e-4
cg10542127	3.508866513673956e-5	-0.11350295155044132	6.953003948411862e-5
cg15548859	5.3690014230557006e-8	-0.21926085153636454	1.5447461365489497e-7
cg12140755	6.951395485178273e-28	-0.1256374221626949	1.0392759488828438e-26
cg12610239	2.0489133481427704e-7	-0.1647412618560401	5.491651272266371e-7
cg06753057	1.4189866190539182e-5	-0.12177593776565332	2.968654507305352e-5
cg12728061	5.667003765007927e-4	-0.055281070430803436	9.546450620155881e-4
cg06215416	0.0011734534133070662	-0.08918523091215835	0.0018989387708892795
cg13384949	0.03394281643087936	-0.026681111122382306	0.04602182718780391
cg00157179	0.0013070965417471634	-0.1004206946302858	0.002102721915504777
cg10556142	1.809649167702734e-7	-0.277590136505649	4.886145736517848e-7
cg00113712	7.95171566448101e-55	-0.3243520548264088	1.0573125896341445e-52
cg19356624	2.598651229183565e-4	-0.1511027698601919	4.5783253846132834e-4
cg05528623	8.288390103021307e-9	-0.11783186866192757	2.6230495440341403e-8
cg11390151	3.994007643860189e-14	-0.2670469691439601	2.1069621257742314e-13
cg14129430	2.587923038270086e-24	-0.20385899596902568	2.995137322355559e-23
cg25221196	2.63120487662908e-12	-0.2561504123322979	1.1844206606331883e-11
cg24479820	1.7033421309464754e-7	-0.14035822441919188	4.6133338642319224e-7
cg01364621	1.8466682835414293e-8	-0.2804746598077129	5.6122020745626835e-8
cg25390413	3.451317565236682e-8	-0.1838770510618125	1.0156650609590022e-7
cg13556452	0.010498050279957066	-0.08374521017538411	0.015120815754410136
cg07700843	1.6123613300123683e-5	-0.17641978369643085	3.347834997392996e-5
cg02850689	1.9606598276220667e-4	-0.0784870476970578	3.509754213420975e-4
cg07381283	1.343009779539399e-12	-0.1746765480232882	6.202803324000505e-12
cg11332951	3.0085435710684975e-21	-0.2940904494402907	2.773970925567375e-20
cg15465501	4.030302858825003e-4	-0.11271628609246026	6.923282034451325e-4
cg14508832	1.300135938849535e-15	-0.2528622435434751	7.766114601127734e-15
cg03847348	0.0011931965601794658	-0.094365522025401	0.0019290346337923997
cg03722487	3.320227985506312e-8	-0.302318586451987	9.786440894860887e-8
cg26406394	5.080670626320726e-40	-0.28316212000521046	1.855066094636965e-38
cg26267852	1.13159428345612e-7	-0.3025062593099372	3.1290633903452805e-7
cg15627072	1.0851340222934409e-7	-0.25258427498742014	3.006984931714302e-7
cg14941600	9.605304474575575e-11	-0.3016822965417233	3.729447182294866e-10
cg00722329	3.798872392565879e-8	-0.09792658012505012	1.1123878055540569e-7
cg16648140	5.514721558887935e-9	-0.1659250967121937	1.779773217492917e-8
cg26783079	1.3394455953894574e-4	-0.12375310458354677	2.452669314673121e-4
cg12644668	2.2190589582911456e-19	-0.2730993895786332	1.7851806148785432e-18
cg00373616	1.722720464869904e-10	-0.16233014053804706	6.526386659469509e-10
cg06350196	6.943499364453433e-10	-0.1977560987923529	2.4714147091701533e-9
cg24314879	1.0624021461712124e-10	-0.10654823822068543	4.106535803238248e-10
cg08615111	0.05943698090219203	-0.022097996197082248	0.07837922966916815
cg19911801	0.5309301874532812	0.0011128797925230027	0.6203535376836634
cg20598921	2.350874572727666e-8	-0.10812974162115557	7.053321689439689e-8
cg06322310	2.360721310258667e-7	-0.09869857647754832	6.283029158225108e-7
cg10961249	3.910942626444627e-21	-0.11135486671171763	3.57738785530328e-20
cg25037677	2.0482440786222034e-16	-0.13520256798468522	1.3082452005672768e-15
cg24551418	4.288399538603525e-16	-0.12118119355498519	2.6695002643379627e-15
cg05697866	1.3417663814523956e-5	-0.2118456020742582	2.8160716889443504e-5
cg15574442	6.051124649615869e-6	-0.20122690411833188	1.333460196837518e-5
cg12117396	2.1986447389411182e-7	-0.20479081615721295	5.872484659945789e-7
cg00259279	3.2868150723247445e-5	-0.03376133266293191	6.537340241825013e-5
cg10146326	0.44644416709444984	-0.0013883549993645161	0.5280912720634339
cg13455110	0.001178636856471594	-0.02399569842579985	0.001906716200223254
cg06545477	0.3367252206502433	-0.006340321617850808	0.4053024835495003
cg22127114	1.1379125540792003e-7	-0.04930723866803299	3.145739991623464e-7
cg25140345	5.841370609472241e-8	-0.044442617632352355	1.6727775440588072e-7
cg11709150	0.4233825057386012	-9.726597937862458e-4	0.5025768786607552
cg24530610	0.22420350485139895	-0.007027178240379128	0.27597363962102495
cg07010340	0.23994121455341705	-0.004901197082415432	0.29417111324085143
cg09245989	0.003810532998046267	-0.10377192899047721	0.005780659258716554
cg06866616	0.9999919925627767	0.035867287580438834	1
cg27573975	1.6792635921688737e-16	-0.1970303299038333	1.0808747543695105e-15
cg10061384	5.939450069466346e-8	-0.20675709608038734	1.6990865036601775e-7
cg06415891	3.794091077864822e-7	-0.12366448570312161	9.83103627199565e-7
cg20816361	8.727133445217325e-22	-0.11963773966272762	8.371611886320884e-21
cg12443001	5.0613365669563905e-14	-0.19680573923944034	2.6459980346915034e-13
cg14562327	3.0930666235500135e-6	-0.13873209661106772	7.094407001228941e-6
cg01806151	1.3743756565456775e-8	-0.25187505430906526	4.2389965057604755e-8
cg00987097	6.148788055920464e-10	-0.13464335193423427	2.200295368528893e-9
cg17806162	0.022530309029087925	-0.04219060504189498	0.031201421301051104
cg00493831	0.03606297664343731	-0.01764241820145354	0.04874806355467868
cg12582330	3.787348250869768e-5	-0.09966390733639338	7.471696281254408e-5
cg04835685	1.50196457348589e-14	-0.17736712154818268	8.220413614273835e-14
cg01071346	0.6877398524142866	0.001654184911575235	0.786312404270554
cg06441116	3.105664252176654e-24	-0.22591699898650996	3.574506907943746e-23
cg17740752	9.993833496627473e-6	-0.1858476089088727	2.1366379160666065e-5
cg06446824	4.8697499926412895e-4	-0.23516459274373092	8.273763305181952e-4
cg09105687	5.729587467197315e-22	-0.3718582484356049	5.5830116833791614e-21
cg14834391	1.603145494225171e-10	-0.16758630924768947	6.088838264241664e-10
cg22489883	1.0688799642677845e-7	-0.21349185463017434	2.964132096042537e-7
cg04890237	6.56069800076031e-16	-0.2167023570773789	4.0209258551802314e-15
cg11707310	4.585169401163794e-9	-0.2629993853314716	1.492315651075931e-8
cg21929781	7.734884634750074e-6	-0.1856028652191043	1.6796527585694363e-5
cg01075559	7.463929486671335e-10	-0.20078409501829653	2.646042260823866e-9
cg17429686	1.3816842054967513e-9	-0.15631228676161768	4.761502472661098e-9
cg04276316	3.3595228657905024e-20	-0.2481319936999844	2.8697826802897723e-19
cg00804934	1.858551645633923e-27	-0.2099553048449595	2.70357422476552e-26
cg04995493	2.274691619408363e-10	-0.08883757767290001	8.506846752826693e-10
cg16160182	1.2061567842481214e-5	-0.012147690000196373	2.548803611238257e-5
cg01560642	0.673099445928501	0.0018401930519158505	0.7711861585448806
cg26398836	0.9850750491671425	0.010214400345389119	1
cg10117795	0.20229783837870893	-0.002614528249303444	0.2503845764186259
cg01030973	0.8927570255283346	0.004730547528703451	0.9885361282927945
cg12646754	0.002984812480060662	-0.02192725325415911	0.0045887492430610076
cg04830049	0.08283174644801858	-0.004345509752702807	0.10738756513428911
cg18854424	3.4143327716648663e-4	-0.2107856701493383	5.923019062002472e-4
cg03140480	0.006079870850214961	-0.023550578707780254	0.009006345152040839
cg21420674	8.987168758277501e-6	-0.052209674488625235	1.9335637263452508e-5
cg02569142	1.1245783730056888e-17	-0.10010947182939955	7.950114913637751e-17
cg02230408	4.1392456252872325e-12	-0.2541565127044057	1.8305286374456642e-11
cg25216300	3.6501268992155867e-10	-0.19324879940055223	1.3369788124598529e-9
cg05697835	1.5010792479478317e-13	-0.3985729219478412	7.540754918823547e-13
cg24074480	1.4591119030850277e-5	-0.23195821064829075	3.047649927184291e-5
cg02975102	5.006765212422679e-7	-0.13173820675537537	1.278065740558798e-6
cg17455297	0.001653194597700269	-0.15982909293766406	0.002623444192721895
cg06895313	5.5274446279142925e-06	-0.18810834768090934	1.2242610021643292e-5
cg13687348	3.832894306255821e-6	-0.2568337749174398	8.673197566265907e-6
cg20136609	3.2626319186812906e-13	-0.2160965544831931	1.5910583829729382e-12
cg07559336	1.0538959259481753e-5	-0.1663984213198264	2.2459553190778463e-5
cg10105681	0.04344500652793611	-0.008058556892964377	0.058182516464462965
cg26532664	1.777009192907581e-6	-0.3218762167384112	4.2168980253154225e-6
cg06711333	1.7564932813658273e-14	-0.33501796174544807	9.556542651632159e-14
cg03976856	4.86208923922531e-11	-0.3698066394881048	1.9442289150040124e-10
cg01242872	3.732413151274309e-15	-0.11433678627931004	2.145680238473907e-14
cg13923696	7.16855082487204e-22	-0.1631908392687642	6.926593780628604e-21
cg07230639	3.0587741816629194e-6	-0.136216220200703	7.021023238677675e-6
cg03742273	0.0016067901763733587	-0.027625979804278833	0.0025538465441520618
cg03281194	5.018728794703648e-16	-0.4393351751571233	3.1076330151254378e-15
cg11804692	1.794131862759141e-5	-0.20865322935029768	3.699875940953961e-5
cg06784198	1.5360779796602506e-53	-0.27174800357221984	1.8082087837450429e-51
cg24252695	2.074229928408679e-7	-0.31620879881899194	5.556332529769923e-7
cg22486046	1.3978228654434033e-15	-0.2914320988582981	8.328422497898559e-15
cg06853416	2.26919492793171e-6	-0.20207678715102922	5.306745115751076e-6
cg18163442	1.0758132534919257e-4	-0.18411383371311174	1.9954911814258776e-4
cg17758137	3.4263611376078684e-40	-0.2437453396222714	1.2686710513209788e-38
cg15030449	0.0037125296760282265	-0.05036478421320137	0.005641497432905013
cg03039243	8.13083109209125e-8	-0.08586479925711124	2.2877115748198146e-7
cg07906828	2.5625860523632095e-6	-0.15470830963013654	5.946925264269059e-6
cg22798223	2.638045238925646e-5	-0.10502325828056597	5.3132591463971576e-5
cg26262033	9.575849923333304e-27	-0.3028375552455677	1.3230847499770925e-25
cg06738239	6.10557619782514e-12	-0.29301420083780105	2.6587630956128568e-11
cg21570843	4.156516238808496e-11	-0.3309871212738373	1.672729122682609e-10
cg15325070	6.987872366392984e-7	-0.037718014970755276	1.7509465765996161e-6
cg04232360	2.3789922375608662e-7	-0.06134651655064649	6.328195461166067e-7
cg05640655	2.900537984740664e-21	-0.20281291961395242	2.6775811650155698e-20
cg07996580	2.5658411717617515e-41	-0.2846364249786669	1.0371603710015787e-39
cg09027255	2.1107598899475543e-9	-0.1992638303313619	7.128162193833067e-9
cg07559303	4.8318188385632854e-15	-0.21436642689850777	2.7506212793729576e-14
cg14839809	2.5034680284568843e-25	-0.25851412252228356	3.1292397561028482e-24
cg07363144	1.083425226680616e-26	-0.2297371123253628	1.4903733555419814e-25
cg14790876	0.021179519065993413	-0.16082667542058793	0.029419768429485814
cg16572957	2.4068357176090217e-13	-0.3513789187173104	1.18711625702277e-12
cg20613432	4.6282245763837644e-20	-0.14806228941140387	3.9145923952106077e-19
cg11414913	1.5297091321511914e-10	-0.11740435730357285	5.821535874850353e-10
cg07788537	4.355372224713772e-6	-0.3275620562768804	9.781252821051094e-6
cg27390271	1.1184878970974122e-5	-0.18954816786962614	2.3746605932670317e-5
cg22616417	1.3013877180708016e-6	-0.16636094168741267	3.142500660074246e-6
cg27442613	9.198175767307842e-26	-0.24143589137170074	1.1869487704004941e-24
cg03543952	1.5765219367733537e-8	-0.06667453843863735	4.8306494228635594e-8
cg04132000	3.724954295807641e-18	-0.17291852126777574	2.7306008079601894e-17
cg21691065	1.3681671609906752e-26	-0.25960629323891427	1.8689558917178538e-25
cg20848441	2.8848049876206235e-5	-0.2536805661902098	5.780390098511492e-5
cg07363212	1.0193095101351554e-6	-0.307098353947215	2.4972066026885014e-6
cg06757928	8.124770934445267e-20	-0.28316945217823714	6.752874113811269e-19
cg16115688	1.3661765274325554e-6	-0.27488242961454623	3.28861157279601e-6
cg13874287	3.399653842198042e-47	-0.40238208767499906	2.245429486693811e-45
cg26785499	2.0934546966232557e-6	-0.18286918644203387	4.918787325620506e-6
cg17827148	2.7214168964181447e-8	-0.22796942509186985	8.101594395960664e-8
cg20849957	6.514599504534761e-33	-0.35774190173834136	1.4036894399052584e-31
cg20385983	8.878946956837796e-41	-0.2623625295050168	3.4377722978683705e-39
cg21609624	2.1692608835343262e-8	-0.2933414279491521	6.536464072734596e-8
cg15579696	1.717430462188087e-5	-0.08673860155741869	3.5516813419616084e-5
cg07972116	0.06397948473875258	-0.02050305043420414	0.08403956375285877
cg09857070	1.4895103032925242e-6	-0.06204750663462502	3.568495633333495e-6
cg17136696	3.346629568475535e-25	-0.32328317482363206	4.1413910422023315e-24
cg19403456	9.225078209740412e-9	-0.3143444986094643	2.904303464081211e-8
cg09516210	2.6333564227034835e-5	-0.15197629351067254	5.304222054353342e-5
cg14095607	7.539857608694999e-12	-0.35477275766942545	3.2565709952389225e-11
cg03447366	4.9490633107053694e-11	-0.34669442347125307	1.9769617058128595e-10
cg01844751	4.0770865745652145e-20	-0.2255329332046836	3.4609132875885677e-19
cg23887776	4.890410435793641e-6	-0.3471383611621794	1.0907707253635693e-5
cg15356461	1.8511088357633784e-48	-0.4625943484385493	1.3739097110907952e-46
cg11754828	3.6473568197455624e-6	-0.279257282401323	8.279026068954216e-6
cg15622619	2.7871205182709735e-6	-0.22941572935137944	6.432909349459189e-6
cg15515265	2.1791525989049484e-6	-0.358616239047476	5.107354886011952e-6
cg23089691	1.1471041285521807e-8	-0.18192449525122034	3.573117165904648e-8
cg04914832	2.516029013158196e-5	-0.1300694052304725	5.0807496232108556e-5
cg06347582	1.3165859472813362e-11	-0.3339420336968916	5.5562726872143795e-11
cg16298867	0.021485335319502634	-0.11045972357497552	0.029825330595739257
cg06316219	8.79627680818515e-7	-0.3558533132064261	2.1736464845251235e-6
cg04099793	8.935540721354391e-12	-0.31117899849464803	3.8341746802490454e-11
cg09767550	6.069647298192846e-17	-0.17047818479644133	4.046154337092872e-16
cg14836978	7.812017415817767e-8	-0.19392094359005996	2.2033417921194467e-7
cg02394247	5.668886908213942e-22	-0.1986903657811837	5.526323404711886e-21
cg19268708	1.8157148197085504e-11	-0.37241878569003634	7.56908902646227e-11
cg00996827	2.502165312442554e-10	-0.27497136752698614	9.32172416586481e-10
cg21402748	1.7009263662319588e-7	-0.10903413641292029	4.6072659310981163e-7
cg24057775	8.939102466786229e-5	-0.2019002233607253	1.6764533828665272e-4
cg00905419	1.1965998277669138e-8	-0.3434984565227309	3.718650580123655e-8
cg03389046	5.089473890694645e-7	-0.1804193582926366	1.297842022040193e-6
cg10812027	1.2567673823291542e-5	-0.2506001992707189	2.6493170266525988e-5
cg19802390	1.3824289888704659e-40	-0.3418076246407283	5.276324192240034e-39
cg20608032	2.559449571358952e-12	-0.3516026998724463	1.1536711258843604e-11
cg21943117	1.0466636623248717e-10	-0.14524474431538456	4.0490371325210023e-10
cg23215587	8.015171500305539e-5	-0.07890523337824684	1.512375357520703e-4
cg24741158	1.298652700467933e-4	-0.23523613334587729	2.382389631665147e-4
cg23640231	1.0629436361490073e-14	-0.18718963251692589	5.889248383641821e-14
cg00779565	2.035257800613455e-6	-0.2797199771698246	4.789071333053738e-6
cg19846168	7.803729449675209e-7	-0.17478642304052538	1.9422980211687353e-6
cg15203905	3.3200066430131303e-6	-0.16500585768960985	7.581307017195862e-6
cg25367431	8.312628403106994e-37	-0.2955043223441691	2.3906267643269898e-35
cg12415455	2.0349049091306127e-9	-0.290014814685649	6.882610973388885e-9
cg00413352	6.410891381650929e-9	-0.2514071142336864	2.0545098228938213e-8
cg14165772	3.845487919466611e-24	-0.26256834150235	4.3967414575130387e-23
cg25880242	1.786622409501954e-31	-0.2226314688733188	3.4725606237414e-30
cg01441699	2.607439386545688e-7	-0.29893801887215926	6.901266177074862e-7
cg25720825	5.932859973006927e-7	-0.219224180049766	1.4996358638406346e-6
cg21643748	1.2116901770942607e-7	-0.2110365689652981	3.339226165178191e-7
cg13547712	3.350544868292682e-54	-0.46686090177824613	4.1761331109343254e-52
cg13402298	9.088422334679614e-28	-0.3550508162859325	1.349559320141512e-26
cg00660693	8.555700660363957e-10	-0.29028686857170394	3.015982135141372e-9
cg21409829	6.83312721717133e-19	-0.29047684342970526	5.298517032505105e-18
cg09028711	8.057798058019498e-22	-0.3709115392800705	7.756730333993401e-21
cg04921646	1.1236209702164989e-13	-0.2610084072875687	5.703678921109415e-13
cg00646546	1.3947498932047097e-8	-0.28507696169611624	4.298542866330313e-8
cg01077379	2.129617715449665e-30	-0.2441209631312795	3.816259840353812e-29
cg06184325	2.989968934805722e-12	-0.2530993519444906	1.339820612389953e-11
cg09135754	3.8605505048376044e-36	-0.39758982329154596	1.05769422392288e-34
cg24592500	4.478150037809868e-32	-0.2662918127065999	9.092720998719015e-31
cg25137787	1.7844555862964758e-27	-0.3829697228976948	2.598666609326619e-26
cg24412662	4.358549590937521e-65	-0.45222588831705995	1.735112176700161e-62
cg06836656	5.2158144740666375e-30	-0.4412785126977561	9.099691411322819e-29
cg23932261	1.4018234862295843e-67	-0.21235469807836194	7.486136309327915e-65
cg23806549	8.46305243449355e-9	-0.2886844647884211	2.6758114593787057e-8
cg09938406	1.446848094515577e-17	-0.22437460110752872	1.014322434626212e-16
cg06437747	2.3876877256832566e-7	-0.2649234539524854	6.350168519935523e-7
cg05139515	2.4432452127666514e-4	-0.08030675056373027	4.3192691469560296e-4
cg13300670	1.1772806372179734e-5	-0.22130248127554664	2.491310157731353e-5
cg10226013	2.0570293646825146e-39	-0.2122122099270246	7.198561658702893e-38
cg09469812	1.2508103938652262e-9	-0.2350575665767436	4.3324249170129886e-9
cg03737787	6.812419321589388e-23	-0.3122130299063203	7.10168496029614e-22
cg03654329	2.165940691359443e-7	-0.3419827557029025	5.789606579538554e-7
cg11142506	2.896938740780284e-25	-0.17931004024031105	3.602553382384008e-24
cg10636760	5.5077759221678135e-9	-0.4248368700812888	1.77766265550723e-8
cg20457544	4.809726287004424e-34	-0.22204733317718606	1.1229048374801105e-32
cg16120196	7.617374775490065e-6	-0.25922292136434993	1.655695138370128e-5
cg16562486	1.2767748890183371e-62	-0.3890369344675826	3.752375703472662e-60
cg01787944	2.1407330769318594e-13	-0.13817553074876165	1.0611661197253614e-12
cg03296283	9.308243825368498e-6	-0.16341926617886998	1.9984854866681133e-5
cg23226249	2.3668385038738e-5	-0.0805467039349671	4.797104788749941e-5
cg20141398	4.597118330352558e-13	-0.11390474496662095	2.2133256328400862e-12
cg00829990	0.860973638385927	0.007632062030777431	0.9589643471084268
cg22377505	0.9308307147137826	0.014409911207417123	1
cg17941579	4.058886106617376e-9	-0.131519051489296	1.3291620178787827e-8
cg14653390	1.5444442759111084e-27	-0.19368300174442038	2.259411903905548e-26
cg25037000	1.6585420004480281e-18	-0.12224211651126488	1.2490502243800613e-17
cg23260554	2.718154912282855e-6	-0.27604731090497625	6.282645617845962e-6
cg27531496	5.789459271561976e-9	-0.3795819708952855	1.864683372473199e-8
cg03976712	0.0028682893618166695	-0.10622571389167401	0.0044201628396116945
cg10528457	1.5049852988774953e-25	-0.2576190223140249	1.9108419197376325e-24
cg12304133	2.0478816419730847e-7	-0.27062021647140383	5.489221994810269e-7
cg26864691	4.263677837351375e-23	-0.2269047598327768	4.516033388459949e-22
cg06866827	3.976512770210701e-10	-0.13899577766094	1.4511874524566642e-9
cg00169776	2.0840083608072682e-7	-0.1252879217581273	5.581160809875069e-7
cg06201717	2.9624224230966206e-14	-0.391099827527624	1.5795137633208576e-13
cg24150662	7.143687726639138e-10	-0.40950516670287757	2.539022239966209e-9
cg13491144	0.0023060754628924495	-0.15510728052046796	0.0035965458085291447
cg06792538	3.474433546622333e-7	-0.2683707446283668	9.050240104955438e-7
cg22122862	0.21957559204718685	-0.006644345464585921	0.27057880368106507
cg18509466	0.02732427062043911	-0.029369901406059024	0.037483206520870734
cg01431482	2.549360221088008e-7	-0.07057955930005089	6.757162488995091e-7
cg25618424	4.5569155564241276e-4	-0.035278529601189323	7.771400892654924e-4
cg26762347	0.06664940003021073	-0.014065127586618667	0.08734921868104047
cg04852443	0.48912679274232373	-1.6386257314139618e-4	0.5750228273631669
cg17001566	0.9999861225609292	0.03977590389486976	1
cg22726349	6.80563249618449e-5	-0.017392029613271853	1.2961375877531604e-4
cg25008795	3.341558396772265e-29	-0.18854660062695805	5.488670519409467e-28
cg14030836	2.804314707134522e-6	-0.13625440958831486	6.470294485070942e-6
cg16372810	3.5279545239840424e-17	-0.20897993680603943	2.3981729989149727e-16
cg06348826	3.602648674422662e-12	-0.09131662618440067	1.602232841354073e-11
cg17890044	2.0010047900522334e-43	-0.294111214163434	9.586943846606562e-42
cg08262220	3.5242305210439954e-10	-0.09155064717513425	1.2932088147819075e-9
cg11731671	1.0626524962382828e-4	-0.07427647599995463	1.9723328776959515e-4
cg25308086	1.5171163969066592e-5	-0.14680500530786195	3.160913805497355e-5
cg00806481	0.9955634124802011	0.03627262464892633	1
cg22506548	0.9999998556377864	0.0839671647914555	1
cg24490279	0.006404733472685757	-0.0740111582897458	0.009463885913663875
cg02330501	0.017570143050924032	-0.031548451629197505	0.024647694160504666
cg10770533	7.580859451848587e-11	-0.12320101348418322	2.9731172554222786e-10
cg07922619	8.770607196420439e-5	-0.08384895992096686	1.6465929803514818e-4
cg04493316	2.064891696926985e-18	-0.2581649490166147	1.543745089443404e-17
cg04674248	3.383027658138644e-13	-0.166251389914014	1.647752211468678e-12
cg10572807	1.027294222211595e-7	-0.1633950769684831	2.855621440248824e-7
cg09663655	2.407705180090885e-6	-0.15789638112236115	5.609013058132772e-6
cg07348768	1.5552755439354506e-10	-0.21531966733695795	5.912837606202983e-10
cg11837181	5.7840508908135395e-5	-0.19673901129172183	1.1124627394838742e-4
cg21107944	6.718569290385044e-13	-0.13654168121758026	3.191326486051176e-12
cg25875953	2.532168794992892e-6	-0.10255330262798201	5.881115689885813e-6
cg15505198	0.009504472020251842	-0.041198568835056903	0.013758355027079045
cg03525023	1.7904192322684403e-7	-0.06388973261608843	4.836808590806664e-7
cg13460934	1.0962869906042246e-9	-0.22226116054512302	3.818850747558338e-9
cg14852736	5.324284908981643e-13	-0.2551760205144722	2.549969496091241e-12
cg24678113	2.768495697645642e-16	-0.2559323358804285	1.7504093189691289e-15
cg09509365	1.9634208791347886e-42	-0.22530315253152167	8.699378223029217e-41
cg27564383	7.964549477597565e-21	-0.20915541940842886	7.122606054604967e-20
cg08882612	4.405991404613231e-22	-0.1835465934037287	4.328917035490575e-21
cg23069843	1.7199535057201113e-8	-0.15938831047268665	5.247132320838715e-8
cg22226775	9.893146272403307e-6	-0.2398981537049788	2.1166960130159033e-5
cg06724693	3.3503175964440432e-18	-0.17180598832445915	2.4647733267763365e-17
cg21681320	3.654986558737041e-21	-0.22350071204004868	3.349325050277928e-20
cg12599275	1.0572963506970205e-18	-0.23006178009598965	8.076878460627916e-18
cg00387551	9.935906098065957e-23	-0.16801227110199368	1.0247212435303994e-21
cg10520026	3.9296933572081086e-14	-0.25037001565245276	2.0739504500634197e-13
cg23086843	3.641028515967859e-18	-0.20374536827976264	2.671470815986783e-17
cg15818632	0.07100803954895431	-0.02205817855965536	0.09276633548385683
cg27523417	5.5546295199637254e-11	-0.15032109476761718	2.2083867526167556e-10
cg03935455	3.9581878142417896e-10	-0.12256856124875182	1.4448611835415215e-9
cg12701603	6.361726277309783e-8	-0.2915764029194843	1.8138824585490254e-7
cg05641535	0.12546929932038273	-0.09385349564613804	0.15924707090427606
cg21604357	7.494579270555129e-5	-0.25662951480873175	1.4194460639708459e-4
cg08876274	0.12475227595867702	-0.043734085924379884	0.15837373886248196
cg07597386	0.998949887388931	0.03967775194027168	1
cg24529814	1.300377304918828e-5	-0.08109681525845391	2.7348851646466978e-5
cg14761019	3.648657054964104e-5	-0.08366319751260187	7.213250755710062e-5
cg06773295	0.9999956390113278	0.05579543491196126	1
cg12905252	6.434028607564558e-5	-0.260738236069073	1.229536362214508e-4
cg01046951	5.874034886996806e-11	-0.22019299966370232	2.3298748139840506e-10
cg10021614	4.809246825753707e-10	-0.10993905168019413	1.740291881737798e-9
cg27444751	7.836041960905401e-4	-0.08595269550913254	0.0012966239699294692
cg26407161	5.051789200406896e-6	-0.12807973895326552	1.1245591782540953e-5
cg20632748	9.029989238363187e-27	-0.17558017624140765	1.2496352219877912e-25
cg02712922	1.8976242408593613e-11	-0.26000863804603425	7.895258721961526e-11
cg03583979	3.457081552465168e-29	-0.20998234022355533	5.669915863032479e-28
cg22615510	4.517471097253201e-17	-0.14170771853645636	3.0454389876186703e-16
cg03447135	2.351715531995085e-30	-0.19890161671441176	4.201648594501922e-29
cg06976533	5.436916829153959e-11	-0.12347632822186438	2.1639446201193223e-10
cg10097755	1.2017329869740963e-7	-0.1519091487819706	3.313593825702586e-7
cg05223638	7.454900277266488e-30	-0.24721171387060226	1.2857525329194903e-28
cg12473797	9.145554417532588e-5	-0.03886060818905335	1.712848753115981e-4
cg16348158	1.855474700565105e-4	-0.04770172379714116	3.3329125974824764e-4
cg21394778	8.356256970728664e-13	-0.2210843114108943	3.933812923749714e-12
cg07168837	4.880379555067226e-18	-0.1791176840984119	3.5498607083148027e-17
cg26653867	2.9903520455778772e-24	-0.21240628198718214	3.447828142703277e-23
cg13907655	4.4632374137380934e-13	-0.16398358509316358	2.1503647716293946e-12
cg22851557	0.026639940415406668	-0.07616968679037078	0.03659182798678812
cg01772149	5.318039894740359e-10	-0.09597608657945567	1.9154362532541966e-9
cg14008571	2.1118428333516307e-36	-0.20531123611602853	5.89769831144311e-35
cg24741666	3.044363904151118e-11	-0.11689727343329182	1.2421689301867768e-10
cg09271661	2.343482547663147e-6	-0.18333063252198878	5.4680149506963265e-6
cg26426080	4.0550740939504824e-4	-0.11062077404115433	6.962920724582643e-4
cg22712408	6.141161994320139e-12	-0.2144810164919182	2.6739935446482743e-11
cg11684115	7.1352858692863585e-22	-0.17488203444010375	6.895973221025661e-21
cg10146008	1.7412407191602412e-14	-0.16136011414736862	9.477483200066293e-14
cg23273418	1.5683519689647443e-13	-0.2649769071077509	7.863668047588544e-13
cg22949832	1.1795195442613153e-17	-0.2176896745483069	8.32910460380312e-17
cg12394168	4.1480699908568485e-26	-0.1858912269663051	5.474543929765472e-25
cg15121959	4.7739374568387476e-35	-0.2703474232192723	1.1989236047454848e-33
cg07367222	5.461380191806591e-35	-0.27516941016077867	1.3647840539810228e-33
cg17463432	0.004514782991490827	-0.0316565958010353	0.0067902133577774125
cg13104257	3.470904349262175e-18	-0.23268684617798874	2.550630280622706e-17
cg12804677	4.869367587296093e-10	-0.25738292097206694	1.7607379078766758e-9
cg05117823	2.5337219490014767e-6	-0.16001870880322078	5.8843068602236815e-6
cg17033287	6.332999247684319e-11	-0.043321490190478484	2.502531172826896e-10
cg17455155	1.977221994566692e-9	-0.1979450570358271	6.6982034257773775e-9
cg06617975	4.631830846831225e-20	-0.19732116772928476	3.917390395796465e-19
cg26545580	2.342710095892824e-14	-0.13291930931767804	1.260605259308332e-13
cg01647724	1.2925561389445314e-6	-0.11379162336499876	3.1222651931466773e-6
cg24642064	1.671576569342416e-18	-0.17057508852006942	1.2584337277425932e-17
cg21299491	0.9997935876643793	0.06963961295682852	1
cg00049709	5.4603650889383665e-19	-0.23400766586758515	4.266287748893316e-18
cg19866637	2.5162803985320212e-9	-0.17938432241489977	8.424861030036705e-9
cg05343184	2.178111013904715e-23	-0.38533961928903854	2.3570067710681736e-22
cg03226435	2.8483533786010625e-12	-0.26051675848842953	1.278804660470251e-11
cg19243842	9.419749557166181e-46	-0.17735029972215532	5.456269484455372e-44
cg22510139	0.00449075826020715	-0.026283116447867128	0.0067564007810723276
cg24968931	2.6095198865968665e-7	-0.10967358841597874	6.906167268118152e-7
cg14516243	1.2386539737935718e-16	-0.13174079373468778	8.067186118250722e-16
cg13388191	0.0014694962632773563	-0.039828844857915324	0.002347959056227312
cg01047045	5.357412459543388e-21	-0.14917004649900067	4.8508417687137254e-20
cg09221035	1.1415517140567409e-5	-0.2219743960525854	2.4211622574644513e-5
cg24300981	1.0176850999984782e-26	-0.2157034029743593	1.4037621721115084e-25
cg13392571	4.9455873795536984e-9	-0.22749740186853118	1.6038578084853957e-8
cg25745135	5.0645495866888024e-20	-0.2057696370256069	4.269620379598887e-19
cg24045378	1.9583684849761885e-7	-0.09497777418312203	5.264001846376537e-7
cg10442735	4.544504655464981e-8	-0.1748212676496954	1.3186149860700813e-7
cg16926445	4.178005628870669e-22	-0.25282142481363834	4.112917028627716e-21
cg22009660	5.079544591562998e-26	-0.19294932967153988	6.665050464824437e-25
cg06814194	9.535976357731775e-4	-0.15588409481106036	0.001560690615420126
cg17511251	1.0758172280805782e-31	-0.22988474899998856	2.1230461930325017e-30
cg23609682	1.1395942832882295e-8	-0.18458465628682585	3.5514088622905466e-8
cg20236995	0.7904324089302024	0.00690722348569528	0.890076595981362
cg09321238	0.028113857622432965	-0.031115643800709913	0.03850283130099496
cg01104489	2.52633850576245e-17	-0.12747781531450048	1.7351786262378776e-16
cg26222332	5.743829058795674e-9	-0.10922363709860433	1.850485732847062e-8
cg19914124	3.530146686907456e-20	-0.16058245845673524	3.0112258970568104e-19
cg12096707	4.9266175150996604e-5	-0.23515516535355696	9.566680998272914e-5
cg23258188	3.079916559485212e-4	-0.0771774955202188	5.374257419423431e-4
cg05965745	0.04524585977208248	-0.03987399303780656	0.06047281410611492
cg06367135	1.0370615924446705e-5	-0.0628416599601504	2.212511464687283e-5
cg01448098	4.452552870123102e-5	-0.06674705512608564	8.698584624893182e-5
cg16265140	7.703721724746004e-5	-0.09663320304126305	1.4569144557714063e-4
cg24155739	5.701851565863076e-4	-0.05743812456499087	9.602322095926036e-4
cg24679453	6.123483001267799e-19	-0.2072972710946961	4.763712236392207e-18
cg22396632	2.3382626103380282e-27	-0.24265262215017624	3.3748615401309285e-26
cg07622451	1.513185875306644e-31	-0.23765829907368274	2.9552539846354593e-30
cg18145414	1.2870568471458354e-4	-0.0647600884407763	2.3623375117556034e-4
cg06182121	0.0014375118158537375	-0.0894202510106567	0.0022997073085136185
cg01203812	1.0093379229515152e-8	-0.15319236857009766	3.163863695721968e-8
cg01413848	0.5275045304944461	9.145961513215006e-4	0.6166525567551401
cg03942086	9.051447612814676e-8	-0.10432392487734687	2.532635565468418e-7
cg10484617	6.674632940939613e-9	-0.07123244354976199	2.1348652498823506e-8
cg03391389	1.6680660691021335e-5	-0.15022169425905862	3.455741934712931e-5
cg00715999	6.299730170233873e-6	-0.09409444096376096	1.3845284018298523e-5
cg01961086	6.581947366195948e-26	-0.3450094359667458	8.582402059002758e-25
cg22796923	7.00843972737588e-35	-0.25160137461849386	1.73849270284195e-33
cg02299950	0.9981226177435281	0.021420391833385947	1
cg20154143	0.988508614230307	0.011414767157473922	1
cg14217558	0.9956394529507039	0.0036405479394114298	1
cg26435254	0.7527567265833967	0.005658790757125165	0.8524887840553388
cg06815308	1.4401192061263914e-4	-0.11428298612201315	2.62588691189249e-4
cg05755889	1.538649049053275e-8	-0.25133584241702	4.720217271633884e-8
cg23212796	1.4640475534669236e-15	-0.13511935968723898	8.708385001652776e-15
cg20699701	1.6086510100790294e-4	-0.18501025062360638	2.914536014082282e-4
cg24612696	4.676212452903085e-30	-0.19579898015567254	8.18000940280068e-29
cg24682449	3.4631830408585885e-21	-0.16605670112642412	3.1782173891766235e-20
cg06748955	7.176201539377779e-6	-0.2462258202710158	1.5653379022292227e-5
cg25411239	3.2321913237220296e-44	-0.31145689294163803	1.6593052223082716e-42
cg22674798	0.001039664481281689	-0.08103466585336072	0.0016941284236059156
cg13854423	1.9852829102052785e-23	-0.1550068592292677	2.1538409546335586e-22
cg08247866	1.4385186778685563e-5	-0.16670824345939783	3.0066111812342313e-5
cg21148623	0.678410981074383	0.003996656109467311	0.7765876545116699
cg14018153	1.359858442998984e-4	-0.09284986193194633	2.4877242137725353e-4
cg15090440	6.419845798554351e-8	-0.1252043326874298	1.8294610898088583e-7
cg13393782	2.8586709587651946e-10	-0.16075541984526343	1.0589213662031366e-9
cg22860172	1.1389377082265042e-9	-0.10768669808123554	3.959966802546689e-9
cg14966901	0.9811644962864448	0.03316774060818373	1
cg07209071	0.9999998175601835	0.0776561681507941	1
cg18759102	1	0.16149266703314175	1
cg05354921	0.9999949531870723	0.12684285812340917	1
cg23689722	0.007368948259944284	-0.0743853923531913	0.0108111868248455
cg27575873	5.8336423626600775e-12	-0.12166208447888271	2.5443093882175793e-11
cg21338857	1.8536565641463397e-30	-0.24945684278003777	3.3376742939757233e-29
cg02767788	1.604551882950054e-18	-0.17034105217392337	1.2095689758135741e-17
cg05952379	4.61232588441351e-6	-0.047755184632579606	1.032505518891177e-5
cg13781678	2.1522790444006913e-4	-0.09323277035518046	3.832714991351234e-4
cg10696969	9.089690314261548e-7	-0.11862174601099618	2.2417663962206503e-6
cg21609526	2.3677515412331868e-6	-0.16422046121363226	5.521013271624866e-6
cg00254258	8.071531747938496e-5	-0.0853471375284911	1.5225069598518625e-4
cg25382214	1.9062589892638072e-4	-0.14370915618021007	3.4182396505188806e-4
cg20629417	5.61111521324887e-30	-0.25482620692757296	9.759536828806002e-29
cg15391425	4.019933846370799e-12	-0.2629225149690942	1.7797416147055514e-11
cg20253172	3.1032617749082634e-10	-0.25661547156184994	1.1452289528385681e-9
cg02892384	2.379881798629082e-20	-0.15195763840352638	2.0543232260181427e-19
cg11222503	7.970613296536269e-26	-0.2147938044415375	1.0328540534417697e-24
cg12635191	7.470459892004547e-10	-0.23680086031617975	2.6481429748314334e-9
cg14169886	1.3412462269773776e-36	-0.2611220985022728	3.795796167260773e-35
cg16260013	1.1546576252570083e-26	-0.23171192798145135	1.5855391124452642e-25
cg13983181	4.351509975651955e-30	-0.2710965270741308	7.631320478058643e-29
cg14380230	0.9993954414917967	0.04455815684697173	1
cg07364162	9.787566224210446e-11	-0.097711808525769	3.796623150679867e-10
cg10115320	1.7729859921440689e-6	-0.06971007009415853	4.208415111732709e-6
cg07345710	3.4458156682978164e-21	-0.1883987496866547	3.1633839983225187e-20
cg26153353	2.831968754122887e-6	-0.2793646820767431	6.531002671778772e-6
cg26044566	1.3154094053484415e-34	-0.25124147066617	3.1965713834633756e-33
cg05656251	2.738804241483996e-10	-0.16138092963792783	1.0164974912645329e-9
cg19706803	1.8146130460030743e-23	-0.23677303974636077	1.976515466930353e-22
cg26913155	2.056917373881522e-28	-0.23133332788235722	3.1903104170506424e-27
cg02769687	4.5780106438757394e-14	-0.17734272119167482	2.402308113827041e-13
cg22031783	5.938260022435991e-7	-0.08375640961260111	1.500827559990455e-6
cg06526522	2.390466511195446e-15	-0.15705696977925498	1.3972768678187183e-14
cg01800445	6.305317164113545e-12	-0.25183957881609054	2.7429246702432545e-11
cg09119863	7.097482822230827e-31	-0.17139307144764915	1.321620716994027e-29
cg05265611	3.4300507543538254e-6	-0.0922835580753033	7.815613522681752e-6
cg14561530	2.3071122839015596e-8	-0.12320041707598384	6.928667882416601e-8
cg03596113	8.304954221525894e-24	-0.19702964953212798	9.284572726032492e-23
cg04988794	3.4173846422054897e-38	-0.1809231510338007	1.0909969327610629e-36
cg06659980	1.580591951889294e-13	-0.15352908014881983	7.92201538711413e-13
cg25372239	1.4046038771348576e-26	-0.1827473111841441	1.9167364282027982e-25
cg16386396	2.6337872547003613e-4	-0.1347771343062753	4.636746072702972e-4
cg15619820	0.7819130801443068	0.013802639365165681	0.8817469826859152
cg04022097	0.029297214861079467	-0.030597862665293185	0.04003416353070451
cg22720392	0.19349922427627458	-0.015201835132832686	0.24011889285787055
cg08266202	0.04232186276417094	-0.02815084004351609	0.05675996317855218
cg10493186	6.709440650959547e-11	-0.07681933818071429	2.6455741145877675e-10
cg03125480	1.0577628557138527e-28	-0.1980234761571864	1.6701846648796218e-27
cg04500730	3.0445811220661236e-22	-0.2210507366606299	3.03260039871824e-21
cg25153629	3.692723819957415e-23	-0.22723858902760208	3.92775338799794e-22
cg01940181	1.6821997415170103e-5	-0.20338914037925054	3.483374771331786e-5
cg16393928	4.814176963747194e-4	-0.14274955999946565	8.185272201284298e-4
cg17489690	3.542251614827831e-20	-0.2452857787455469	3.021159104664981e-19
cg26053881	1.8105752718100177e-17	-0.1781453982890414	1.2583699292823715e-16
cg08739115	1.200895464885457e-10	-0.12726634193186226	4.6183500619867493e-10
cg15727188	6.501589197334617e-19	-0.23329161487154948	5.048588925659333e-18
cg04499214	1.2882441833156471e-6	-0.19898468334317776	3.1124788797285445e-6
cg23265656	4.844956216171495e-13	-0.16048835488123192	2.3289792640589317e-12
cg20429350	1.1463443954309597e-14	-0.18889217365359456	6.332369421081516e-14
cg05712300	4.573581333992289e-8	-0.2275278073864988	1.3264950953259762e-7
cg19158549	4.504153656546808e-21	-0.23196704926960743	4.0997378924285364e-20
cg11710123	2.6303807924869246e-11	-0.19385124787310648	1.0799967342474053e-10
cg25150520	3.159345051788923e-11	-0.271854474277166	1.2868855227538217e-10
cg24499605	5.070110341624561e-17	-0.140256935265271	3.404198434475929e-16
cg22497969	2.3922551785676152e-32	-0.2075938639705074	4.956204937133041e-31
cg23631759	0.012598647671062954	-0.05845883739484936	0.017976311142435853
cg06970451	6.655887994109314e-8	-0.11128809502361059	1.8929892439525768e-7
cg21262776	9.932068143902443e-10	-0.21628298206974983	3.4752582877416645e-9
cg05790380	1.4760417737288727e-30	-0.22759232592223722	2.6823776989422566e-29
cg22606873	2.7441802623600962e-17	-0.23480826831447532	1.8807684956516497e-16
cg13152158	5.24615489772101e-21	-0.2740773600431374	4.7533803370474293e-20
cg06099439	1.5188849767195228e-5	-0.2619217021297074	3.16439789835578e-5
cg01777678	6.619705664339806e-11	-0.1864795158612309	2.6114451602954403e-10
cg24641193	0.028152082065953234	-0.032147326130716136	0.03855156383190708
cg00895834	0.16621845808739272	-0.024522506843299152	0.20804982094952093
cg07956247	5.61939958786808e-32	-0.20767727257051627	1.1315544807753181e-30
cg14969646	2.4394768271754595e-11	-0.11411316009130495	1.0048490586111915e-10
cg05628625	2.5860191390689716e-7	-0.12319707094868715	6.84755850923407e-7
cg24851370	1.348529926608085e-5	-0.1445736170956824	2.8293628419911e-5
cg00109293	1.1432411809372658e-11	-0.17471852964954682	4.854506987552833e-11
cg07974025	4.990358666523744e-19	-0.301690099985279	3.9116253483287035e-18
cg06379192	0.9964079168004438	0.04205605999321488	1
cg11392550	0.9999780018003979	0.10139606737327223	1
cg16262201	0.9996349704419376	0.06384233095963221	1
cg11672390	0.9968352918492884	0.048514873507745526	1
cg12074391	1.1206460738052433e-8	-0.08550405253547544	3.495842028871574e-8
cg00663575	0.0013942557634054934	-0.04997752046749271	0.002234742259658838
cg08160128	0.004462378611272627	-0.04587200613685549	0.0067163184609034445
cg10952596	3.7542895384740024e-22	-0.2613666004545314	3.7116554105875085e-21
cg13427179	9.49310292666385e-6	-0.0805786641329308	2.0362114464035082e-5
cg19825974	1.9441619439094472e-14	-0.15956342532084966	1.0538745563578625e-13
cg10201191	7.282998708104955e-35	-0.290162862505135	1.804214262271273e-33
cg15115055	3.397482416763443e-11	-0.13563033663745316	1.3796502815141119e-10
cg16694785	5.362708296224332e-23	-0.16259462785527856	5.636936722541899e-22
cg24629455	0.003103516284343506	-0.04728897041261937	0.004761195315971953
cg22440573	0.40299576291034234	-0.0034218760491380174	0.4799945272246261
cg24939838	0.9985679151039786	0.042447365876596393	1
cg18240463	0.8615214784078816	0.009545650959367546	0.9594687872153426
cg09990962	0.9809479644477814	0.045193781077713546	1
cg21475097	0.003860006086446924	-0.03654493805475184	0.005851454051795142
cg04873098	0.7862628141965007	0.01633913010597743	0.8860497200436497
cg24807850	1.174044548645377e-12	-0.14290450160478357	5.452133564286182e-12
cg20165545	8.467315191424989e-14	-0.08365883998037216	4.3436278808727094e-13
cg19904265	2.7269314396391466e-9	-0.16065749403410667	9.096072266830042e-9
cg00106196	2.086868624815648e-5	-0.2065601862835869	4.2626761736866436e-5
cg10100424	1.6200440046241524e-6	-0.08958142988892318	3.864729719651338e-6
cg08636115	2.9884870154116324e-5	-0.20745977500210622	5.9760187485028245e-5
cg06447122	1.3501095667035364e-32	-0.20669635372643747	2.8437589207537323e-31
cg24335751	6.699290640242815e-4	-0.08050114347611226	0.0011178049009314133
cg11325950	4.2206641842608753e-23	-0.19151234705335418	4.471916078317085e-22
cg19896590	1.6367233291625597e-8	-0.0673880640662049	5.007172010512194e-8
cg06354193	1.2365507443000758e-11	-0.09936003110487468	5.2343131248411555e-11
cg18966232	6.6005947404556374e-18	-0.18253478023160252	4.7532024976615554e-17
cg17861161	1.3263957865795819e-14	-0.18591323700734164	7.28957249325411e-14
cg11113363	6.525165045277057e-7	-0.18664743871664957	1.640733179885718e-6
cg08034916	9.471828813316023e-23	-0.22265331429985047	9.780880545780061e-22
cg17220278	4.771245712906505e-23	-0.2928065709138866	5.0317357353314645e-22
cg09891226	8.738993844065825e-19	-0.22027593362709208	6.7239683746560355e-18
cg26513591	2.7040449472651513e-14	-0.1507912344306762	1.446742236569073e-13
cg13434489	1.9127466294385557e-21	-0.35529362859780483	1.79037718173119e-20
cg03449456	5.172162863311622e-16	-0.16893590761962352	3.197967748463835e-15
cg12141662	2.31550427720777e-7	-0.14254243161764213	6.168308068560517e-7
cg00329272	4.1319012033543007e-25	-0.17273078645322082	5.085842715130308e-24
cg19263228	1.5820195473215323e-11	-0.09782389379566037	6.632990455787095e-11
cg17601209	4.512435983740655e-15	-0.15700870886102547	2.575949366097395e-14
cg20988960	1.1824509349410769e-17	-0.20435836145938158	8.348458202512184e-17
cg26520908	6.816410935424987e-15	-0.12462153154489097	3.832236577214516e-14
cg12660813	2.970746135541981e-20	-0.11845360258702997	2.5484516819399606e-19
cg15357022	4.6398582038425975e-4	-0.05295576218412967	7.904847777162571e-4
cg11337967	0.0010084887524016521	-0.05597940965080139	0.001645995476354298
cg17940849	2.6469288468524673e-20	-0.17443872677032324	2.2779540749417326e-19
cg06081361	2.5533231517120154e-7	-0.13375768834808377	6.766983714893566e-7
cg09032732	3.725102906687361e-17	-0.18110934822874958	2.5261743441793584e-16
cg02067098	0.012095630748872583	-0.11239740868542936	0.01729615555627064
cg13789673	8.369855841412665e-5	-0.18593271320403126	1.5757696896519344e-4
cg24256745	1.751295983242983e-19	-0.16381190769814014	1.4193060124282166e-18
cg00701856	6.294585890976885e-13	-0.18935154077066907	2.996543133365431e-12
cg04605504	1.2676532821010292e-16	-0.19573662118648139	8.24991971281553e-16
cg07212761	2.988029041691059e-18	-0.20834462076848015	2.2060265439810955e-17
cg23034362	0.8834952866504786	0.010593100747864598	0.9798953059390277
cg01196079	3.343451012553741e-15	-0.23009815360783642	1.9306074588817965e-14
cg17421241	3.590315315449817e-8	-0.2526950563790255	1.0545618058980411e-7
cg03401034	1.2726593083924519e-26	-0.18696909224521396	1.7424755185286587e-25
cg10391102	2.785456934235618e-5	-0.25780754112270426	5.5919842126511724e-5
cg02300576	1.3159026219260509e-18	-0.1234568754427261	9.978149688025814e-18
cg21682432	8.650801570243784e-17	-0.16866640813153122	5.704283757890358e-16
cg11250802	3.096347801950632e-25	-0.2099829249264611	3.8421678198739635e-24
cg15823330	2.505510310157059e-23	-0.18962524266999403	2.6970779658771143e-22
cg25839663	8.811291461395712e-12	-0.13349508832424084	3.7825899306418406e-11
cg21160149	0.001596301094793343	-0.049715892130280714	0.002538188488690481
cg16011907	0.9316903592038904	0.0226152700066361	1
cg00152878	4.669114989261701e-12	-0.1261747799965789	2.0529697612099167e-11
cg06521247	2.648374582068962e-26	-0.26581254654307584	3.5473044170165336e-25
cg14659814	3.5601742718464933e-9	-0.2994537339660975	1.1735720128139555e-8
cg10328768	6.167212685799309e-36	-0.33157904939964106	1.6615933095696084e-34
cg11157172	2.1891920765725618e-11	-0.3275732006857275	9.055585890343337e-11
cg24298696	4.573807060178872e-11	-0.30827196218402775	1.8338764534397435e-10
cg04907885	1.5907957367675787e-15	-0.20924150200754732	9.434110993810651e-15
cg22688535	1.2105755466217663e-18	-0.18075908567315802	9.205517488727024e-18
cg06380199	2.0820617140883826e-17	-0.15031491036099887	1.4396680322201427e-16
cg16546658	6.93637492577503e-6	-0.05970534779061265	1.5164056952239756e-5
cg09077530	5.324149658736372e-5	-0.07829453319051927	1.0288891803734274e-4
cg27171194	4.903252435112839e-13	-0.20158022131476264	2.3555371010502773e-12
cg10893986	8.339473696697687e-4	-0.08516809909368483	0.0013752840147736932
cg09845604	1.817636263429416e-5	-0.11353579296211595	3.745465994745123e-5
cg15605124	0.6385435423297492	0.02532510847658631	0.7349855317866127
cg16394551	0.024794158058054225	-0.018846346921728208	0.034175147814968436
cg15491247	0.18057284342842259	-0.018032461190488014	0.2249365643606196
cg17435683	0.0025421894910144967	-0.1496582814191359	0.003943300811449181
cg24879939	0.04788561441089455	-0.1001766788546275	0.06383663352553277
cg01793374	0.04647142056034105	-0.02581473917453836	0.06203508708727152
cg04882365	0.04798648437911073	-0.025086411338135828	0.06396720925579807
cg06703375	0.0029279768080479624	-0.04056217848340249	0.004507015539868403
cg15156029	6.488093889356044e-8	-0.09332802601655832	1.847907603986109e-7
cg13875033	2.678082265351636e-5	-0.05575754064923369	5.389435436297637e-5
cg05573412	4.566560998201842e-10	-0.15574571208225996	1.656350768642906e-9
cg07797660	0.012124565780973866	-0.032679206964377205	0.017335832947456657
cg12753787	8.336258739161231e-7	-0.05440211411705573	2.066306880796887e-6
cg18369939	0.9574750627557926	0.010635485275075934	1
cg01418153	0.9841473130341243	0.025601187172768658	1
cg03254465	0.9815387570790572	0.014100230691532878	1
cg15065169	7.370593257137494e-20	-0.1427568811243778	6.142753326038253e-19
cg13689309	2.6916980524163993e-22	-0.2096416343504276	2.691513661470504e-21
cg05375699	1.6520589352410226e-8	-0.18763654915247807	5.051970074058389e-8
cg16059167	4.505647168854682e-25	-0.17941321860490134	5.52878175060348e-24
cg11946666	3.536922896454554e-4	-0.0661907916056107	6.123553260192296e-4
cg14712575	3.917687897485259e-10	-0.13624490990909366	1.4305544564041915e-9
cg21784411	6.550969204999602e-4	-0.09387124692464821	0.0010944329820436226
cg26425711	2.455809208602108e-12	-0.10593860709067882	1.1085527661865357e-11
cg21848084	1.6951988939973482e-9	-0.25915601045038206	5.785316514348356e-9
cg26004086	8.627794116891891e-5	-0.0633722473102235	1.6216816289617053e-4
cg14216672	0.0014201741747686502	-0.03443539483840696	0.0022736043762845316
cg15519786	4.9368582753909344e-23	-0.1225558426681177	5.198877823618296e-22
cg27187555	4.896742416416547e-4	-0.0681585899257997	8.317042225674994e-4
cg06060874	0.46166318837651965	-0.0016453007919722262	0.5448523956789572
cg01101873	0.002941017245326779	-0.03173674340447202	0.004525864002223664
cg06211525	7.415278626835389e-8	-0.12494324499818599	2.0974325944364128e-7
cg06970772	3.169112592209613e-15	-0.20132236805548054	1.8333237498400152e-14
cg13209113	0.2601567871032146	-0.08508844096855761	0.31749786128976176
cg17493795	3.174971689548451e-23	-0.17688537357106676	3.390572267848334e-22
cg06258549	4.0045635052439476e-4	-0.1306344769853255	6.881422554525776e-4
cg24003749	3.1147217909384274e-16	-0.1087943757830101	1.960163431843699e-15
cg00068377	2.3668045380851222e-6	-0.08711333395034393	5.518903050689231e-6
cg00353844	6.085820724098601e-16	-0.12088799782043047	3.738428665227519e-15
cg27588093	4.650213417779217e-6	-0.06386975694438585	1.0403841804306502e-5
cg06911744	3.814746226805642e-5	-0.19468179445242334	7.522922819768284e-5
cg26000536	5.00287054622041e-9	-0.1298951182788587	1.62175419860712e-8
cg07479843	4.791526921680815e-7	-0.1693987697244831	1.2260526347911617e-6
cg12593511	7.123089628399775e-8	-0.23321922820213836	2.018697891430281e-7
cg25849029	2.28683360234374e-14	-0.1381067856401904	1.2318501606261255e-13
cg13087441	1.2504879150157433e-27	-0.17503884981468965	1.8394115763468056e-26
cg01602345	1.6149733477344525e-19	-0.3159833328008609	1.3123069441777866e-18
cg21167817	3.8001307243935254e-34	-0.2805899280521762	8.941912473478448e-33
cg01071314	1.6062531470483869e-40	-0.36867400233482905	6.114606843839282e-39
cg16002887	1.9339605212795123e-6	-0.21880692088730191	4.564888835483033e-6
cg21848088	5.275264464920234e-28	-0.2161608871694194	7.945617610880945e-27
cg23050300	9.306145869035056e-29	-0.24738218690735764	1.4781256062882413e-27
cg03337482	0.9916016429690345	0.024613611814260805	1
cg03126058	0.19177253567711428	-0.016059714208828124	0.23810439460568367
cg16686396	0.002347027089541381	-0.042341834642478315	0.0036571141712743536
ch.1.131529R	0.006747606411267674	-0.02683098563005551	0.009943462577451491
cg08831401	3.3151650654031603e-10	-0.18321117139800686	1.220036837289068e-9
cg10557907	1.5039715264085198e-9	-0.20421485693429964	5.164364143337698e-9
cg16176095	4.2819306238822565e-7	-0.1617724840971989	1.1029833490000704e-6
cg01713250	1.5623315347266682e-18	-0.25506832907435095	1.1785532934170377e-17
cg22862319	7.924507421377947e-8	-0.27837225353737405	2.2332470921010861e-07
cg11332505	8.722827893931644e-5	-0.11651140594270781	1.6384424124302175e-4
cg16904580	5.47997474419083e-11	-0.29431343972604174	2.1801573608282413e-10
cg10438527	2.6015062475822985e-7	-0.11412863046430621	6.88676252873764e-7
cg02484476	2.005082713971021e-24	-0.12643730734029196	2.3389248909348876e-23
cg07550869	9.227200425994509e-14	-0.1518468985832222	4.718147855999239e-13
cg01079872	3.1280588459756527e-28	-0.22156648843905657	4.784447766383368e-27
cg23821340	1.6067759070826898e-24	-0.17512319842371427	1.890753830968829e-23
cg04882222	1.7854356739687895e-6	-0.16901530890328686	4.2351347872985185e-6
cg12034510	7.69638537246841e-7	-0.10654449849068748	1.917469832669349e-6
cg18024629	6.332117649720255e-15	-0.17726860315485216	3.569127848978417e-14
cg15641565	2.1213234243330202e-11	-0.23152446850104896	8.787409558951776e-11
cg06824308	7.182475364447434e-29	-0.2787390818066381	1.1516770061062173e-27
cg15385853	2.2658316278479723e-11	-0.1623473557541758	9.362287437315719e-11
cg24878051	2.9689227859161035e-8	-0.31490741884949763	8.803104665476107e-8
cg00251678	1.974897373408926e-9	-0.19663702374033148	6.69119107758044e-9
cg15059176	1.1269892475234378e-16	-0.20583468188562953	7.367322075855969e-16
cg15386853	1.0796811611557863e-36	-0.26208885700127915	3.078766959457278e-35
cg25783497	4.624644743749629e-6	-0.21280840008380042	1.0350691778505052e-5
cg21961270	2.7087149409391893e-6	-0.09587111482479904	6.263044355955974e-6
cg11397493	2.030027839618917e-12	-0.12025755533497706	9.228874530870913e-12
cg00087546	1.831802684911864e-4	-0.053200837021944114	3.2930436460111453e-4
cg10956857	0.9999676576378145	0.08008689666660018	1
cg10573643	0.9423867854514929	0.02016517104807125	1
cg20671649	0.12816934801503704	-0.015380547823242774	0.16250287524087662
cg26846424	2.087314885355612e-15	-0.07428477400508812	1.2251480824057372e-14
cg02390319	0.9999342814329559	0.038053016226954534	1
cg01783650	0.32279645647480437	-0.0036727224512598244	0.38950054911274173
cg07112867	0.0010792030717564722	-0.06523056083671386	0.0017547795927762024
cg16120249	3.8830669976194755e-24	-0.2225711409309366	4.438162472109519e-23
cg17286074	0.01471268649794106	-0.20396012243640838	0.020838583943429953
cg23999080	0.015134671425587592	-0.08382205475084781	0.02140258046299024
cg19317333	0.011906572785708443	-0.04125681930996228	0.017041317140472145
cg12635919	5.927619397254584e-8	-0.06374690599165339	1.6959237054614455e-7
cg23738647	0.02896050891990004	-0.025012197883677145	0.03959671343854988
cg25362585	9.237327247287405e-12	-0.12926660376575427	3.957851726308319e-11
cg05968369	1.4503071373791542e-17	-0.13546653484406812	1.016638914383634e-16
cg17438636	5.684932978439718e-10	-0.10015059759781353	2.041035583369146e-9
cg01065697	4.4231590327558526e-7	-0.1531784333856443	1.137132730513051e-6
cg24663541	3.0522676562726455e-8	-0.19217826387344228	9.037378671419093e-8
cg25052274	2.500011248066939e-8	-0.19040782802274786	7.473807065123836e-8
cg05520109	7.352317332770346e-22	-0.1858639664913161	7.099980008257668e-21
cg00761129	3.0422455863867794e-28	-0.25847215017627734	4.658075115725147e-27
cg10504805	9.320694879913001e-29	-0.2575052392788927	1.480257503710168e-27
cg26017484	2.7228428965449306e-17	-0.3068027803820082	1.866631499045056e-16
cg15644970	8.438484357270758e-14	-0.1300829697455117	4.32951426869368e-13
cg13242468	1.961069956956837e-18	-0.1987344349251784	1.4688011477501518e-17
cg00790672	6.34124501715755e-29	-0.29477132865550965	1.0217781174402117e-27
cg04974499	1.9920142812818094e-4	-0.0737925191320995	3.562095501950189e-4
cg14522815	1.600783305394908e-4	-0.13565818611331903	2.901241686045864e-4
cg00624908	5.650542894660826e-16	-0.2709716110203304	3.480320083522375e-15
cg04423188	5.8551598231287754e-36	-0.31107659273156446	1.5801113416685502e-34
cg24395386	4.416278065193179e-27	-0.3440439402574016	6.241752186148393e-26
cg25480121	6.892109047832e-29	-0.24995766169381328	1.1070097294568256e-27
cg08947445	7.573489812229446e-23	-0.3225598166933129	7.876321486086086e-22
cg12268236	4.238627833119552e-49	-0.41388751735998364	3.30857265041443e-47
cg02831383	3.2016803149439194e-15	-0.08856180776229372	1.8518379106877016e-14
cg00706913	1.5217601019975397e-35	-0.3525717080614103	3.969720936447951e-34
cg13993877	2.0670175686779324e-14	-0.24940363942848431	1.1180720756568891e-13
cg26014413	3.91140398727392e-23	-0.23404442806362824	4.1549692990390734e-22
cg02072896	2.787893326066579e-13	-0.15839187986199277	1.3674629148309338e-12
cg04346637	5.154728792400769e-36	-0.2628586476815844	1.3971154862522826e-34
cg17137218	5.3293191239645345e-8	-0.3341310811362702	1.5338664066127967e-7
cg02999781	0.2908685409433931	-0.006069004282267754	0.35302092618645714
cg10588310	0.9842194053679759	0.04208681898395328	1
cg14841011	2.571201889101738e-6	-0.05153838724520077	5.965971305471484e-6
cg08007925	0.9534346865404784	0.021582458095599222	1
cg14171460	0.8984334019685859	0.018248001783118473	0.9935693855648116
cg18396811	2.463995988044207e-19	-0.08499108061908334	1.974729239539748e-18
cg17412901	1.8826683094757804e-05	-0.10351803699857648	3.870366312757503e-5
cg09788762	9.198624834588631e-26	-0.211614548734946	1.1869487704004941e-24
cg01932308	2.1143961559268455e-22	-0.2956581834483806	2.1316118287181768e-21
cg03352346	1.920017122622268e-27	-0.23056366804459816	2.789896796991594e-26
cg02061757	2.088642003630447e-7	-0.15372333222818757	5.592658037971046e-7
cg00168240	1.7253286960661204e-12	-0.1790855221939689	7.890898068893688e-12
cg20798164	9.016389090642373e-23	-0.2006299275786252	9.323038577148991e-22
cg11210422	7.935491283979401e-16	-0.15921337947044734	4.82926495329438e-15
cg04483711	6.0670762719449585e-31	-0.2035571385342786	1.1357051537783999e-29
cg11251399	1.806932115745729e-7	-0.16723472292837582	4.879010111969091e-7
cg00804097	3.267663114998401e-43	-0.2974817032529537	1.5353225002877502e-41
cg13692649	1.349506584609642e-16	-0.23626224804470136	8.763954200739201e-16
cg22608265	5.435013220409336e-21	-0.30398094319974883	4.9194096856717295e-20
cg09867208	1.9882162954752563e-16	-0.12794354966680754	1.2718833412197112e-15
cg06313241	4.8722973888533485e-12	-0.13445830703983053	2.1385852999366965e-11
cg01773689	5.232663079649504e-5	-0.22256375732516698	1.012341219127938e-4
cg08865559	3.721384675019324e-14	-0.28513258989833146	1.967807221630831e-13
cg01062116	1.2630506938775629e-8	-0.3011703871321444	3.914509594823755e-8
cg23022057	3.967893158187849e-11	-0.18775771343518488	1.6003011453789825e-10
cg02333588	4.417538214421347e-25	-0.2789322208111664	5.423704792212587e-24
cg11848748	8.058474002534879e-17	-0.16712226345907621	5.32412888848828e-16
cg00063748	1.3085712794009095e-12	-0.18505224403150428	6.050340250806916e-12
cg02587392	4.5387242557170715e-34	-0.3121913612092896	1.0615217094495414e-32
cg13479148	1.2493759481443127e-22	-0.22555812883480786	1.2797798649798558e-21
cg12694058	1.2040015214406989e-32	-0.2679387883998279	2.5466250824856872e-31
cg01930478	1.3542484668351558e-5	-0.17655068558816756	2.840635084410047e-5
cg21197219	0.35742917462445056	-0.019942528491001837	0.4287655286044587
cg11143876	2.5653052039594514e-7	-0.1946662068170127	6.796545526860081e-7
cg08107987	1.702214998682524e-17	-0.09380150527816133	1.1852530163349862e-16
cg06980565	0.11005868291477666	-0.019464364730114814	0.1406306582227476
cg17841541	0.0018655272884366332	-0.04939815103819656	0.0029414201491761655
cg15900998	1.0501556048384527e-4	-0.06324403743154594	1.950626247253236e-4
cg04934402	0.03937064995913269	-0.02409225868587339	0.05299020199353749
cg02737335	2.2768586878055215e-17	-0.0634711463066544	1.5694889425737179e-16
cg13848291	4.46675635126017e-14	-0.025212408852356982	2.347021232786976e-13
cg03916277	8.624848042459145e-21	-0.07619441756856349	7.689548097630812e-20
cg24919884	0.0017578374434775214	-0.05901651404468666	0.002779864006970886
cg00121374	3.859099239685853e-10	-0.07214503691126084	1.4101013162094128e-9
cg05927460	2.8798781657370246e-6	-0.03910519950995983	6.6345019642444305e-6
cg01269514	0.012186775996965256	-0.03284564694743064	0.017419852343669866
cg17741539	1.001532095485797e-7	-0.04227414529069051	2.788020700882875e-7
cg16104263	0.12683513429967663	-0.007612691528961935	0.16090443173272964
cg02731917	0.041187842814706846	-0.030300469399161645	0.05531926653591434
cg09180894	8.912502410356602e-10	-0.1271294828965881	3.134706846271739e-9
cg12097441	1.8954536447905574e-8	-0.07508216158179792	5.7523480126081204e-8
cg18885125	5.957792828636721e-5	-0.04465822056627056	1.1437189684667262e-4
cg00571809	0.07254919754074794	-0.028618465918217928	0.09467710997770469
cg24036039	0.49043933939409723	-9.108481106352428e-4	0.5764472260494046
cg10020040	0.7440939184030642	0.008915409789144624	0.8438743620898566
cg22007638	1.1065290379981577e-17	-0.18298868371017674	7.827571280537181e-17
cg08912801	4.828696214823524e-8	-0.0611789796780052	1.396878909622085e-7
cg02303801	8.363191432559988e-4	-0.11254807818631685	0.0013788318838468389
cg06346362	3.222149160751288e-7	-0.1293676721138366	8.426335371694188e-7
cg18289049	7.70923553245875e-6	-0.09133112685459663	1.6743874303717195e-5
cg03114471	5.395894120939171e-14	-0.0975984058609009	2.813064036516925e-13
cg06180630	5.253601539351599e-19	-0.09992087029410412	4.110117245272504e-18
cg13901857	1.6556388619003576e-8	-0.0768500542554793	5.0623282422137054e-8
cg12611135	4.186652582506008e-6	-0.057391620971448565	9.424586566028012e-6
cg06438312	2.6945788216773275e-8	-0.2115368227293174	8.026063130769123e-8
cg23090396	0.07603461093448124	-0.00386911374145911	0.09899449835557012
cg00958381	0.15324880631187845	-0.004647978050220648	0.19259972193626504
cg26786407	6.480145379118624e-36	-0.36280918490638847	1.742331515759707e-34
cg16043635	1.5073916967806368e-5	-0.24717685952859053	3.141947968295635e-5
cg11391665	1.3159611622640985e-7	-0.2448225534051819	3.6129315996731226e-7
cg14518847	1.7256593515569624e-15	-0.267876440199618	1.020351042728372e-14
cg13989010	4.890398047571618e-7	-0.08193103396083457	1.2500126116964957e-6
cg21156590	6.140067042725079e-17	-0.14618088267094992	4.091436710473428e-16
cg15483381	2.5354786467397075e-7	-0.210718404662533	6.722403384545442e-7
cg03448635	5.037372208569707e-43	-0.294856036959232	2.3367394929802646e-41
cg04439600	3.9705194370145305e-24	-0.18878795559529626	4.535354394922493e-23
cg01215682	7.715228305873449e-31	-0.29919172421634266	1.4321849057099065e-29
cg21108519	1.6308172884437427e-10	-0.2589895177121151	6.190000231144519e-10
cg02631196	2.4375789753474095e-21	-0.15273520696481602	2.2638896258067483e-20
cg03313659	7.105049880612451e-26	-0.26339178153873044	9.244305317083671e-25
cg03457400	1.875897361851159e-14	-0.28472344943529154	1.0185093086615499e-13
cg08036524	6.064978061443592e-19	-0.14374734186911964	4.720435054860514e-18
cg21212196	3.35179566520201e-22	-0.16984572422342414	3.3267508940257882e-21
cg01941754	1.96078030578657e-26	-0.25376501218725156	2.6503721530145847e-25
cg05808004	1.774026687633583e-22	-0.25452517193973667	1.7971596235434256e-21
cg04391135	5.625326374170186e-38	-0.22024467637089296	1.7717687631290134e-36
cg21870645	3.518799886774131e-20	-0.19025524383107695	3.002521823365838e-19
cg01519195	1.9696776189559548e-24	-0.19809955562196646	2.300075719821002e-23
cg05641278	7.499292353616893e-7	-0.19477282219444347	1.8718095791366723e-6
cg23686029	4.918052959683326e-17	-0.12424636832802882	3.306666335874703e-16
cg24050519	3.2786234507505986e-8	-0.07280779959578199	9.670319742895304e-8
cg09230667	7.372867196110384e-23	-0.19817209631240462	7.671320579916183e-22
cg20974822	3.534629519414551e-14	-0.10278748623983358	1.8722947243861496e-13
cg06791328	5.9757507400203455e-5	-0.1549472172766666	1.146847937923235e-4
cg25624359	5.800052218103663e-38	-0.17058983000535466	1.824176825339948e-36
cg26788812	7.899603307422665e-32	-0.22329610921094467	1.5750171286984718e-30
cg00994251	0.001834599497358174	-0.16712144779353166	0.002895018324914304
cg01973174	1.2681337569099847e-6	-0.09812307305205781	3.0667108419671156e-6
cg21001273	1.7795488385988838e-4	-0.1844639639886425	3.204236711562143e-4
cg20481720	2.5804894273432857e-12	-0.2216239427491662	1.1626761208612503e-11
cg12468315	6.956444077110072e-25	-0.2310265895890523	8.413505936789057e-24
cg01412518	2.3383283017623444e-24	-0.1681754055720291	2.714159103470763e-23
cg17928651	1.0094516900367868e-22	-0.1557304625443212	1.040589124072683e-21
cg02073224	1.4212806106262503e-9	-0.207637875476597	4.892439343323056e-9
cg22400959	0.020776807763638886	-0.016788507611828984	0.028885114533377824
cg06511312	3.296179384479158e-17	-0.14353754095272042	2.2451515628060946e-16
cg27450668	3.2832933648955487e-23	-0.24788374928377271	3.503326288496533e-22
cg22791030	8.723728109431332e-16	-0.24731961127880725	5.29106595320454e-15
cg12302527	1.2249263145576141e-18	-0.15153176542887647	9.311949243084794e-18
cg13944871	7.604665441274886e-29	-0.2158499404157196	1.216700162812962e-27
cg20263392	3.111247367087097e-11	-0.18765073413534777	1.268041069281789e-10
cg16295880	4.170024980184597e-5	-0.2297501591044397	8.17837620434478e-5
cg21811896	1.8037444662287086e-30	-0.2504844287371545	3.250476190300846e-29
cg26821543	1.787104018508059e-30	-0.26151286835002774	3.2218147662333223e-29
cg05347635	8.404482867092926e-9	-0.16044366094022222	2.658242130276783e-8
cg02959364	1.511832963948809e-7	-0.2150532014200433	4.121073334998527e-7
cg02659581	5.298428874129333e-6	-0.2777160071434266	1.1761742136249486e-5
cg18288161	8.518630150557573e-18	-0.11479737841552218	6.080418155440907e-17
cg08425229	4.3773573291898094e-5	-0.2691988475411214	8.560869091761622e-5
cg27637706	2.8182096814523875e-5	-0.2700921232293645	5.653245137610041e-5
cg26607673	2.8079002736684146e-18	-0.2560050668637615	2.077359164566612e-17
cg05334053	6.61780317970047e-8	-0.11755111229305215	1.8829321266577807e-7
cg12612393	4.623551397014383e-19	-0.20433897484294944	3.631475371141794e-18
cg22335847	8.708316444920014e-38	-0.2895023484117316	2.701984505634358e-36
cg11224946	5.156450750374561e-21	-0.22006576924055	4.67339145586379e-20
cg17298788	2.40545173910365e-20	-0.17665761401229263	2.075849703854599e-19
cg20000908	5.109999724033941e-12	-0.19599887444010367	2.23835741971279e-11
cg12615205	8.573743923226226e-31	-0.3553471960298858	1.5850567308445713e-29
cg14263070	3.4367973265760706e-6	-0.2296744526801906	7.830442803198547e-6
cg00927134	4.753982071706997e-16	-0.11945311064720021	2.9487033934949e-15
cg02655351	3.4996631082531556e-12	-0.1400885643239243	1.558700305784938e-11
cg26406401	2.470998209330652e-6	-0.08026867556713368	5.7475788480316055e-6
cg25279739	0.10486526359950625	-0.03554129344677748	0.134351364303638
cg04572969	5.0623123350457435e-11	-0.09833832426423783	2.020480126894408e-10
cg08115476	1.114490703842226e-10	-0.17576905911255503	4.3007889508696963e-10
cg23108037	1.5268704983755258e-6	-0.056835310085985524	3.653404200824916e-6
cg20277126	0.007543905564038126	-0.031421136566763874	0.01105367527552759
cg17183752	1.1671955841109203e-48	-0.2710759306684557	8.79781585222698e-47
cg04611670	1.8415904932080556e-24	-0.23224398335726548	2.1562529829165373e-23
cg27306802	9.57835361573595e-25	-0.1313652876514898	1.1454873853917592e-23
cg20826162	1.2195428959313508e-19	-0.3129667742513359	1.0003282329008335e-18
cg20707157	2.3427272472220556e-10	-0.19919235830195892	8.749329690550622e-10
cg25361694	1.651063563509139e-35	-0.21983424509730898	4.2967882607321535e-34
cg17153775	2.5812768808214095e-8	-0.16074338042648406	7.706229549822502e-8
cg03957235	1.0335313678059933e-10	-0.243615326695796	4.0007086251411735e-10
cg18394881	1.6067694138655212e-23	-0.17589288281422777	1.756974402105272e-22
cg06775523	0.1156104991624985	-0.013473741709174647	0.14734629676623648
cg09187007	0.7806115951373311	0.005261385394996321	0.8803911837432936
cg24953596	0.008777231456220638	-0.033936089726360336	0.012762016044306284
cg07045221	3.562768702876576e-8	-0.10379040675128659	1.0470325427622895e-7
cg04549679	2.263349632336556e-31	-0.2480213828345721	4.372625066907143e-30
cg20628733	1.8442702930827153e-8	-0.049241448937005994	5.605692433598699e-8
cg19498239	0.4540633147840366	-0.013376025747681153	0.5364324474724923
cg00760067	1.104155593899077e-5	-0.0884546935803237	2.3458998354618998e-5
cg11708899	8.789089530507538e-7	-0.127940137023418	2.1719112913590644e-6
cg22494767	5.448403261460324e-11	-0.10492472233303463	2.1681914253461837e-10
cg02342257	0.002345487226865312	-0.004740950949844044	0.0036550182375540956
cg20433829	0.014844920896221869	-0.018996191817292063	0.021014774658220957
cg23659029	0.06707629313220037	-0.010435687883867617	0.08787538224189291
cg26354191	2.4234386624251984e-8	-0.07788473317187306	7.259098922008773e-8
cg25616043	1.7142559856565048e-5	-0.06035676846827287	3.545730438827356e-5
cg17512922	6.261508590935081e-11	-0.16114532585964858	2.4759767149287914e-10
cg19305545	4.001815756983697e-14	-0.15633854527505664	2.1108268602373134e-13
cg04279832	5.144165091769487e-13	-0.1268879448228637	2.467302344910001e-12
cg02631153	0.6543394203358821	0.005385400200468071	0.7515341183321108
cg12857678	0.07357017734184994	-0.028330273207285428	0.09591992703105535
cg17103467	0.08350458505669735	-0.011536830853481339	0.10822355688337579
cg21386795	0.6652398836968352	0.00963186309694164	0.7629597866439997
cg02276822	0.9945723245659791	0.02539511714586873	1
cg23802150	0.001190205585459239	-0.02400783691821562	0.0019245070276366306
cg13460118	0.2792020539425112	-0.009105161089937308	0.33950769214411525
cg15925527	0.5937457067057926	0.0021382959306368576	0.6875603127095418
cg26372893	0.17117745399295684	-0.006693916773968356	0.21388397618470661
cg11742922	0.8869704803576172	0.006922381910517195	0.9830857017815393
cg14200305	4.887268714613325e-6	-0.01504112235508348	1.0901155887523425e-5
cg20003295	0.4732722373266985	-3.674238644891803e-4	0.5575015655052833
cg24643429	0.009153595611513268	-0.016859810485316706	0.013277504295999795
cg19270286	9.899654548636884e-4	-0.026833420318540635	0.0016172094776156782
cg09232289	0.2733425015075184	-0.00502167138347398	0.33274903644045145
cg18794426	0.06459826353078914	-0.01107436623760405	0.0848124972846622
cg11734988	0.3593219139633619	-0.001602501936676326	0.4308825788365523
cg21821103	0.17319976700764844	-0.010286010406479695	0.2162523792881548
cg00826902	0.8246826486272041	0.0075727509297539575	0.9238929614613558
cg11832534	0.5678448483184282	0.0011331416225716096	0.6598937208608905
cg05399785	0.8636659893728609	0.014665586608081815	0.9615310566940856
cg05936300	6.135693094249211e-5	-0.08484179161468552	1.1757400958102207e-4
cg04137576	8.9922224772792e-13	-0.09854497175893207	4.221855041144512e-12
cg21906716	2.5306886455192216e-20	-0.21677620376883822	2.180202623454034e-19
cg11226808	1.1126297569056293e-22	-0.18578191929937016	1.1439875071961291e-21
cg15819225	3.350880206986839e-10	-0.3072499734921938	1.2325936150307106e-9
cg04600984	3.0206353388094197e-15	-0.19196881625065204	1.7505134108021186e-14
cg06939447	1.4967063681066556e-33	-0.3312337543761019	3.3836484647141535e-32
cg22383924	2.98368382704837e-4	-0.09130370782687253	5.216175767425263e-4
cg27055894	0.0015188561571033879	-0.048612858846224294	0.0024224656688863295
cg25593794	2.7993620783684418e-05	-0.06461103831533183	5.6179251095666204e-5
cg20306863	2.6189838215043157e-6	-0.13958840190040261	6.069764371160177e-6
cg04159546	4.718013635586883e-6	-0.14430736813953893	1.0544575864591433e-5
cg16024523	8.872788628954583e-17	-0.1895014137525467	5.8471387758936175e-16
cg09852697	2.8570334279029526e-7	-0.08085875423018102	7.523630173332507e-7
cg17907911	4.84217531594865e-6	-0.11858080895478329	1.0806812657042457e-5
cg09363206	9.450907515707185e-12	-0.16303348383728655	4.046195767462827e-11
cg19519630	3.300712011927483e-29	-0.2032710563937209	5.426327590025346e-28
cg17967071	5.015506674520824e-16	-0.17213528404783918	3.105784243876857e-15
cg07045089	9.354886408959575e-8	-0.15757593214856147	2.613276263678397e-7
cg00505606	7.374340594935844e-24	-0.15104254546682278	8.279416274654446e-23
cg06996273	9.352409810940126e-13	-0.15176137576463222	4.384069328360447e-12
cg19692322	1.1721184208527377e-24	-0.11118915795637352	1.3919939347843518e-23
cg06646112	3.8692973087741374e-9	-0.24714302911768316	1.2703707713767206e-8
cg04523603	7.679526568459984e-6	-0.10902291761163041	1.6683210160490084e-5
cg26810690	7.027223605541727e-8	-0.1515254008358664	1.9929910672991132e-7
cg13914636	4.263526671951045e-12	-0.10061773400392282	1.883018196069527e-11
cg26034538	3.530033815801538e-5	-0.056368420926211305	6.992627639374296e-5
cg05782471	1.7618962758791908e-25	-0.19939745004922071	2.227310196868025e-24
cg25406408	6.056062287275861e-23	-0.1533266352512881	6.335331730703274e-22
cg21418707	4.24577781227077e-24	-0.20056583666624916	4.840510951799213e-23
cg26105278	3.3529476488709745e-7	-0.05061762120395358	8.750622515839815e-7
cg14159342	0.6138119543293109	0.0031765673273670414	0.7088974967226014
cg14660788	6.04567527549981e-15	-0.13469461171947927	3.414265353871918e-14
cg12268562	1.6809177406244342e-8	-0.13793414182701091	5.1353188182501e-8
cg17441982	2.9496738022474115e-11	-0.15035603133685138	1.205330172244999e-10
cg11970695	0.34117747483730676	-0.003135402759821382	0.4103682080080921
cg14084907	3.2902182543223056e-6	-0.20233399707460079	7.5181198109087305e-6
cg08764037	4.3715304999498265e-8	-0.16007958499834446	1.2709237907117283e-7
cg03760518	3.1672555059338383e-11	-0.08273397314605863	1.289947678168509e-10
cg06376715	3.5226208382221157e-6	-0.15363807557056464	8.01278218198008e-6
cg22039909	2.6223412372319225e-6	-0.144964207817729	6.076902287465072e-6
cg25352980	2.9576017884569356e-8	-0.19783932471498905	8.770526727418706e-8
cg04562683	1.6429967521878884e-7	-0.312642065304847	4.45908741517767e-7
cg27564766	4.0365369882230733e-4	-0.28765376087666117	6.932812570171571e-4
cg14979620	1.814176118350249e-6	-0.1305043415340561	4.298961576575886e-6
cg03664527	1.8699104325859056e-20	-0.18478889003961563	1.6261882923291605e-19
cg25196575	1.7975489399732543e-4	-0.09840389563101809	3.2352728664249896e-4
cg02924487	0.9998111223722028	0.06524506416446973	1
cg17804348	0.9999999977412565	0.11127654198148013	1
cg07178825	0.9999999970147736	0.09225590310407045	1
cg17986341	0.013070638136252862	-0.052347227263628615	0.018615194841803896
cg13802490	2.1722418536363215e-24	-0.17252147694227604	2.5262888151031974e-23
cg24845675	3.614914574010544e-4	-0.08575651023074282	6.251332058687841e-4
cg01903504	3.1347979790365303e-22	-0.22525039439731964	3.1186788739417495e-21
cg26785743	1.0971588001774547e-11	-0.1802009278822262	4.665464126953855e-11
cg17217195	1.549884047738868e-5	-0.15332811718213812	3.225093330516574e-5
cg22942897	7.56238439507362e-5	-0.19169308327381224	1.4315451236548315e-4
cg00788699	1.0974778641784121e-7	-0.14285710715288008	3.0393314184071965e-7
cg07997596	1.6738783644601465e-8	-0.12422455797910986	5.114883574095039e-8
cg24719086	7.408411587359894e-27	-0.20190730181228844	1.0317507035334005e-25
cg03937687	3.1706050556001354e-10	-0.22826183489735186	1.168997661472441e-9
cg00105640	9.606665745982226e-4	-0.19278437321065334	0.0015715941941340063
cg07586042	7.824570055713664e-4	-0.05839727636346595	0.0012948072665757541
cg17855390	1.4799528193423085e-9	-0.18242499334495355	5.085344262131681e-9
cg07572028	4.406223360699963e-8	-0.11747463688934434	1.280613192448209e-7
cg17499822	1.18838657142116e-6	-0.04519963909577551	2.8849052456606035e-6
cg17603271	6.509036390338271e-7	-0.02665202115293608	1.6369910016753366e-6
cg06614697	6.770418589824124e-8	-0.04047538397280426	1.9242712573315414e-7
cg14519946	2.0650707254035163e-5	-0.03187605307261243	4.220513795593979e-5
cg11430783	1.0555401325422368e-10	-0.10504580365994742	4.0819334948104616e-10
cg13057898	1.1557565983385327e-10	-0.16511995164469273	4.451794408031765e-10
cg18436788	1.270775809460027e-11	-0.15544104370469658	5.3708808308262786e-11
cg23277830	5.259584070545116e-6	-0.09367054331570102	1.1681433963340363e-5
cg17848003	0.0010410404836947522	-0.11680245223288632	0.0016961952818894356
cg22529645	5.335382555484556e-6	-0.10111647350931596	1.1840572702489387e-5
cg13558682	0.9876443982966993	0.02305189736731894	1
cg25215194	1.5977406656375405e-4	-0.028669787688693993	2.8960069122419127e-4
cg24602245	0.0019036148397686245	-0.030185090518540125	0.0029983788156015103
cg11522905	0.004008101493521068	-0.025604617037243482	0.006065525876112846
cg21411962	3.193338413751029e-5	-0.052182943243893276	6.362316465002751e-5
cg21402968	0.3629298148843557	-0.0033245910786745547	0.43496681729681147
cg04018879	0.3452944269402106	-0.002705319055458899	0.415004703959255
cg10009875	0.09206174476159078	-0.020628179401752544	0.11876896269345913
cg00534163	0.019948284281158794	-0.06513772518370453	0.02779915194972008
cg00997310	1.726573375919426e-10	-0.07849632704718656	6.540417271277708e-10
cg01623797	0.33149929278050777	-0.0034200828278802	0.39933422210690095
cg00827239	4.3116241436070397e-4	-0.014956300706141068	7.377217827284837e-4
cg03660578	0.1258602465949591	-0.005146097406384387	0.1597309200245993
cg17879856	0.05672387446994326	-0.024559742180311428	0.07496853232385227
cg16349667	1.0490984406584372e-7	-0.09266282958907013	2.9123494125000434e-7
cg09262197	2.0566101040831044e-4	-0.07772305258005119	3.6715578292837256e-4
cg19375403	5.998818461423188e-8	-0.21568881957384328	1.7150615453658884e-7
cg03921357	6.643387137098657e-6	-0.07633897750512258	1.455623883095865e-5
cg27446570	0.03924671516144991	-0.062350525565834924	0.05283313745004341
cg24674024	7.60984808094361e-9	-0.10319809144781433	2.4193246992924905e-8
cg09275693	6.025174536041986e-16	-0.2146423167448423	3.702559659343118e-15
cg26020826	9.840798369200766e-6	-0.0715997279399212	2.1062162309551547e-5
cg23698560	8.512702062500829e-8	-0.08676726697496884	2.3894751990359305e-7
cg00935967	5.582378677629448e-11	-0.20314889887992638	2.218949074913338e-10
cg11983469	3.0051738404086616e-8	-0.1894957845089248	8.903357823019402e-8
cg13946191	2.689189960847374e-10	-0.07429425987217231	9.989582195574166e-10
cg13560072	3.838765699723988e-16	-0.1460767767423543	2.398927260671868e-15
cg14264496	4.235442605513141e-6	-0.20033459558588337	9.528621614016282e-6
cg26248091	1.0910676216488894e-22	-0.36631833246000195	1.1221767593335992e-21
cg09228402	3.404624660040266e-13	-0.2445354948104001	1.6577796375617114e-12
cg24143374	2.675641053177296e-18	-0.3213393160476124	1.9821893689559273e-17
cg16162536	2.0441765950744013e-5	-0.45217664409875397	4.180217357359969e-5
cg22344254	5.321215399045331e-15	-0.2615126025883039	3.019408207446372e-14
cg09362969	1.422929511830879e-14	-0.2799396493229796	7.802148374253283e-14
cg08465307	4.441484511163575e-9	-0.45681384318951646	1.4477390311293702e-8
cg26550938	0.0014536987015599861	-0.06409172188462356	0.0023242159519349247
cg20615379	2.0991893252194212e-4	-0.004806374161114641	3.743705806760525e-4
cg24432048	0.06235004959997535	-0.009745822929248762	0.08200500947096995
cg23632752	1.3937708281157387e-7	-0.14686783207711462	3.815241445665792e-7
cg13461247	3.98645720747388e-12	-0.15428327904661143	1.7654560066176207e-11
cg22730442	9.110266257986269e-12	-0.14995660101128627	3.905831174785961e-11
cg21861174	1.3194848181379276e-23	-0.21887258039689783	1.452262399829069e-22
cg10950868	1.1840642580690736e-7	-0.16432771053762074	3.2671379648987054e-7
cg17418784	1.1260026284991919e-7	-0.20283720402797667	3.1149783378657203e-7
cg15061827	1.7884568415618608e-6	-0.23459689572349252	4.241611852484533e-6
cg26910994	3.19192314770768e-15	-0.1980896397621278	1.8462756949520327e-14
cg07115817	1.469567459875776e-16	-0.22553899648796327	9.508399663679107e-16
cg17876128	7.936737261915123e-6	-0.19220503272661743	1.7209538686083442e-5
cg25469923	1.711225176205497e-20	-0.3237635739913584	1.4925332799315653e-19
cg13443938	5.096408275009472e-12	-0.26963186731438765	2.232850596952708e-11
cg16686279	7.675765721927506e-13	-0.17205223554465643	3.624874322111547e-12
cg20703997	0.10283657245567082	-0.024249200727082088	0.13189888562434884
cg24699985	7.942542415920387e-37	-0.09412226241559918	2.2871980265714098e-35
cg14785303	5.728267442646158e-28	-0.24705683783664278	8.606223950227224e-27
cg13421041	2.2425437432859387e-19	-0.33307627303789455	1.8034109580020634e-18
cg12699274	4.4450958094354365e-5	-0.029075725203327712	8.685049624185236e-5
cg23960736	2.997759550741415e-48	-0.48200744070390905	2.1782006080777124e-46
cg09182971	5.601728301266292e-17	-0.3221001741585924	3.747159471794155e-16
cg02897008	5.574518593469365e-44	-0.37715376694117897	2.7962202449128063e-42
cg00542775	1.3941242779983905e-45	-0.3296832005519116	7.966398456934604e-44
cg17899889	1.7834885356072394e-6	-0.4006076001648123	4.230814658474819e-6
cg00600854	2.8229116062654396e-36	-0.3093549257557363	7.795852861608095e-35
cg21813377	7.739787771297027e-8	-0.4012616103240725	2.1839075117124053e-7
cg23098803	2.1292000428269655e-24	-0.35369954401260406	2.4784258269202666e-23
cg15022359	2.090721739818741e-17	-0.23835608065908964	1.4455800299038307e-16
cg13224197	1.1714507981014924e-8	-0.27712881472994944	3.644720130669552e-8
cg04902529	6.023163312378072e-7	-0.2426210935181115	1.5210600757243026e-6
cg27165836	3.710095412220189e-8	-0.18443162648465583	1.087846943127351e-7
cg06529149	8.464569291139656e-6	-0.16557613214745404	1.8281037225394682e-5
cg04094178	4.795137932025612e-45	-0.35683416723535616	2.6236654113625014e-43
cg00546971	1.7258657763315291e-18	-0.22131392753179435	1.2979660688255628e-17
cg23953592	4.8643099479304545e-51	-0.3148238537650285	4.509733677978629e-49
cg01150351	8.091413680456013e-6	-0.2142498045972065	1.7526704588949313e-5
cg18213443	8.168498101046782e-10	-0.24900398150156067	2.8839897982547685e-9
cg22016671	4.774224708046282e-42	-0.2908661168596939	2.049655797780223e-40
cg10622019	2.6431215792985085e-9	-0.40905160705050153	8.830638208438859e-9
cg07425646	1.9904877867200847e-14	-0.2732378340022768	1.0780967677971727e-13
cg03972745	1.8309378092705036e-10	-0.27977205110221953	6.918801407785857e-10
cg22672716	2.5167732336368324e-21	-0.41661418299145003	2.3349648056222053e-20
cg22040874	4.741217867765693e-50	-0.397248159669743	3.972312069555146e-48
cg23930133	1.7165305191153286e-13	-0.3636514658651888	8.577494516040314e-13
cg06965195	4.690421864165149e-6	-0.23351336111955745	1.0487548264241412e-5
cg16264537	9.860096851276214e-8	-0.28396447158558114	2.747196843012889e-7
cg04571522	1.1655926576122162e-37	-0.3574957854648656	3.5827111142530285e-36
cg10378459	4.099764478776979e-5	-0.10109261161255606	8.05019370054721e-5
cg15708696	3.664600804435092e-31	-0.3569720284177951	6.97814570632617e-30
cg25195604	2.283628410501731e-53	-0.335246513065627	2.6292948984752225e-51
cg23959798	1.3009776994139293e-15	-0.3595745938879176	7.77078936754148e-15
cg16815850	2.3062560281310974e-4	-0.09726828145003447	4.0899479018279434e-4
cg03312565	2.1801086961707797e-5	-0.1874546962088655	4.440977183244973e-5
cg01785490	3.491358367866651e-24	-0.3593698086163168	4.005442670028904e-23
cg16906964	5.861964929552893e-4	-0.1327784101982129	9.855540131053944e-4
cg00930781	1.3602222316862468e-6	-0.19450405762248368	3.275178790301575e-6
cg15645728	5.010046948644937e-7	-0.3637699696700818	1.278828915014347e-6
cg19745607	5.0845669308514314e-14	-0.18803769160350514	2.65750802575247e-13
cg16512885	1.3308804266964233e-4	-0.06382663372555636	2.437903043009828e-4
cg24037938	1.7436039728965425e-5	-0.09499385752423783	3.6025195024360554e-5
cg07807395	2.859814100054107e-6	-0.17737067594920353	6.591400367349873e-6
cg26599630	3.600443803295507e-4	-0.05723376611328593	6.228193180274071e-4
cg12058478	0.23768879709700186	-0.0077912499406229685	0.2915810529781514
cg22367872	0.28132750358509495	-0.007193655892554218	0.34196877606733755
cg15549700	7.347998561920723e-19	-0.5541358966176233	5.682662736669731e-18
cg13503382	3.171771944410104e-28	-0.39980098726616403	4.849049832527637e-27
cg02482718	1.1256685406024565e-25	-0.43056858694197414	1.4424522224686434e-24
cg16386806	1.2689244860764687e-18	-0.37147308749331476	9.63082088279807e-18
cg13056990	5.179824062884681e-19	-0.5221695866434849	4.05408797715355e-18
cg26435172	4.1691904979618634e-8	-0.2411521686443004	1.2150288941562358e-7
cg24694502	4.1170427471378915e-22	-0.4868955568095519	4.055943177609688e-21
cg11380667	8.274711094370396e-22	-0.22284901786001798	7.956210723695624e-21
cg26525076	2.4950020924436914e-31	-0.2668555731367318	4.80250432068015e-30
cg00979527	5.419654675459184e-16	-0.3153768737809072	3.343125578108412e-15
cg26662102	2.5940282091857456e-10	-0.17756678100374113	9.648906502886364e-10
cg24525286	1.4166800556763064e-56	-0.36952064818845753	2.247713473360532e-54
cg25198584	3.9684383880984306e-24	-0.2838739996627582	4.533765714261057e-23
cg03124858	3.2020304705527747e-18	-0.22798155878134707	2.3592481488894478e-17
cg21267167	1.085564713902267e-24	-0.37600286777708014	1.293530358549249e-23
cg21913897	0.03861099430669649	-0.17922545363937492	0.05202799106669222
cg13480658	4.284638913524484e-25	-0.3892535241219901	5.2674274631164606e-24
cg24350011	1.0649327010949436e-22	-0.3391973720704532	1.0961472528053266e-21
cg04292104	1.0575952205000348e-14	-0.18476923880027651	5.860109735219119e-14
cg23015920	2.6876520287451192e-5	-0.15529388049291543	5.4074513311628e-5
cg22025570	9.317673869106246e-8	-0.39433101849174207	2.6033010077804264e-7
cg11926510	2.8855671885828975e-28	-0.30614619907513674	4.423335439105295e-27
cg06966242	8.165429794715024e-11	-0.5083261242422876	3.192751585098837e-10
cg10400362	1.4169761581240807e-39	-0.39750727506769407	5.018861549445096e-38
cg16360868	1.0572499566074875e-4	-0.1935445562287159	1.9629156286141814e-4
cg21386545	2.688213001112659e-29	-0.29033177088881407	4.451403371030992e-28
cg02771577	8.464632188640108e-10	-0.3281851089716227	2.9852542154465494e-9
cg00859330	4.3369829495726826e-17	-0.32718028293177237	2.927519201871919e-16
cg19760464	1.6596276955235274e-24	-0.24458532897557417	1.950326057685136e-23
cg06929152	2.446765424817531e-21	-0.22485154846395672	2.272100237673739e-20
cg10222674	1.8562166257070558e-17	-0.19025351739091412	1.2889319432092691e-16
cg24639469	1.5843993280799553e-19	-0.26557133537839844	1.2886585198686962e-18
cg26353694	9.474528708716416e-40	-0.3429653604636328	3.3924184000893546e-38
cg22687211	6.405576095856797e-8	-0.35591227543164566	1.8255134548643153e-7
cg25552937	3.0412709707798136e-12	-0.37997600983491814	1.3618802491812895e-11
cg05139761	3.363885527457517e-8	-0.2734036343757011	9.911014451212442e-8
cg00504341	3.695965544602827e-30	-0.29993036445222104	6.510360546527461e-29
cg13931996	1.3217033812266194e-46	-0.4219975179369608	8.311799659890963e-45
cg19628481	1.9211588508831523e-50	-0.3723743690161745	1.6736376617995397e-48
cg15088574	2.0830184407648123e-59	-0.3675551778822115	4.3436224695510184e-57
cg19821682	1.0304552511875246e-13	-0.35877385595611416	5.248194805139036e-13
cg11408632	3.4483171871302053e-11	-0.34078083657348046	1.3994713536931794e-10
cg20995977	8.831867627547278e-9	-0.4235050800438511	2.7859180303467562e-8
cg11395388	3.7197127375911784e-26	-0.2727031173784623	4.926528702995168e-25
cg26013046	3.7945360048742993e-47	-0.36249203123409046	2.4962042538625017e-45
cg00972140	3.091505017275857e-31	-0.34272037584093484	5.9160102785804316e-30
cg09257020	4.0475240685739756e-11	-0.2782728015514244	1.6310152584664022e-10
cg04621944	1.8565057612125557e-12	-0.39711019768294226	8.46785009222466e-12
cg02630175	9.727727200706908e-8	-0.3245482664106531	2.7120418711064435e-7
cg17443753	6.678585540714158e-8	-0.2815768930130967	1.8991979155987613e-7
cg12468708	8.556014322419825e-28	-0.24052216657230008	1.2722265507081097e-26
cg12278474	9.558758027376314e-6	-0.12296862806658179	2.0492568308601025e-5
cg18947954	4.2539044924545e-5	-0.16705103071846789	8.334631072692223e-5
cg26538691	1.0057820158464382e-8	-0.3121135753442294	3.1536252137038145e-8
cg09234698	2.6130632938256666e-28	-0.4024574688265455	4.019680772519574e-27
cg19158553	8.098698368521559e-4	-0.19547017285114543	0.0013376929695996047
cg20936183	3.1678224582483e-14	-0.2808316721308665	1.6851994499394104e-13
cg27223158	1.0758936088073013e-5	-0.2459236163854589	2.2895940400865672e-5
ch.1.5400413R	0.005188547766116816	-0.009301214749958948	0.007750315056425754
cg13498778	0.016028331352428624	-0.014151496137509365	0.022595562975242796
cg11966378	6.320808618627303e-48	-0.36140902289149296	4.457170955650496e-46
cg23394729	2.383602875740886e-14	-0.1999199060637873	1.2820319074266366e-13
cg14656329	2.6756842189737976e-13	-0.32336862034890307	1.3142425466641994e-12
cg13067635	6.23696240358157e-7	-0.3313512545268611	1.5717552041452414e-6
cg26612418	8.447484788592363e-5	-0.31626207989072685	1.5896101358803765e-4
cg00397103	3.0915034272183654e-39	-0.35742654052600475	1.0665280901709661e-37
cg20695003	1.8695685053769036e-13	-0.1479154961961543	9.318122927379513e-13
cg24591573	1.3679875887709161e-5	-0.19884565320831044	2.867896998666284e-5
cg11968318	5.666749817726628e-16	-0.24784833551807517	3.4898115052717278e-15
cg17518949	9.945639484699302e-9	-0.3241465780598143	3.1200148165924783e-8
cg19403269	5.383866191215646e-12	-0.28987500875143546	2.3547088104877007e-11
cg26841102	0.0617893931938858	-0.008235944546039514	0.08130668669892596
cg06642219	5.008385007994938e-8	-0.13010951535117893	1.4460901270034573e-7
cg10620434	2.6506028431755598e-8	-0.22347273669333573	7.901884541966017e-8
cg24116385	6.830000566050382e-22	-0.14295794640801207	6.612602287291656e-21
cg25198113	1.2040316949187807e-17	-0.16755879135587404	8.495346033255016e-17
cg04902968	2.048490810925555e-31	-0.40391014942636366	3.96745225301638e-30
cg07311363	4.690512086153075e-10	-0.35941096902108693	1.6993857233039592e-9
cg00947686	1.4726710277768002e-21	-0.3212851366541143	1.3888461277104524e-20
cg24005842	1.0906637699332694e-4	-0.060066034798905765	2.0214064118417128e-4
cg11596090	1.1349002669378136e-46	-0.2782905031178424	7.161046252059919e-45
cg24834921	4.303497658660725e-9	-0.12341210264761049	1.4050209736724381e-8
cg11207799	3.1291465007003755e-6	-0.26928813356075826	7.171652214646006e-6
cg06721486	1.5288653484878597e-34	-0.32948719466429127	3.6950746084455026e-33
cg14565332	7.603940606134866e-8	-0.12448797966899539	2.1481136300207377e-7
cg03421104	1.7491468430275574e-9	-0.24735964685176307	5.96106594156307e-9
cg11078875	1.7370542602436139e-9	-0.29132344707493335	5.921698028401074e-9
cg16512667	1.3807231778169854e-71	-0.3967790963636253	1.268440451699267e-68
cg19265131	5.736495416942039e-6	-0.1306234493876524	1.2677844984591838e-5
cg09248722	2.4580515692859965e-11	-0.15628105744524826	1.0121828439603507e-10
cg06744481	1.4644220318722969e-37	-0.4690018675905619	4.463633103227274e-36
cg26606551	1.6884869728091564e-21	-0.22457421400554206	1.5866825615515858e-20
cg25272757	2.2951237052330626e-5	-0.07904354229404408	4.660741610711876e-5
cg15699050	1.4829844770873572e-16	-0.31815569274253896	9.591903586206647e-16
cg25980388	1.3650235479762113e-10	-0.40366582371073734	5.217471880162434e-10
cg08133525	1.7291962025397706e-13	-0.23532707730323543	8.639470385785815e-13
cg08545746	1.602550845748341e-12	-0.11096522412005161	7.349066469675895e-12
cg06954199	1.8157857410441907e-11	-0.3323400433099874	7.56914448950393e-11
cg15505277	9.231625374335031e-22	-0.15727564985083275	8.834264692976161e-21
cg16617795	3.194944177702706e-56	-0.447884088539372	4.920551132109991e-54
cg09317508	7.773831609363641e-16	-0.28298500457366377	4.73329640505057e-15
cg19500334	1.219115627402506e-15	-0.23231250181283747	7.299056818541173e-15
cg12041830	5.362457705648921e-6	-0.10072045692346931	1.1897242687396424e-5
cg07928086	0.008683159599826	-0.01346248238382003	0.01263236685960002
cg07599881	0.9935772982220465	0.026151988615646632	1
cg12438598	0.07332148292843044	-0.01718038864840088	0.09562510209263213
cg15728744	1.8355723892774149e-6	-0.04366023789089879	4.347075648106491e-6
cg24864189	1.2943453262047098e-15	-0.08957961154668792	7.733635323092687e-15
cg24883265	0.9999917624240728	0.10354210892378324	1
cg23589237	1.4122957406531843e-5	-0.03936677188946669	2.9555037553420017e-5
cg00011717	3.3027263708345214e-5	-0.03226280704217088	6.566713575331859e-5
cg06156296	1.3496235298671734e-13	-0.10844410475932975	6.801756732350498e-13
cg22530668	9.646480499100795e-22	-0.11967695487606511	9.21649301561724e-21
cg16176837	4.514821525879022e-7	-0.059124795960189935	1.1589741649918967e-6
cg22506757	2.6223071751887876e-8	-0.06249622018807288	7.822678502923071e-8
cg14969806	1.6796272799524327e-5	-0.03761030507184493	3.4783220422565856e-5
cg00258499	0.037220976375607555	-0.020133460456548846	0.05023894880756128
cg14559147	0.07928516948597157	-0.009362708959282484	0.10300509301458254
cg02275243	0.003460135225666133	-0.02096980395828907	0.0052765174435968985
cg26661089	0.6103044742120265	0.004065483957789717	0.7051628341648399
cg19762508	0.08353530790947027	-0.006713702168937075	0.10825910224402943
cg12415902	0.2272859069999762	-0.005066186145584628	0.2795530047888649
cg02103362	0.5036954232205972	2.4109671648908648e-4	0.5908755531299165
cg09231416	5.356364323352676e-4	-0.046783019254571845	9.051361394396393e-4
cg17026763	3.044347594283019e-6	-0.040770907153736546	6.98998510571439e-6
cg14260998	0.43696781543881136	-0.005127178224895834	0.5176555889589345
cg15466571	1.259070760711741e-13	-0.07295085373660704	6.362969221214162e-13
cg05962033	0.04863327827652893	-0.009799589476126802	0.06479324179528509
cg17750254	0.5560232972559609	0.001969067546646497	0.6472316523278419
cg09136597	0.006617715055238347	-0.03343959337106095	0.009762783206307881
cg09247779	1.394054145315526e-5	-0.07540039511837382	2.9193293342299263e-5
cg16430402	0.1303376655649895	-0.007337915411213869	0.1651102123634405
cg20277740	2.48313766533905e-9	-0.06381772630335258	8.318346548175652e-9
cg01074955	5.738617560165394e-7	-0.019825313173413295	1.4533059480596986e-6
cg00385956	0.3903603686916596	-0.0042341179068514645	0.46581916609494056
cg01309569	0.9735658301654935	0.030575787216863937	1
cg09802610	0.2857316375308023	-0.005343588062965199	0.3471070532638478
cg21451253	0.016355981416623235	-0.021208146754313706	0.02302953457249803
cg22399023	0.3959572639187731	-0.00227377382970928	0.472094875102312
cg16164843	0.019556523293483903	-0.016650741489735776	0.02728388791457748
cg05463119	0.6029177532235163	0.0046402205486670844	0.6973517415652842
cg22129135	0.004688528274747294	-0.10781536121854624	0.007038310722893167
cg20806172	2.9075641118608415e-30	-0.183989974905455	5.159659664180341e-29
cg16258229	0.9999975102677432	0.1175716582299936	1
cg11798758	0.0855688925788566	-0.009726605266543786	0.1107688994026346
cg16277741	0.11106908127064336	-0.013324851720244446	0.1418530865010939
cg08893598	0.0037256041727572503	-0.11371454284116311	0.005660186721166794
[truncated: 129,372 more rows]
