# Supplementary material for: Enhancer-associated regulatory network and gene signature based on transcriptome and methylation data to predict the survival of patients with lung adenocarcinoma
Source: Front Genet. 2022 Sep 23;13:fgene-2022-1008602. doi: 10.3389/fgene.2022.1008602 (PMC9538943; doi:10.3389/fgene.2022.1008602)
Supplement: Supplementary file 6 [file DataSheet2.CSV]

probe	pvalue	Primary.solid.Tumor_Minus_Solid.Tissue.Normal	adjust.p
cg08843537	2.29E-31	-0.363380866	4.42E-30
cg06973463	2.25E-42	-0.332919429	9.91E-41
cg08899471	1.61E-49	-0.362261414	1.30E-47
cg00002593	6.88E-22	-0.354430824	6.66E-21
cg14911892	1.15E-08	-0.323716069	3.59E-08
cg09073059	1.43E-48	-0.395473575	1.07E-46
cg01189072	3.73E-27	-0.473875061	5.30E-26
cg03547078	9.05E-07	-0.345917721	2.23E-06
cg02367828	1.80E-49	-0.444895184	1.44E-47
cg16142957	2.09E-33	-0.344922159	4.68E-32
cg14839558	3.83E-09	-0.336411655	1.26E-08
cg26357403	2.40E-10	-0.33358945	8.95E-10
cg05757448	1.19E-64	-0.372948095	4.51E-62
cg07105421	5.49E-09	-0.305164382	1.77E-08
cg21442419	8.88E-15	-0.338429987	4.95E-14
cg22718169	2.77E-46	-0.348689038	1.69E-44
cg06749803	3.31E-16	-0.323648261	2.08E-15
cg00113712	7.95E-55	-0.324352055	1.06E-52
cg03722487	3.32E-08	-0.302318586	9.79E-08
cg26267852	1.13E-07	-0.302506259	3.13E-07
cg14941600	9.61E-11	-0.301682297	3.73E-10
cg09105687	5.73E-22	-0.371858248	5.58E-21
cg05697835	1.50E-13	-0.398572922	7.54E-13
cg26532664	1.78E-06	-0.321876217	4.22E-06
cg06711333	1.76E-14	-0.335017962	9.56E-14
cg03976856	4.86E-11	-0.369806639	1.94E-10
cg03281194	5.02E-16	-0.439335175	3.11E-15
cg24252695	2.07E-07	-0.316208799	5.56E-07
cg26262033	9.58E-27	-0.302837555	1.32E-25
cg21570843	4.16E-11	-0.330987121	1.67E-10
cg16572957	2.41E-13	-0.351378919	1.19E-12
cg07788537	4.36E-06	-0.327562056	9.78E-06
cg07363212	1.02E-06	-0.307098354	2.50E-06
cg13874287	3.40E-47	-0.402382088	2.25E-45
cg20849957	6.51E-33	-0.357741902	1.40E-31
cg17136696	3.35E-25	-0.323283175	4.14E-24
cg19403456	9.23E-09	-0.314344499	2.90E-08
cg14095607	7.54E-12	-0.354772758	3.26E-11
cg03447366	4.95E-11	-0.346694423	1.98E-10
cg23887776	4.89E-06	-0.347138361	1.09E-05
cg15356461	1.85E-48	-0.462594348	1.37E-46
cg15515265	2.18E-06	-0.358616239	5.11E-06
cg06347582	1.32E-11	-0.333942034	5.56E-11
cg06316219	8.80E-07	-0.355853313	2.17E-06
cg04099793	8.94E-12	-0.311178998	3.83E-11
cg19268708	1.82E-11	-0.372418786	7.57E-11
cg00905419	1.20E-08	-0.343498457	3.72E-08
cg19802390	1.38E-40	-0.341807625	5.28E-39
cg20608032	2.56E-12	-0.3516027	1.15E-11
cg13547712	3.35E-54	-0.466860902	4.18E-52
cg13402298	9.09E-28	-0.355050816	1.35E-26
cg09028711	8.06E-22	-0.370911539	7.76E-21
cg09135754	3.86E-36	-0.397589823	1.06E-34
cg25137787	1.78E-27	-0.382969723	2.60E-26
cg24412662	4.36E-65	-0.452225888	1.74E-62
cg06836656	5.22E-30	-0.441278513	9.10E-29
cg03737787	6.81E-23	-0.31221303	7.10E-22
cg03654329	2.17E-07	-0.341982756	5.79E-07
cg10636760	5.51E-09	-0.42483687	1.78E-08
cg16562486	1.28E-62	-0.389036934	3.75E-60
cg27531496	5.79E-09	-0.379581971	1.86E-08
cg06201717	2.96E-14	-0.391099828	1.58E-13
cg24150662	7.14E-10	-0.409505167	2.54E-09
cg05343184	2.18E-23	-0.385339619	2.36E-22
cg01961086	6.58E-26	-0.345009436	8.58E-25
cg25411239	3.23E-44	-0.311456893	1.66E-42
cg07974025	4.99E-19	-0.3016901	3.91E-18
cg13434489	1.91E-21	-0.355293629	1.79E-20
cg10328768	6.17E-36	-0.331579049	1.66E-34
cg11157172	2.19E-11	-0.327573201	9.06E-11
cg24298696	4.57E-11	-0.308271962	1.83E-10
cg01602345	1.61E-19	-0.315983333	1.31E-18
cg01071314	1.61E-40	-0.368674002	6.11E-39
cg24878051	2.97E-08	-0.314907419	8.80E-08
cg26017484	2.72E-17	-0.30680278	1.87E-16
cg04423188	5.86E-36	-0.311076593	1.58E-34
cg24395386	4.42E-27	-0.34404394	6.24E-26
cg08947445	7.57E-23	-0.322559817	7.88E-22
cg12268236	4.24E-49	-0.413887517	3.31E-47
cg00706913	1.52E-35	-0.352571708	3.97E-34
cg17137218	5.33E-08	-0.334131081	1.53E-07
cg22608265	5.44E-21	-0.303980943	4.92E-20
cg01062116	1.26E-08	-0.301170387	3.91E-08
cg02587392	4.54E-34	-0.312191361	1.06E-32
cg26786407	6.48E-36	-0.362809185	1.74E-34
cg12615205	8.57E-31	-0.355347196	1.59E-29
cg20826162	1.22E-19	-0.312966774	1.00E-18
cg15819225	3.35E-10	-0.307249973	1.23E-09
cg06939447	1.50E-33	-0.331233754	3.38E-32
cg04562683	1.64E-07	-0.312642065	4.46E-07
cg26248091	1.09E-22	-0.366318332	1.12E-21
cg24143374	2.68E-18	-0.321339316	1.98E-17
cg16162536	2.04E-05	-0.452176644	4.18E-05
cg08465307	4.44E-09	-0.456813843	1.45E-08
cg25469923	1.71E-20	-0.323763574	1.49E-19
cg13421041	2.24E-19	-0.333076273	1.80E-18
cg23960736	3.00E-48	-0.482007441	2.18E-46
cg09182971	5.60E-17	-0.322100174	3.75E-16
cg02897008	5.57E-44	-0.377153767	2.80E-42
cg00542775	1.39E-45	-0.329683201	7.97E-44
cg17899889	1.78E-06	-0.4006076	4.23E-06
cg00600854	2.82E-36	-0.309354926	7.80E-35
cg21813377	7.74E-08	-0.40126161	2.18E-07
cg23098803	2.13E-24	-0.353699544	2.48E-23
cg04094178	4.80E-45	-0.356834167	2.62E-43
cg23953592	4.86E-51	-0.314823854	4.51E-49
cg10622019	2.64E-09	-0.409051607	8.83E-09
cg22672716	2.52E-21	-0.416614183	2.33E-20
cg22040874	4.74E-50	-0.39724816	3.97E-48
cg23930133	1.72E-13	-0.363651466	8.58E-13
cg04571522	1.17E-37	-0.357495785	3.58E-36
cg15708696	3.66E-31	-0.356972028	6.98E-30
cg25195604	2.28E-53	-0.335246513	2.63E-51
cg23959798	1.30E-15	-0.359574594	7.77E-15
cg01785490	3.49E-24	-0.359369809	4.01E-23
cg15645728	5.01E-07	-0.36376997	1.28E-06
cg15549700	7.35E-19	-0.554135897	5.68E-18
cg13503382	3.17E-28	-0.399800987	4.85E-27
cg02482718	1.13E-25	-0.430568587	1.44E-24
cg16386806	1.27E-18	-0.371473087	9.63E-18
cg13056990	5.18E-19	-0.522169587	4.05E-18
cg24694502	4.12E-22	-0.486895557	4.06E-21
cg00979527	5.42E-16	-0.315376874	3.34E-15
cg24525286	1.42E-56	-0.369520648	2.25E-54
cg21267167	1.09E-24	-0.376002868	1.29E-23
cg13480658	4.28E-25	-0.389253524	5.27E-24
cg24350011	1.06E-22	-0.339197372	1.10E-21
cg22025570	9.32E-08	-0.394331018	2.60E-07
cg11926510	2.89E-28	-0.306146199	4.42E-27
cg06966242	8.17E-11	-0.508326124	3.19E-10
cg10400362	1.42E-39	-0.397507275	5.02E-38
cg02771577	8.46E-10	-0.328185109	2.99E-09
cg00859330	4.34E-17	-0.327180283	2.93E-16
cg26353694	9.47E-40	-0.34296536	3.39E-38
cg22687211	6.41E-08	-0.355912275	1.83E-07
cg25552937	3.04E-12	-0.37997601	1.36E-11
cg13931996	1.32E-46	-0.421997518	8.31E-45
cg19628481	1.92E-50	-0.372374369	1.67E-48
cg15088574	2.08E-59	-0.367555178	4.34E-57
cg19821682	1.03E-13	-0.358773856	5.25E-13
cg11408632	3.45E-11	-0.340780837	1.40E-10
cg20995977	8.83E-09	-0.42350508	2.79E-08
cg26013046	3.79E-47	-0.362492031	2.50E-45
cg00972140	3.09E-31	-0.342720376	5.92E-30
cg04621944	1.86E-12	-0.397110198	8.47E-12
cg02630175	9.73E-08	-0.324548266	2.71E-07
cg26538691	1.01E-08	-0.312113575	3.15E-08
cg09234698	2.61E-28	-0.402457469	4.02E-27
cg11966378	6.32E-48	-0.361409023	4.46E-46
cg14656329	2.68E-13	-0.32336862	1.31E-12
cg13067635	6.24E-07	-0.331351255	1.57E-06
cg26612418	8.45E-05	-0.31626208	1.59E-04
cg00397103	3.09E-39	-0.357426541	1.07E-37
cg17518949	9.95E-09	-0.324146578	3.12E-08
cg04902968	2.05E-31	-0.403910149	3.97E-30
cg07311363	4.69E-10	-0.359410969	1.70E-09
cg00947686	1.47E-21	-0.321285137	1.39E-20
cg06721486	1.53E-34	-0.329487195	3.70E-33
cg16512667	1.38E-71	-0.396779096	1.27E-68
cg06744481	1.46E-37	-0.469001868	4.46E-36
cg15699050	1.48E-16	-0.318155693	9.59E-16
cg25980388	1.37E-10	-0.403665824	5.22E-10
cg06954199	1.82E-11	-0.332340043	7.57E-11
cg16617795	3.19E-56	-0.447884089	4.92E-54
cg01907457	1.54E-27	-0.365839297	2.26E-26
cg05372828	2.71E-05	-0.340794633	5.44E-05
cg16361915	6.00E-17	-0.302133871	4.00E-16
cg24545495	1.41E-33	-0.450346605	3.19E-32
cg24152353	7.73E-51	-0.330012712	7.05E-49
cg22810710	2.27E-19	-0.334591444	1.82E-18
cg00055881	5.74E-14	-0.329801477	2.98E-13
cg21776674	2.62E-22	-0.311460249	2.63E-21
cg00347918	5.47E-08	-0.319795694	1.57E-07
cg20773915	3.80E-08	-0.32967159	1.11E-07
cg19308227	1.23E-06	-0.387898445	2.99E-06
cg04714195	2.53E-28	-0.305095262	3.90E-27
cg26250989	3.64E-13	-0.355874593	1.77E-12
cg06834177	3.78E-39	-0.316083355	1.29E-37
cg27428051	3.25E-05	-0.346610422	6.47E-05
cg09276486	2.05E-24	-0.417959622	2.39E-23
cg19936318	2.13E-07	-0.347099719	5.69E-07
cg09117237	1.37E-27	-0.340977109	2.01E-26
cg01535838	1.41E-36	-0.344130149	4.00E-35
cg10321026	3.42E-18	-0.4261564	2.51E-17
cg26413691	9.52E-21	-0.401428833	8.47E-20
cg05710479	5.16E-42	-0.371200812	2.21E-40
cg20434152	3.05E-13	-0.36681373	1.49E-12
cg10115203	7.24E-08	-0.300976645	2.05E-07
cg24876577	9.74E-35	-0.334604014	2.39E-33
cg07364396	5.53E-40	-0.451246033	2.01E-38
cg14083421	4.66E-07	-0.323812571	1.19E-06
cg05718034	3.59E-24	-0.501066837	4.11E-23
cg24579970	1.59E-14	-0.384759775	8.67E-14
cg09148344	2.37E-19	-0.318545109	1.90E-18
cg21443133	9.35E-16	-0.38433888	5.66E-15
cg26920627	4.92E-18	-0.335497312	3.58E-17
cg02152417	2.19E-13	-0.318491874	1.08E-12
cg14794741	2.50E-55	-0.323571807	3.47E-53
cg25848827	8.79E-13	-0.361445192	4.13E-12
cg00954633	6.54E-68	-0.363188532	3.61E-65
cg06800235	1.48E-05	-0.320395665	3.09E-05
cg07344096	4.12E-43	-0.315043574	1.92E-41
cg22127730	5.55E-34	-0.340096103	1.29E-32
cg06082897	1.21E-30	-0.317890488	2.20E-29
cg08941669	9.46E-53	-0.402420744	1.03E-50
cg04508870	1.77E-11	-0.304664883	7.38E-11
cg12221621	1.74E-05	-0.309119198	3.59E-05
cg03116948	4.91E-11	-0.337384974	1.96E-10
cg07805542	8.81E-05	-0.405810231	1.65E-04
cg12033075	1.56E-11	-0.312332868	6.54E-11
cg22400059	6.08E-04	-0.311583967	0.001019444
cg21157465	7.44E-50	-0.322087567	6.13E-48
cg14789175	5.85E-35	-0.305929928	1.46E-33
cg10964330	2.79E-09	-0.397029666	9.31E-09
cg00857963	1.84E-10	-0.378497473	6.97E-10
cg25287708	9.91E-32	-0.343503018	1.96E-30
cg09910984	6.68E-39	-0.329284708	2.24E-37
cg26105283	3.63E-09	-0.316980285	1.19E-08
cg15092772	4.49E-53	-0.325144877	5.04E-51
cg04291383	8.89E-27	-0.382666285	1.23E-25
cg08876039	1.46E-14	-0.307097936	8.01E-14
cg26811904	3.82E-69	-0.343759588	2.42E-66
cg08548284	1.06E-10	-0.388548211	4.09E-10
cg17810211	6.32E-09	-0.351530602	2.03E-08
cg09858767	2.43E-09	-0.328948251	8.14E-09
cg26353598	4.57E-15	-0.301321884	2.61E-14
cg13107839	4.14E-11	-0.35527744	1.66E-10
cg04609090	5.26E-27	-0.345835188	7.41E-26
cg14041921	1.48E-12	-0.371341731	6.83E-12
cg08118599	1.78E-16	-0.303694856	1.14E-15
cg05033389	7.31E-12	-0.332394758	3.16E-11
cg14036402	2.37E-05	-0.307302564	4.81E-05
cg05694089	2.26E-14	-0.350770672	1.22E-13
cg11218176	1.63E-23	-0.344918597	1.78E-22
cg20321265	3.21E-14	-0.313339669	1.71E-13
cg08141956	4.57E-12	-0.34664471	2.01E-11
cg26228464	5.12E-12	-0.330304937	2.24E-11
cg17479716	1.12E-07	-0.323469777	3.11E-07
cg21291759	1.78E-10	-0.423594165	6.75E-10
cg01727764	2.19E-14	-0.34639865	1.18E-13
cg12059793	2.20E-12	-0.300323161	9.95E-12
cg08279194	1.26E-37	-0.400019234	3.86E-36
cg13840174	3.73E-11	-0.339632297	1.51E-10
cg24875000	2.20E-42	-0.313220421	9.71E-41
cg14826624	1.83E-41	-0.310817788	7.47E-40
cg24931856	8.41E-52	-0.3078041	8.44E-50
cg03056854	2.48E-27	-0.344471901	3.58E-26
cg00786939	4.26E-20	-0.325446777	3.61E-19
cg17086204	1.57E-17	-0.352204645	1.10E-16
cg20986665	5.22E-24	-0.321840078	5.92E-23
cg08655148	7.31E-10	-0.341126401	2.60E-09
cg22477971	7.96E-07	-0.322466276	1.98E-06
cg08896387	3.70E-06	-0.39126189	8.40E-06
cg16906859	1.05E-06	-0.382313475	2.56E-06
cg05160751	4.15E-06	-0.412394123	9.35E-06
cg19739126	8.14E-06	-0.323866358	1.76E-05
cg23259394	8.20E-17	-0.310103008	5.41E-16
cg12446045	1.14E-06	-0.318437846	2.77E-06
cg19897113	1.39E-32	-0.402596723	2.92E-31
cg00768487	1.60E-04	-0.360604537	2.89E-04
cg02579668	9.92E-06	-0.300019106	2.12E-05
cg18381490	6.32E-20	-0.333918312	5.29E-19
cg03749154	1.08E-26	-0.433616775	1.48E-25
cg25112284	1.54E-09	-0.307082774	5.27E-09
cg11756387	2.86E-13	-0.314360453	1.40E-12
cg00423597	4.02E-55	-0.33470143	5.47E-53
cg01443433	5.92E-10	-0.381930917	2.12E-09
cg23667391	9.54E-60	-0.36132111	2.06E-57
cg00392677	1.25E-63	-0.36265944	4.18E-61
cg08884588	1.00E-07	-0.313602361	2.79E-07
cg24941457	2.60E-39	-0.333403302	9.01E-38
cg13080029	5.58E-06	-0.368721103	1.23E-05
cg14091978	2.12E-32	-0.374748546	4.41E-31
cg15204286	2.16E-14	-0.319536787	1.17E-13
cg10834893	6.64E-45	-0.4086558	3.58E-43
cg07791418	8.87E-36	-0.359658897	2.36E-34
cg09035938	2.53E-28	-0.386464273	3.89E-27
cg17428913	4.99E-07	-0.320743855	1.27E-06
cg27433516	8.02E-10	-0.3203862	2.83E-09
cg04509024	8.48E-07	-0.309800627	2.10E-06
cg03654504	3.09E-11	-0.329962577	1.26E-10
cg25139084	2.51E-12	-0.323556405	1.13E-11
cg09363841	3.42E-08	-0.369350163	1.01E-07
cg16557698	4.00E-15	-0.309401976	2.29E-14
cg21679142	5.22E-16	-0.332217701	3.23E-15
cg02902637	2.15E-05	-0.303839003	4.39E-05
cg10948456	4.89E-22	-0.345840598	4.79E-21
cg25597055	0.001410867	-0.320203039	0.002259723
cg18026235	6.88E-10	-0.353460883	2.45E-09
cg15689121	9.44E-12	-0.419297608	4.04E-11
cg09138028	3.19E-08	-0.422456517	9.42E-08
cg03324654	1.66E-14	-0.403404135	9.04E-14
cg26803725	1.78E-12	-0.321715155	8.12E-12
cg19621179	2.56E-16	-0.355937863	1.62E-15
cg11848788	4.16E-21	-0.511832659	3.80E-20
cg02920235	4.63E-09	-0.406352174	1.51E-08
cg04094548	2.61E-25	-0.348434664	3.25E-24
cg16266893	4.62E-23	-0.308874265	4.87E-22
cg09071280	1.77E-16	-0.348292559	1.14E-15
cg00974095	4.75E-07	-0.347671093	1.22E-06
cg22016731	5.48E-13	-0.303416474	2.62E-12
cg13935127	7.85E-41	-0.380599246	3.05E-39
cg11219637	3.83E-46	-0.312734258	2.31E-44
cg25191304	1.16E-43	-0.333382878	5.63E-42
cg17220055	9.62E-08	-0.31748187	2.68E-07
cg19619028	2.45E-07	-0.3345431	6.50E-07
cg14210311	1.67E-47	-0.426450909	1.13E-45
cg04486940	1.17E-12	-0.41214073	5.43E-12
cg00983803	2.46E-40	-0.334704813	9.22E-39
cg03599618	1.31E-17	-0.331331057	9.20E-17
cg05812697	1.66E-54	-0.33669233	2.14E-52
cg03853586	8.99E-58	-0.386687999	1.60E-55
cg16573726	2.92E-28	-0.341492751	4.47E-27
cg13047196	4.04E-14	-0.361461844	2.13E-13
cg01421140	5.41E-12	-0.412792667	2.36E-11
cg13474897	5.31E-25	-0.358807078	6.47E-24
cg04362706	1.66E-21	-0.363982126	1.56E-20
cg02620533	4.91E-07	-0.368820766	1.25E-06
cg15131883	4.09E-16	-0.361493254	2.55E-15
cg01771213	3.84E-41	-0.326026316	1.53E-39
cg04910179	1.16E-06	-0.300834457	2.81E-06
cg25346709	2.85E-07	-0.369113977	7.50E-07
cg08465708	1.93E-18	-0.306803096	1.45E-17
cg01074356	8.12E-33	-0.393851619	1.74E-31
cg08123701	8.01E-04	-0.367314246	0.001323286
cg18287310	1.95E-10	-0.320536531	7.35E-10
cg01067603	3.99E-45	-0.356116998	2.20E-43
cg18642361	5.29E-63	-0.377086083	1.63E-60
cg09509503	2.45E-31	-0.339859301	4.72E-30
cg15553814	4.10E-28	-0.352766254	6.22E-27
cg10759272	5.56E-46	-0.385381411	3.32E-44
cg00172696	1.23E-18	-0.384146996	9.32E-18
cg06868098	2.60E-14	-0.319979939	1.39E-13
cg15594444	1.47E-41	-0.458515441	6.07E-40
cg17102648	1.46E-08	-0.301204749	4.50E-08
cg15835664	9.93E-17	-0.407938379	6.52E-16
cg10493454	7.33E-12	-0.317146993	3.17E-11
cg17952980	3.75E-20	-0.340542002	3.19E-19
cg17181043	9.04E-15	-0.337550277	5.04E-14
cg12277524	6.28E-53	-0.359317068	6.93E-51
cg02995493	6.26E-37	-0.306928498	1.82E-35
cg15985891	2.23E-58	-0.356409194	4.21E-56
cg12270633	3.01E-36	-0.343010354	8.29E-35
cg20812318	4.66E-15	-0.349416774	2.66E-14
cg13213165	1.14E-21	-0.308042493	1.08E-20
cg10625686	1.75E-33	-0.304465862	3.92E-32
cg02566391	7.26E-15	-0.374670865	4.08E-14
cg23042676	1.77E-06	-0.369887553	4.21E-06
cg13784017	4.47E-21	-0.374044294	4.07E-20
cg06436573	2.47E-08	-0.316762526	7.39E-08
cg25471593	3.54E-39	-0.300981579	1.22E-37
cg12658930	1.58E-72	-0.402704638	1.69E-69
cg17987458	9.72E-09	-0.320738394	3.05E-08
cg17888090	3.54E-11	-0.311115534	1.43E-10
cg12603671	8.61E-63	-0.352493139	2.60E-60
cg14219442	8.91E-07	-0.336596786	2.20E-06
cg20141733	2.50E-07	-0.365216574	6.63E-07
cg00145915	9.82E-11	-0.306278745	3.81E-10
cg16556696	2.89E-06	-0.335734924	6.66E-06
cg04231590	2.36E-25	-0.308908057	2.96E-24
cg23589587	3.48E-58	-0.352819135	6.49E-56
cg07108118	7.49E-22	-0.309786164	7.23E-21
cg09867656	2.76E-47	-0.318515992	1.84E-45
cg25339815	5.66E-09	-0.373350588	1.83E-08
cg17517997	7.44E-18	-0.345448443	5.33E-17
cg10241563	3.65E-20	-0.359288556	3.11E-19
cg07163168	2.38E-22	-0.351138079	2.39E-21
cg17325792	8.61E-24	-0.382324174	9.61E-23
cg12702354	5.45E-20	-0.313357395	4.59E-19
cg00013349	3.53E-24	-0.302684889	4.05E-23
cg19748436	4.80E-21	-0.359860311	4.36E-20
cg21604970	3.10E-11	-0.33121595	1.26E-10
cg05347985	1.69E-23	-0.31743029	1.85E-22
cg08491437	1.63E-11	-0.349340959	6.81E-11
cg10435609	6.19E-20	-0.322146161	5.18E-19
cg17504164	8.43E-09	-0.357902685	2.67E-08
cg17011453	2.39E-13	-0.356704949	1.18E-12
cg17879133	4.50E-41	-0.400410315	1.79E-39
cg09892671	1.27E-09	-0.381540339	4.40E-09
cg24859986	1.88E-12	-0.338800172	8.56E-12
cg15876968	1.92E-05	-0.304814954	3.94E-05
cg16596317	5.06E-06	-0.420338668	1.13E-05
cg18966152	1.22E-10	-0.325307839	4.67E-10
cg21806750	5.52E-09	-0.357753772	1.78E-08
cg07182010	9.65E-63	-0.317726577	2.88E-60
cg23098371	1.72E-11	-0.330307678	7.17E-11
cg13178170	3.39E-78	-0.33196984	7.81E-75
cg04165508	1.71E-11	-0.410300161	7.16E-11
cg24937735	1.32E-30	-0.301542187	2.41E-29
cg18377941	3.06E-41	-0.328989896	1.23E-39
cg06878390	7.57E-47	-0.30476615	4.85E-45
cg03900581	2.76E-65	-0.384500562	1.13E-62
cg22514075	1.00E-12	-0.378804926	4.68E-12
cg22228748	3.84E-34	-0.379991012	9.02E-33
cg25977938	1.36E-08	-0.335202383	4.21E-08
cg23598604	6.59E-15	-0.357976244	3.71E-14
cg02927111	1.17E-21	-0.422613966	1.11E-20
cg15545468	1.28E-05	-0.300116268	2.69E-05
cg14043702	5.43E-43	-0.337621645	2.51E-41
cg00903932	2.14E-19	-0.390630749	1.72E-18
cg01789501	4.72E-85	-0.38538812	4.14E-81
cg17443007	2.60E-12	-0.318273669	1.17E-11
cg13563869	1.42E-19	-0.300086451	1.16E-18
cg25067373	3.46E-15	-0.438933871	1.99E-14
cg19274612	1.10E-31	-0.356486519	2.17E-30
cg19088627	2.16E-14	-0.327367515	1.17E-13
cg19863563	2.53E-11	-0.306805483	1.04E-10
cg06626591	9.46E-58	-0.441071508	1.68E-55
cg02086725	1.04E-17	-0.318405593	7.38E-17
cg01522553	3.79E-46	-0.307271869	2.29E-44
cg13942103	1.34E-06	-0.300506443	3.24E-06
cg04140834	3.32E-36	-0.303150992	9.14E-35
cg07037509	6.56E-44	-0.317942453	3.27E-42
cg18156192	2.10E-45	-0.316439592	1.18E-43
cg17454942	9.13E-12	-0.306977062	3.91E-11
cg27314324	3.44E-43	-0.311115036	1.61E-41
cg17711754	9.29E-58	-0.378595487	1.65E-55
cg17898124	1.32E-18	-0.362742957	9.99E-18
cg24105147	4.24E-36	-0.384742218	1.16E-34
cg25747670	2.16E-08	-0.30735307	6.50E-08
cg24610044	1.06E-52	-0.308750138	1.14E-50
cg23981702	3.04E-15	-0.349975965	1.76E-14
cg23952578	5.34E-25	-0.531131973	6.51E-24
cg10180415	1.30E-06	-0.31703979	3.14E-06
cg20995928	3.22E-17	-0.32989012	2.20E-16
cg20962500	3.82E-04	-0.351016162	6.59E-04
cg20779314	1.34E-10	-0.353137569	5.12E-10
cg16908740	6.56E-26	-0.385256466	8.56E-25
cg00097968	2.02E-15	-0.300644701	1.19E-14
cg18273593	1.01E-07	-0.359338285	2.80E-07
cg13470969	5.73E-17	-0.372794872	3.83E-16
cg23254163	1.31E-10	-0.359048473	5.02E-10
cg00038675	5.03E-07	-0.317913583	1.28E-06
cg20951266	2.34E-14	-0.330522948	1.26E-13
cg12428378	1.73E-15	-0.348140481	1.03E-14
cg14926097	1.07E-25	-0.340363163	1.37E-24
cg17238677	4.09E-25	-0.43484919	5.03E-24
cg17157436	6.27E-45	-0.332963561	3.39E-43
cg13473184	1.98E-07	-0.32197518	5.32E-07
cg14528056	5.01E-08	-0.326732137	1.45E-07
cg23109894	3.12E-53	-0.409334717	3.55E-51
cg15727252	0.006630989	-0.361466148	0.009781377
cg22494078	1.03E-04	-0.324186305	1.91E-04
cg08710469	1.11E-06	-0.319260032	2.72E-06
cg05118587	6.93E-05	-0.312251848	1.32E-04
cg18268488	4.63E-09	-0.346177515	1.51E-08
cg19904031	1.35E-18	-0.379529658	1.03E-17
cg26421805	9.85E-11	-0.378219944	3.82E-10
cg15990632	9.21E-14	-0.311729412	4.71E-13
cg03212161	6.10E-28	-0.318491347	9.15E-27
cg12060838	1.65E-13	-0.356729378	8.28E-13
cg11232156	3.07E-32	-0.397761068	6.30E-31
cg03649574	3.50E-08	-0.317990049	1.03E-07
cg16577588	3.34E-13	-0.410216819	1.63E-12
cg10556999	3.32E-32	-0.309900225	6.80E-31
cg03114253	2.73E-21	-0.465795169	2.52E-20
cg10324825	3.31E-57	-0.403077007	5.59E-55
cg11719576	9.21E-23	-0.524224906	9.52E-22
cg16010717	6.39E-46	-0.421736216	3.77E-44
cg14216734	2.37E-71	-0.487006279	2.06E-68
cg25464787	2.41E-06	-0.363100926	5.62E-06
cg02490589	3.19E-65	-0.404894642	1.29E-62
cg01068621	1.04E-30	-0.380522105	1.92E-29
cg11518938	1.39E-66	-0.433784568	6.59E-64
cg24580655	4.79E-12	-0.430120061	2.11E-11
cg01803258	1.07E-12	-0.40455353	4.99E-12
cg04239798	7.29E-49	-0.406380769	5.62E-47
cg09064148	1.78E-05	-0.344168563	3.68E-05
cg17421805	1.28E-10	-0.310443005	4.89E-10
cg15604357	2.78E-55	-0.419661069	3.85E-53
cg21454485	2.99E-32	-0.306929356	6.15E-31
cg24645681	2.66E-13	-0.41032801	1.31E-12
cg26230851	2.81E-23	-0.342669952	3.01E-22
cg00056433	1.48E-06	-0.339316727	3.54E-06
cg23920016	4.11E-07	-0.344454343	1.06E-06
cg01930947	1.41E-07	-0.321179589	3.87E-07
cg21140079	1.02E-07	-0.356564592	2.82E-07
cg09231518	5.68E-09	-0.333179955	1.83E-08
cg24340655	1.08E-11	-0.425746664	4.60E-11
cg11754482	4.65E-10	-0.322614843	1.69E-09
cg06436673	4.04E-19	-0.394374561	3.18E-18
cg02062816	5.59E-55	-0.355044937	7.53E-53
cg00908427	3.09E-07	-0.319669609	8.11E-07
cg19817795	5.26E-33	-0.321595484	1.14E-31
cg09323898	1.27E-14	-0.469224698	6.97E-14
cg17461641	1.22E-27	-0.380175417	1.79E-26
cg20707958	1.43E-28	-0.30257789	2.23E-27
cg13422362	1.52E-33	-0.387075262	3.43E-32
cg09501047	4.93E-41	-0.308408101	1.95E-39
cg01554357	8.94E-14	-0.309298961	4.58E-13
cg02955020	1.50E-25	-0.328450834	1.91E-24
cg17240157	1.26E-30	-0.346522634	2.31E-29
cg14419194	1.67E-25	-0.428845441	2.11E-24
cg25736348	1.42E-24	-0.352295075	1.67E-23
cg22128954	1.52E-11	-0.306714294	6.40E-11
cg23602752	2.45E-09	-0.383076009	8.22E-09
cg03428399	2.15E-06	-0.355976378	5.03E-06
cg26070020	6.01E-10	-0.346846175	2.15E-09
cg12128340	5.56E-34	-0.433302326	1.29E-32
cg24310780	3.02E-24	-0.411340591	3.48E-23
cg23087598	8.49E-11	-0.319765814	3.31E-10
cg05267756	4.72E-88	-0.452126231	7.76E-84
cg21413947	5.62E-28	-0.360543078	8.45E-27
cg14178541	1.78E-17	-0.355411077	1.24E-16
cg10721030	6.78E-18	-0.310295703	4.88E-17
cg21908886	1.76E-08	-0.468352538	5.36E-08
cg27519145	1.14E-07	-0.391169131	3.16E-07
cg03421657	4.07E-06	-0.400507464	9.18E-06
cg02456804	4.33E-23	-0.43007312	4.58E-22
cg11407681	5.19E-27	-0.450437495	7.31E-26
cg00152047	1.09E-48	-0.353844959	8.22E-47
cg24833674	6.83E-08	-0.384968638	1.94E-07
cg23114435	1.27E-31	-0.309764631	2.50E-30
cg07347148	2.21E-14	-0.387518556	1.19E-13
cg06941869	3.45E-14	-0.366417625	1.83E-13
cg14181111	3.14E-60	-0.419134828	7.26E-58
cg24513381	1.27E-20	-0.352898481	1.12E-19
cg05042938	1.35E-29	-0.311359934	2.30E-28
cg00061678	2.90E-42	-0.328378104	1.27E-40
cg02235843	1.73E-10	-0.327672215	6.56E-10
cg17591816	9.32E-21	-0.314904073	8.29E-20
cg17756730	3.26E-18	-0.365203072	2.40E-17
cg18234224	1.17E-12	-0.324541314	5.41E-12
cg13923646	6.01E-47	-0.374055115	3.88E-45
cg01951489	4.95E-37	-0.311209567	1.44E-35
cg19371121	1.20E-07	-0.462880901	3.32E-07
cg09586034	1.16E-89	-0.473953119	3.06E-85
cg11796258	1.42E-06	-0.377477516	3.41E-06
cg13444005	1.05E-49	-0.368403838	8.59E-48
cg00665114	7.55E-09	-0.389078392	2.40E-08
cg22941315	1.96E-15	-0.478808216	1.15E-14
cg04923875	1.59E-05	-0.334762483	3.31E-05
cg05965015	3.98E-16	-0.357222445	2.48E-15
cg15067015	2.47E-12	-0.362039878	1.11E-11
cg15010372	3.22E-05	-0.364887642	6.41E-05
cg10627389	3.97E-24	-0.379090977	4.54E-23
cg15991207	4.31E-34	-0.301442708	1.01E-32
cg08104310	1.19E-05	-0.3040122	2.52E-05
cg13474719	6.61E-10	-0.456471029	2.36E-09
cg11085294	3.54E-45	-0.488701381	1.96E-43
cg24158936	2.85E-39	-0.302013755	9.86E-38
cg07416590	9.59E-38	-0.334987725	2.96E-36
cg18766795	1.89E-11	-0.30727537	7.85E-11
cg08844913	7.13E-71	-0.489816188	5.75E-68
cg01907426	5.80E-44	-0.39092959	2.90E-42
cg26784929	6.02E-16	-0.31843102	3.70E-15
cg08895981	1.12E-41	-0.312895524	4.68E-40
cg21837826	6.01E-09	-0.343280095	1.93E-08
cg18369629	1.36E-22	-0.363024076	1.39E-21
cg00122659	1.07E-24	-0.356871796	1.28E-23
cg17245726	3.06E-10	-0.440677783	1.13E-09
cg22019247	2.14E-09	-0.363240229	7.21E-09
cg03938558	1.47E-07	-0.309034269	4.01E-07
cg24033491	2.58E-16	-0.495500004	1.63E-15
cg25305993	1.23E-17	-0.377012859	8.64E-17
cg03117487	3.93E-06	-0.405784127	8.87E-06
cg09170397	1.97E-05	-0.359155416	4.03E-05
cg06527919	2.84E-40	-0.390622352	1.06E-38
cg04858536	1.66E-52	-0.444311391	1.76E-50
cg11388802	1.38E-57	-0.42270398	2.40E-55
cg26259818	7.91E-10	-0.42422842	2.80E-09
cg22167704	6.99E-35	-0.331512839	1.74E-33
cg03104467	3.49E-22	-0.362686243	3.46E-21
cg14528916	4.45E-37	-0.487742799	1.31E-35
cg05118455	7.68E-49	-0.346849203	5.89E-47
cg02913918	1.44E-16	-0.4290742	9.35E-16
cg25370753	1.42E-07	-0.527948459	3.89E-07
cg16898334	2.22E-18	-0.399198328	1.66E-17
cg13099226	8.63E-68	-0.400289291	4.69E-65
cg01549525	5.26E-21	-0.357844729	4.77E-20
cg06361127	3.35E-60	-0.385790951	7.67E-58
cg02494593	1.80E-18	-0.333680736	1.35E-17
cg08918923	5.03E-37	-0.354014984	1.47E-35
cg17936783	9.04E-10	-0.350013544	3.18E-09
cg19769613	2.07E-18	-0.373939516	1.55E-17
cg02294687	9.66E-14	-0.301009721	4.93E-13
cg01808708	2.11E-08	-0.333024074	6.36E-08
cg18131582	5.32E-07	-0.454079244	1.35E-06
cg23738345	7.08E-10	-0.30564331	2.52E-09
cg08658634	3.09E-31	-0.304036995	5.92E-30
cg13691060	1.38E-15	-0.309782402	8.22E-15
cg24351427	3.47E-33	-0.442414195	7.66E-32
cg20463298	3.45E-09	-0.324724336	1.14E-08
cg22446206	1.20E-06	-0.329100951	2.92E-06
cg00579805	1.07E-09	-0.335480486	3.72E-09
cg03221073	1.01E-16	-0.443339684	6.64E-16
cg09411231	1.14E-23	-0.315950163	1.26E-22
cg00718242	1.56E-46	-0.372890015	9.74E-45
cg12591668	2.60E-07	-0.440090963	6.89E-07
cg06357908	1.08E-15	-0.375150975	6.51E-15
cg25619551	5.37E-14	-0.315538848	2.80E-13
cg01392351	1.95E-45	-0.33497226	1.10E-43
cg06880420	5.17E-07	-0.311008932	1.32E-06
cg01022117	0.001555052	-0.437838872	0.002476749
cg20947259	5.97E-31	-0.502501581	1.12E-29
cg07999988	8.07E-06	-0.312876624	1.75E-05
cg22040867	8.81E-10	-0.358218683	3.10E-09
cg18183701	1.01E-07	-0.331592205	2.82E-07
cg13781805	1.50E-06	-0.330194607	3.59E-06
cg19678266	0.003584209	-0.312084701	0.005455844
cg22218806	5.77E-35	-0.32692435	1.44E-33
cg00762397	1.23E-08	-0.312338523	3.82E-08
cg06122825	6.36E-14	-0.322427097	3.30E-13
cg00319312	1.03E-07	-0.326273413	2.87E-07
cg19272720	2.49E-09	-0.36412019	8.33E-09
cg11820840	3.93E-11	-0.360375654	1.58E-10
cg08269275	3.23E-52	-0.301736077	3.35E-50
cg26934683	1.44E-19	-0.344856831	1.17E-18
cg14154186	3.62E-57	-0.383524684	6.07E-55
cg15152595	4.09E-08	-0.378317289	1.19E-07
cg25603742	1.01E-15	-0.317709362	6.07E-15
cg06174882	2.82E-24	-0.401155073	3.26E-23
cg12073436	6.84E-08	-0.471285798	1.94E-07
cg11109027	3.11E-37	-0.320324803	9.23E-36
cg15456742	1.65E-32	-0.3086836	3.45E-31
cg22714290	6.64E-12	-0.488092219	2.88E-11
cg00387621	1.13E-08	-0.305309574	3.53E-08
cg07563180	2.14E-13	-0.404352699	1.06E-12
cg24664351	3.76E-11	-0.31677284	1.52E-10
cg03261473	1.25E-04	-0.376209613	2.30E-04
cg13482073	9.58E-07	-0.415547054	2.36E-06
cg03598313	7.00E-04	-0.330735974	0.001165727
cg23962746	1.26E-14	-0.426706903	6.92E-14
cg22736624	2.42E-14	-0.361783394	1.30E-13
cg10092394	6.43E-35	-0.410104302	1.60E-33
cg04239078	1.11E-20	-0.367980002	9.83E-20
cg14713137	6.59E-21	-0.303853034	5.94E-20
cg00765992	2.06E-37	-0.396922749	6.22E-36
cg09248613	3.21E-12	-0.454567884	1.43E-11
cg16140794	2.42E-19	-0.313730268	1.94E-18
cg00085790	6.03E-07	-0.335838741	1.52E-06
cg26192309	2.66E-17	-0.398357248	1.83E-16
cg14032261	4.18E-12	-0.363092137	1.85E-11
cg24296187	1.69E-58	-0.338453957	3.22E-56
cg00426089	7.83E-55	-0.312977652	1.04E-52
cg01064286	3.50E-07	-0.320475031	9.11E-07
cg14731422	1.56E-16	-0.349795986	1.01E-15
cg13455634	4.37E-64	-0.50525254	1.53E-61
cg00852051	8.13E-27	-0.417741386	1.13E-25
cg16382030	1.89E-16	-0.312445508	1.21E-15
cg18345456	1.91E-06	-0.326203556	4.52E-06
cg25349729	1.22E-47	-0.363292403	8.39E-46
cg25274263	3.15E-35	-0.328214119	8.01E-34
cg06873024	6.84E-13	-0.358381176	3.24E-12
cg27589988	6.76E-11	-0.374804482	2.66E-10
cg24464500	4.36E-19	-0.319131437	3.43E-18
cg05699035	1.18E-23	-0.499042612	1.30E-22
cg21996360	3.35E-29	-0.338619861	5.50E-28
cg03607708	1.37E-06	-0.319100243	3.29E-06
cg23218397	4.53E-49	-0.351307838	3.53E-47
cg05126581	2.25E-74	-0.427578076	3.15E-71
cg13376246	9.62E-18	-0.404189459	6.84E-17
cg00972761	1.40E-09	-0.405358952	4.82E-09
cg06641021	4.24E-09	-0.342073798	1.39E-08
cg17222143	5.85E-08	-0.315445742	1.68E-07
cg08168529	6.98E-10	-0.398763905	2.48E-09
cg18868146	5.60E-15	-0.300351315	3.17E-14
cg01432520	5.20E-10	-0.380243395	1.88E-09
cg18223579	2.48E-47	-0.352311441	1.65E-45
cg10090568	9.15E-13	-0.30366444	4.29E-12
cg27556492	1.27E-07	-0.412840434	3.50E-07
cg21964391	7.53E-19	-0.385947488	5.82E-18
cg10804254	3.96E-10	-0.30797951	1.45E-09
cg09871265	5.50E-13	-0.373534596	2.63E-12
cg14091840	1.45E-41	-0.420131398	5.99E-40
cg08550523	3.09E-08	-0.380482675	9.13E-08
cg03988297	2.72E-45	-0.300640743	1.52E-43
cg08271259	9.51E-96	-0.4820399	6.25E-91
cg27235789	2.13E-59	-0.352181162	4.44E-57
cg06811732	6.32E-48	-0.384994546	4.46E-46
cg22175494	2.32E-21	-0.395046443	2.16E-20
cg08034750	1.60E-17	-0.429312809	1.12E-16
cg08935841	1.32E-29	-0.376583268	2.24E-28
cg24866764	1.45E-23	-0.393474759	1.59E-22
cg27302373	1.54E-33	-0.372088116	3.48E-32
cg13396019	2.24E-22	-0.332913289	2.25E-21
cg02743632	4.10E-11	-0.343072133	1.65E-10
cg21777089	1.46E-19	-0.367154587	1.19E-18
cg01817019	1.73E-33	-0.312928686	3.89E-32
cg17969662	1.38E-20	-0.482574371	1.21E-19
cg17108958	6.49E-12	-0.435073076	2.82E-11
cg16017414	1.01E-11	-0.400605687	4.32E-11
cg03420013	7.60E-09	-0.437014262	2.42E-08
cg15965383	9.84E-07	-0.347917497	2.42E-06
cg13897222	8.76E-87	-0.488481769	9.59E-83
cg11714406	1.36E-32	-0.380316	2.86E-31
cg12127048	7.23E-67	-0.406311328	3.52E-64
cg05808246	1.01E-13	-0.352041362	5.14E-13
cg09866695	8.51E-29	-0.321024394	1.36E-27
cg21402096	2.01E-12	-0.349505771	9.15E-12
cg16651768	6.94E-13	-0.413073616	3.29E-12
cg14996408	8.71E-34	-0.31966048	2.00E-32
cg08035638	8.74E-31	-0.3336743	1.62E-29
cg09355040	4.18E-65	-0.45784326	1.68E-62
cg12721068	1.04E-31	-0.365061675	2.06E-30
cg02974085	5.24E-20	-0.306422427	4.42E-19
cg23039250	4.26E-19	-0.321447847	3.35E-18
cg03972163	3.18E-12	-0.395656317	1.42E-11
cg07800959	3.41E-07	-0.311746914	8.88E-07
cg06827256	6.38E-26	-0.378984245	8.33E-25
cg13935480	1.15E-20	-0.347828046	1.01E-19
cg16292193	6.02E-14	-0.39137354	3.13E-13
cg05048523	6.38E-25	-0.403131244	7.75E-24
cg03339987	1.61E-47	-0.349652762	1.10E-45
cg17745433	8.34E-38	-0.33470944	2.59E-36
cg23630430	5.10E-19	-0.323004328	3.99E-18
cg00532451	3.09E-47	-0.333440499	2.05E-45
cg13791379	3.54E-15	-0.356856542	2.04E-14
cg07922933	7.73E-23	-0.303984126	8.03E-22
cg24154024	4.45E-50	-0.38859389	3.74E-48
cg01447854	2.18E-14	-0.402400926	1.18E-13
cg03040530	1.55E-28	-0.327413236	2.42E-27
cg16676676	9.68E-09	-0.424883223	3.04E-08
cg26188212	1.72E-08	-0.411395549	5.24E-08
cg16314254	7.00E-24	-0.416502837	7.87E-23
cg17737409	1.18E-07	-0.501798425	3.26E-07
cg09847368	1.73E-15	-0.377751393	1.02E-14
cg00566187	4.38E-60	-0.417242877	9.90E-58
cg17494334	5.52E-09	-0.302570763	1.78E-08
cg00075975	2.79E-06	-0.309386784	6.45E-06
cg04415297	8.29E-44	-0.317153479	4.09E-42
cg25979244	6.16E-59	-0.31469375	1.22E-56
cg05656812	9.83E-15	-0.343160061	5.46E-14
cg22431753	4.16E-09	-0.358063679	1.36E-08
cg09132058	2.27E-07	-0.343930764	6.05E-07
cg27428948	1.79E-23	-0.333490748	1.95E-22
cg04310063	7.92E-72	-0.495225248	7.65E-69
cg01819880	1.22E-15	-0.307342912	7.30E-15
cg23012855	3.43E-04	-0.36376124	5.95E-04
cg03518729	4.75E-05	-0.434581647	9.24E-05
cg16580616	2.07E-09	-0.301321902	7.01E-09
cg15514918	2.77E-17	-0.429265819	1.90E-16
cg09327855	6.41E-54	-0.311140398	7.79E-52
cg16524818	1.58E-07	-0.325079147	4.31E-07
cg05934125	9.99E-35	-0.316115719	2.45E-33
cg15086439	1.31E-05	-0.35507882	2.74E-05
cg26406150	3.15E-09	-0.404024411	1.04E-08
cg09932312	1.20E-30	-0.307109355	2.19E-29
cg15578091	8.43E-49	-0.300616175	6.45E-47
cg00328597	2.75E-51	-0.32551083	2.61E-49
cg18381395	1.19E-12	-0.360947316	5.52E-12
cg07782924	9.23E-55	-0.359201236	1.22E-52
cg22940372	4.17E-14	-0.340892766	2.20E-13
cg19825483	7.28E-10	-0.40488625	2.59E-09
cg23087876	2.74E-36	-0.380153914	7.59E-35
cg17436298	4.15E-23	-0.329978392	4.40E-22
cg03337341	1.28E-22	-0.378136299	1.31E-21
cg00058296	1.04E-36	-0.395918235	2.97E-35
cg19308436	1.67E-31	-0.427834331	3.26E-30
cg14074945	1.83E-55	-0.460637414	2.57E-53
cg19708201	1.12E-07	-0.378951733	3.10E-07
cg27168737	1.44E-11	-0.4415543	6.07E-11
cg17514199	2.67E-30	-0.442882202	4.75E-29
cg07022289	1.43E-73	-0.450828803	1.79E-70
cg09795127	2.30E-15	-0.367993735	1.34E-14
cg19596804	4.35E-28	-0.427851719	6.59E-27
cg27043880	1.07E-13	-0.318628842	5.42E-13
cg26403777	7.28E-22	-0.423017868	7.03E-21
cg24479137	1.46E-79	-0.461134068	4.18E-76
cg07162608	2.74E-08	-0.345260587	8.14E-08
cg24682621	5.00E-12	-0.300314177	2.19E-11
cg17805202	6.84E-42	-0.424718693	2.90E-40
cg00783712	2.59E-09	-0.362596316	8.67E-09
cg04025049	9.50E-11	-0.308259623	3.69E-10
cg06160669	4.32E-68	-0.373496504	2.46E-65
cg09662616	1.70E-15	-0.322010427	1.01E-14
cg25388738	3.67E-37	-0.411959111	1.09E-35
cg10842339	4.01E-24	-0.318808085	4.58E-23
cg15108640	1.42E-55	-0.386993522	2.03E-53
cg04883966	1.85E-13	-0.41062724	9.21E-13
cg00914146	3.46E-47	-0.317962264	2.28E-45
cg15392618	7.73E-60	-0.369977543	1.69E-57
cg07418387	1.79E-33	-0.396276041	4.01E-32
cg16258888	5.97E-09	-0.317987251	1.92E-08
cg08641973	8.70E-58	-0.37611373	1.56E-55
cg02031308	1.20E-62	-0.371884817	3.54E-60
cg01176047	2.92E-36	-0.319630048	8.04E-35
cg06361667	2.41E-35	-0.348710733	6.20E-34
cg11504078	3.33E-20	-0.304862717	2.85E-19
cg02079463	1.73E-28	-0.398632427	2.69E-27
cg10335826	1.32E-37	-0.369730825	4.04E-36
cg14032033	3.61E-08	-0.439939457	1.06E-07
cg06833778	5.82E-17	-0.346792036	3.88E-16
cg08238568	2.85E-47	-0.350546009	1.89E-45
cg00340127	1.86E-12	-0.354799025	8.48E-12
cg12402831	7.00E-10	-0.304443248	2.49E-09
cg03002586	2.05E-16	-0.308902337	1.31E-15
cg14520280	1.55E-13	-0.397955777	7.75E-13
cg06903917	6.54E-17	-0.397972868	4.35E-16
cg23270529	1.84E-06	-0.600873556	4.35E-06
cg21526778	2.04E-26	-0.530922204	2.76E-25
cg27438690	9.92E-09	-0.350510274	3.11E-08
cg25706552	6.92E-09	-0.395258113	2.21E-08
cg04461949	3.63E-52	-0.305057067	3.76E-50
cg00355799	1.65E-66	-0.397722443	7.78E-64
cg24068020	1.30E-08	-0.301300509	4.04E-08
cg03534674	1.25E-08	-0.300417941	3.88E-08
cg27430402	9.16E-16	-0.354084176	5.55E-15
cg10235018	7.93E-65	-0.377384608	3.06E-62
cg14038339	2.96E-40	-0.328846327	1.10E-38
cg17094624	2.83E-15	-0.368002808	1.65E-14
cg27431182	1.99E-21	-0.317126929	1.86E-20
cg15831875	3.70E-08	-0.475776789	1.08E-07
cg24633745	2.38E-17	-0.309648764	1.64E-16
cg06710101	4.73E-20	-0.330776256	4.00E-19
cg07164722	1.18E-26	-0.461719462	1.62E-25
cg00747618	8.05E-40	-0.430299109	2.90E-38
cg22494876	9.07E-07	-0.435053665	2.24E-06
cg09511177	2.67E-38	-0.349319031	8.56E-37
cg08868915	7.12E-08	-0.359582102	2.02E-07
cg19736090	1.91E-36	-0.3412106	5.36E-35
cg15133201	7.06E-54	-0.440644226	8.55E-52
cg12550241	6.59E-09	-0.36462657	2.11E-08
cg04162032	3.54E-17	-0.322026827	2.41E-16
cg23230830	3.82E-07	-0.367015084	9.90E-07
cg03541887	3.13E-06	-0.316045826	7.18E-06
cg26251472	4.88E-33	-0.335285476	1.06E-31
cg09449104	3.70E-30	-0.363844801	6.51E-29
cg24965243	2.99E-11	-0.330222914	1.22E-10
cg22475859	3.61E-11	-0.40853313	1.46E-10
cg06020182	2.60E-14	-0.437036717	1.39E-13
cg26545519	2.88E-25	-0.429612331	3.58E-24
cg01933248	4.21E-23	-0.402393031	4.47E-22
cg09302922	2.74E-07	-0.312045202	7.24E-07
cg14984664	4.55E-40	-0.302304545	1.67E-38
cg14499933	2.34E-48	-0.340632598	1.72E-46
cg08579962	2.52E-14	-0.395341057	1.35E-13
cg27583071	3.47E-13	-0.402140815	1.69E-12
cg07919936	3.70E-39	-0.392694688	1.27E-37
cg04709676	5.21E-27	-0.343127082	7.33E-26
cg06461676	1.02E-18	-0.363646571	7.79E-18
cg23603027	2.48E-75	-0.487077109	4.08E-72
cg19284767	9.42E-09	-0.366199799	2.96E-08
cg21124476	2.56E-34	-0.4178929	6.10E-33
cg23557906	1.90E-05	-0.376580072	3.90E-05
cg01297762	4.38E-26	-0.388070471	5.77E-25
cg09675484	2.09E-18	-0.307082811	1.56E-17
cg27457631	8.65E-18	-0.438773488	6.17E-17
cg06432426	5.31E-61	-0.421796201	1.33E-58
cg16063656	1.52E-16	-0.447744363	9.83E-16
cg05361074	7.30E-13	-0.312565988	3.45E-12
cg21768664	3.11E-41	-0.384216355	1.25E-39
cg25762658	5.58E-45	-0.300730752	3.04E-43
cg14806518	7.29E-37	-0.312421544	2.10E-35
cg27430369	1.32E-23	-0.314965079	1.46E-22
cg16354775	1.34E-55	-0.364870618	1.92E-53
cg10874953	4.79E-60	-0.436626679	1.07E-57
cg07684460	9.16E-58	-0.357226252	1.63E-55
cg21711862	6.91E-79	-0.578087084	1.82E-75
cg17163729	3.05E-06	-0.474185548	6.99E-06
cg23944920	3.46E-08	-0.347638156	1.02E-07
cg16711011	3.76E-08	-0.395063497	1.10E-07
cg06640593	1.03E-05	-0.399072983	2.20E-05
cg14414944	8.40E-12	-0.360316136	3.61E-11
cg21950182	5.08E-33	-0.331247261	1.10E-31
cg01015769	5.37E-07	-0.317054261	1.36E-06
cg21513088	2.44E-05	-0.300870299	4.93E-05
cg03521077	6.80E-18	-0.320634002	4.89E-17
cg05089527	3.94E-14	-0.38183114	2.08E-13
cg23302945	2.40E-05	-0.342965774	4.87E-05
cg25604731	1.34E-06	-0.362590871	3.22E-06
cg02557922	3.27E-16	-0.326763425	2.05E-15
cg13416517	1.55E-73	-0.438602635	1.90E-70
cg15517113	6.70E-42	-0.501708744	2.84E-40
cg19997179	1.29E-49	-0.424815426	1.05E-47
cg00493139	3.06E-20	-0.404419789	2.62E-19
cg25430442	1.79E-06	-0.320135886	4.25E-06
cg22587293	2.39E-05	-0.300827843	4.84E-05
cg14446033	2.95E-17	-0.390518586	2.01E-16
cg03610516	2.55E-45	-0.374467475	1.43E-43
cg27468270	1.66E-25	-0.346926635	2.10E-24
cg06534853	7.56E-07	-0.314694421	1.89E-06
cg12544663	1.83E-57	-0.483845432	3.17E-55
cg15894369	2.33E-43	-0.330529318	1.11E-41
cg25746890	1.10E-46	-0.377269161	6.92E-45
cg04322803	2.41E-22	-0.388433225	2.42E-21
cg20824635	5.61E-08	-0.399513888	1.61E-07
cg05018648	6.91E-11	-0.307295373	2.72E-10
cg21648121	4.87E-08	-0.364794057	1.41E-07
cg07478785	7.46E-08	-0.357343426	2.11E-07
cg07337120	4.43E-32	-0.304940433	8.99E-31
cg14382249	4.22E-22	-0.482664683	4.16E-21
cg04013994	6.67E-15	-0.426723187	3.75E-14
cg03167844	4.45E-68	-0.448434017	2.52E-65
cg23639196	8.54E-07	-0.421412254	2.11E-06
cg08700893	5.55E-19	-0.385731394	4.33E-18
cg04682087	7.59E-38	-0.456859936	2.36E-36
cg27379715	1.52E-06	-0.312930203	3.64E-06
cg13293488	1.44E-07	-0.335187202	3.95E-07
cg12942932	1.22E-49	-0.41126361	9.93E-48
cg09708044	5.00E-32	-0.321648835	1.01E-30
cg22860963	2.31E-06	-0.353464179	5.40E-06
cg09613130	1.87E-26	-0.413683643	2.53E-25
cg03664459	8.19E-40	-0.411591349	2.95E-38
cg04426779	1.37E-36	-0.389243182	3.87E-35
cg00138710	3.18E-29	-0.321579116	5.24E-28
cg12649374	2.09E-08	-0.351314837	6.30E-08
cg26833798	2.67E-38	-0.302531369	8.58E-37
cg02089014	6.30E-41	-0.376831839	2.47E-39
cg15305070	3.51E-32	-0.544999249	7.17E-31
cg17401808	9.04E-13	-0.322574398	4.25E-12
cg07776049	6.19E-08	-0.312009745	1.77E-07
cg25393284	9.85E-60	-0.393585375	2.12E-57
cg17491339	1.76E-08	-0.452997836	5.37E-08
cg18330370	2.51E-27	-0.49260247	3.62E-26
cg02096296	5.29E-65	-0.471506334	2.07E-62
cg12253753	1.96E-46	-0.347958123	1.22E-44
cg19106237	3.21E-20	-0.327956099	2.74E-19
cg14635303	2.94E-28	-0.376885394	4.50E-27
cg00095772	2.34E-18	-0.425966731	1.74E-17
cg17600393	5.15E-16	-0.330307484	3.18E-15
cg14174583	1.45E-21	-0.3440234	1.37E-20
cg22360964	1.62E-12	-0.347567225	7.41E-12
cg23040685	2.20E-06	-0.475077905	5.15E-06
cg23487759	3.64E-09	-0.378916284	1.20E-08
cg12219134	1.18E-29	-0.329105703	2.00E-28
cg10325383	7.25E-46	-0.412386309	4.26E-44
cg00584686	1.45E-07	-0.415557749	3.97E-07
cg13973727	1.16E-14	-0.411170467	6.39E-14
cg16653700	5.08E-59	-0.449480631	1.01E-56
cg03893913	3.39E-82	-0.422900839	1.86E-78
cg16165943	2.51E-51	-0.353929254	2.39E-49
cg09462763	4.34E-21	-0.436702841	3.96E-20
cg22075362	2.08E-18	-0.379985844	1.55E-17
cg01708202	1.46E-08	-0.332107104	4.48E-08
cg26188420	1.91E-12	-0.352981393	8.69E-12
cg07609206	1.97E-12	-0.347475812	8.98E-12
cg20594671	3.65E-50	-0.431970143	3.10E-48
cg05554320	1.19E-34	-0.335476263	2.90E-33
cg11901695	4.32E-44	-0.442423615	2.19E-42
cg14575687	2.46E-46	-0.330106956	1.51E-44
cg15383354	2.41E-39	-0.317068125	8.39E-38
cg02963613	1.34E-05	-0.314923694	2.82E-05
cg10531568	3.65E-41	-0.346908375	1.46E-39
cg07088935	1.76E-30	-0.331199278	3.18E-29
cg26140366	4.14E-09	-0.343756223	1.35E-08
cg21856680	4.33E-33	-0.37096645	9.48E-32
cg08025464	5.71E-08	-0.326572255	1.64E-07
cg26541429	7.64E-19	-0.366218248	5.90E-18
cg21759048	1.37E-64	-0.400590547	5.14E-62
cg19407717	5.48E-22	-0.368686497	5.35E-21
cg04770020	1.91E-25	-0.317874236	2.41E-24
cg24756642	1.55E-20	-0.328580083	1.36E-19
cg07621239	3.19E-08	-0.378691861	9.43E-08
cg10888111	2.46E-17	-0.473300351	1.69E-16
cg03591285	1.45E-24	-0.303166008	1.71E-23
cg14671764	3.18E-23	-0.514718184	3.39E-22
cg20417128	2.06E-62	-0.373195159	5.93E-60
cg21464492	2.36E-15	-0.320010409	1.38E-14
cg01454538	2.68E-14	-0.330606074	1.44E-13
cg27160524	3.72E-61	-0.356240205	9.46E-59
cg20311673	9.07E-19	-0.300411023	6.97E-18
cg23475755	1.10E-44	-0.318107209	5.81E-43
cg19705853	1.09E-23	-0.383478089	1.20E-22
cg18807003	1.54E-16	-0.349823765	9.92E-16
cg09446465	1.75E-09	-0.330458921	5.95E-09
cg21852550	4.47E-32	-0.367618198	9.08E-31
cg20147164	4.88E-05	-0.310699985	9.47E-05
cg26606257	7.31E-75	-0.405888657	1.13E-71
cg04258102	1.42E-09	-0.331555123	4.88E-09
cg21135516	2.80E-26	-0.302281572	3.75E-25
cg10256733	9.26E-70	-0.435230706	6.30E-67
cg22946562	6.78E-07	-0.467517318	1.70E-06
cg18658230	2.52E-41	-0.338465359	1.02E-39
cg14766621	8.89E-68	-0.52269209	4.81E-65
cg14328535	1.03E-47	-0.311441278	7.11E-46
cg04768315	8.03E-46	-0.366647802	4.70E-44
cg21555085	6.03E-30	-0.345798944	1.05E-28
cg17731243	1.06E-57	-0.37874584	1.87E-55
cg20786876	9.41E-13	-0.371343173	4.41E-12
cg12849224	3.33E-10	-0.378702095	1.23E-09
cg05127036	8.81E-41	-0.310421115	3.41E-39
cg14958969	6.30E-14	-0.411247297	3.27E-13
cg25376660	7.92E-52	-0.310516774	7.98E-50
cg22511877	3.00E-41	-0.545574353	1.21E-39
cg12565335	2.31E-66	-0.452637877	1.06E-63
cg05786278	2.56E-17	-0.304767852	1.76E-16
cg03758732	3.72E-06	-0.340100481	8.43E-06
cg17519749	3.95E-37	-0.302725771	1.17E-35
cg26383138	5.06E-70	-0.482902015	3.53E-67
cg13831106	9.99E-38	-0.399349694	3.08E-36
cg19544065	1.05E-06	-0.356759301	2.58E-06
cg21069434	3.18E-16	-0.409383918	2.00E-15
cg09334699	3.12E-15	-0.344701258	1.81E-14
cg19740859	2.49E-20	-0.437440697	2.15E-19
cg26123647	9.09E-10	-0.304065311	3.19E-09
cg11454300	8.46E-07	-0.379633317	2.10E-06
cg20391058	2.17E-40	-0.439685683	8.20E-39
cg19673440	2.97E-09	-0.416693287	9.88E-09
cg05044639	1.16E-23	-0.330588328	1.28E-22
cg00618717	1.81E-24	-0.362694371	2.12E-23
cg22683010	1.90E-37	-0.319377877	5.75E-36
cg20506745	6.10E-15	-0.366509491	3.44E-14
cg09355027	2.61E-15	-0.330339641	1.52E-14
cg10767420	9.84E-11	-0.487571727	3.82E-10
cg12539350	2.06E-60	-0.354831608	4.88E-58
cg08571738	7.18E-13	-0.388336725	3.40E-12
cg10999347	2.48E-46	-0.468946012	1.52E-44
cg25101380	4.33E-13	-0.427480593	2.09E-12
cg07930673	4.63E-09	-0.374037158	1.51E-08
cg13547518	1.10E-50	-0.30221205	9.83E-49
cg14667853	3.35E-57	-0.395464241	5.65E-55
cg02236554	5.29E-11	-0.435706129	2.11E-10
cg23925283	1.55E-09	-0.326743715	5.31E-09
cg23822732	2.26E-76	-0.4753261	4.30E-73
cg16901302	2.08E-14	-0.411282586	1.13E-13
cg24984629	9.13E-38	-0.341783037	2.82E-36
cg21403609	8.85E-64	-0.432105088	3.03E-61
cg26202286	3.77E-48	-0.311934831	2.72E-46
cg08440178	1.05E-12	-0.40719552	4.90E-12
cg20968963	9.41E-52	-0.365037558	9.40E-50
cg05627398	7.20E-06	-0.301378531	1.57E-05
cg20760156	4.22E-57	-0.371399027	7.04E-55
cg03997167	3.06E-39	-0.316932802	1.06E-37
cg23177576	8.29E-15	-0.33174494	4.63E-14
cg18204334	8.20E-12	-0.352977304	3.53E-11
cg06571123	3.59E-08	-0.33435949	1.05E-07
cg26109401	5.88E-51	-0.345884959	5.42E-49
cg04089693	6.55E-12	-0.332291923	2.85E-11
cg13485248	9.38E-63	-0.419939979	2.82E-60
cg06694012	2.40E-27	-0.308288648	3.47E-26
cg20441619	1.89E-20	-0.3148876	1.65E-19
cg07581226	5.84E-47	-0.432463323	3.77E-45
cg07586391	1.63E-59	-0.392196524	3.44E-57
cg02152985	3.20E-05	-0.372248219	6.37E-05
cg10413688	1.26E-07	-0.358696594	3.48E-07
cg26479022	1.20E-10	-0.318564426	4.61E-10
cg26344334	1.76E-34	-0.306125562	4.25E-33
cg19099433	8.67E-13	-0.376268926	4.07E-12
cg15999188	1.31E-26	-0.488755753	1.79E-25
cg24664929	7.65E-15	-0.364360402	4.29E-14
cg16597412	1.41E-35	-0.332556057	3.70E-34
cg21596825	2.81E-46	-0.333497537	1.71E-44
cg15681466	5.71E-44	-0.329043165	2.86E-42
cg19764066	1.45E-20	-0.310590121	1.27E-19
cg00910015	5.38E-16	-0.425280332	3.32E-15
cg11034781	1.70E-51	-0.37349374	1.65E-49
cg11809107	5.75E-05	-0.332079295	1.11E-04
cg14989714	1.57E-07	-0.311840723	4.27E-07
cg03243165	1.51E-51	-0.343122572	1.48E-49
cg00111778	1.69E-15	-0.305859658	1.00E-14
cg17684765	7.78E-12	-0.356638695	3.35E-11
cg06144418	1.82E-47	-0.310296181	1.23E-45
cg24221559	2.19E-09	-0.302096151	7.36E-09
cg07537581	3.89E-63	-0.395510853	1.22E-60
cg10187167	2.76E-18	-0.339910221	2.04E-17
cg15375488	9.77E-09	-0.379304589	3.07E-08
cg18173003	8.23E-08	-0.341696984	2.31E-07
cg09071834	6.95E-12	-0.334165041	3.01E-11
cg22322870	1.21E-33	-0.311621406	2.74E-32
cg07920365	3.22E-12	-0.312059142	1.44E-11
cg19372578	2.94E-10	-0.331107053	1.09E-09
cg02561693	7.84E-09	-0.348587388	2.49E-08
cg23258173	4.91E-07	-0.33483467	1.25E-06
cg04919425	2.43E-33	-0.376941874	5.43E-32
cg12082048	2.62E-13	-0.42303158	1.29E-12
cg25801636	4.29E-33	-0.337997606	9.39E-32
cg11222219	1.37E-46	-0.364101258	8.60E-45
cg00914384	3.02E-34	-0.338914227	7.16E-33
cg22495968	1.10E-24	-0.481867517	1.31E-23
cg14551991	2.03E-72	-0.492501136	2.14E-69
cg20583488	2.21E-15	-0.309839289	1.29E-14
cg17144548	1.21E-07	-0.352621493	3.34E-07
cg22903457	1.04E-19	-0.391748575	8.60E-19
cg19977977	1.20E-32	-0.312191754	2.55E-31
cg19958021	1.73E-14	-0.325916514	9.42E-14
cg22673269	3.55E-07	-0.316910467	9.25E-07
cg22312996	1.37E-49	-0.34948961	1.11E-47
cg26584747	2.31E-14	-0.365234578	1.24E-13
cg02245918	8.68E-09	-0.33050663	2.74E-08
cg06627916	1.82E-71	-0.38902652	1.61E-68
cg16794961	1.72E-13	-0.455321595	8.62E-13
cg17265300	2.94E-06	-0.347795132	6.77E-06
cg10628035	7.29E-40	-0.383918218	2.63E-38
cg00493617	1.41E-07	-0.319297069	3.86E-07
cg26680793	3.42E-62	-0.371442875	9.57E-60
cg27120405	4.94E-73	-0.373052645	5.69E-70
cg14625040	5.67E-54	-0.31572729	6.92E-52
cg15915835	5.43E-29	-0.333014947	8.80E-28
cg25617157	4.58E-15	-0.389656607	2.61E-14
cg20510474	6.33E-11	-0.300178046	2.50E-10
cg12747584	9.34E-29	-0.382296007	1.48E-27
cg03292377	3.05E-25	-0.483429236	3.78E-24
cg00221650	1.22E-36	-0.328337091	3.46E-35
cg23168603	2.87E-72	-0.428378972	2.92E-69
cg03286742	2.47E-57	-0.432577486	4.21E-55
cg17747635	2.72E-34	-0.314870469	6.47E-33
cg09406210	9.25E-09	-0.341044468	2.91E-08
cg00571339	5.87E-57	-0.390661465	9.63E-55
cg16442452	1.47E-13	-0.300137364	7.41E-13
cg05605194	2.69E-45	-0.368392508	1.50E-43
cg26785157	1.97E-53	-0.342330119	2.29E-51
cg19795074	7.97E-13	-0.348863542	3.76E-12
cg06165655	3.23E-06	-0.302838275	7.39E-06
cg12813711	1.63E-22	-0.370936891	1.65E-21
cg00788660	9.39E-09	-0.301213018	2.95E-08
cg11358199	8.70E-09	-0.314078408	2.75E-08
cg07903001	3.12E-55	-0.322652405	4.30E-53
cg23418201	5.07E-10	-0.344196722	1.83E-09
cg05991902	2.11E-12	-0.304467374	9.56E-12
cg11444072	4.76E-09	-0.344767134	1.55E-08
cg18915450	4.21E-21	-0.339150633	3.84E-20
cg25207776	2.78E-31	-0.388367924	5.33E-30
cg21560697	1.61E-63	-0.487785378	5.34E-61
cg16421411	3.10E-43	-0.334010048	1.46E-41
cg06709297	9.53E-39	-0.305681144	3.17E-37
cg23005797	3.05E-42	-0.406885681	1.34E-40
cg05963605	9.42E-29	-0.368842593	1.50E-27
cg00316800	1.05E-12	-0.306816902	4.91E-12
cg01517500	1.95E-06	-0.335113939	4.59E-06
cg04571189	3.86E-06	-0.333907119	8.73E-06
cg22157027	2.75E-09	-0.398925935	9.18E-09
cg12331331	1.02E-64	-0.357066937	3.89E-62
cg08803791	5.36E-27	-0.325054526	7.55E-26
cg22931085	2.02E-14	-0.314750011	1.09E-13
cg03402693	1.27E-31	-0.330307748	2.50E-30
cg21844291	6.55E-18	-0.330798952	4.72E-17
cg04545872	1.18E-50	-0.424623167	1.06E-48
cg11459133	1.09E-09	-0.304750311	3.80E-09
cg16509072	1.94E-16	-0.33398806	1.24E-15
cg03262690	4.98E-14	-0.38394648	2.60E-13
cg21579399	1.14E-15	-0.332428419	6.85E-15
cg23396070	3.38E-12	-0.30807507	1.51E-11
cg23180780	1.16E-12	-0.377532812	5.37E-12
cg09522131	8.89E-59	-0.405819799	1.74E-56
cg06476438	1.33E-36	-0.424129305	3.77E-35
cg23218363	2.22E-20	-0.381303984	1.92E-19
cg11956908	2.10E-24	-0.396463432	2.45E-23
cg07837078	3.96E-55	-0.335332677	5.40E-53
cg16474118	1.45E-06	-0.359492872	3.48E-06
cg02100984	7.98E-51	-0.368626178	7.26E-49
cg23391473	1.73E-10	-0.335803252	6.57E-10
cg10528455	7.33E-36	-0.38984021	1.96E-34
cg21210549	2.62E-12	-0.383547406	1.18E-11
cg13663911	3.85E-37	-0.384599871	1.14E-35
cg12343591	1.43E-16	-0.344069244	9.28E-16
cg26842310	7.70E-20	-0.394513221	6.41E-19
cg12890430	8.73E-19	-0.311026831	6.72E-18
cg14069333	4.79E-09	-0.366483507	1.55E-08
cg00481639	9.34E-10	-0.330044826	3.28E-09
cg10090418	4.75E-64	-0.418594735	1.65E-61
cg02187259	6.45E-08	-0.356648343	1.84E-07
cg04134235	7.76E-05	-0.343733754	1.47E-04
cg10288578	3.75E-38	-0.352910933	1.19E-36
cg07714319	2.13E-37	-0.325314936	6.40E-36
cg07488872	9.49E-13	-0.395851744	4.44E-12
cg19561076	1.15E-07	-0.434880276	3.18E-07
cg08250187	6.87E-08	-0.47687078	1.95E-07
cg18121713	3.84E-12	-0.338723007	1.71E-11
cg07918712	7.10E-07	-0.327134358	1.78E-06
cg23585251	2.49E-35	-0.319502451	6.39E-34
cg16707227	1.85E-32	-0.330496635	3.87E-31
cg19541916	7.53E-07	-0.31543212	1.88E-06
cg13996430	4.77E-09	-0.311865354	1.55E-08
cg18004235	2.49E-16	-0.361225904	1.58E-15
cg07866909	6.72E-09	-0.323046174	2.15E-08
cg26354092	1.65E-55	-0.339061187	2.33E-53
cg27426835	4.43E-74	-0.326805504	5.88E-71
cg09596131	1.21E-07	-0.349430179	3.34E-07
cg16233797	4.02E-08	-0.385184477	1.17E-07
cg19360930	2.74E-16	-0.449717925	1.74E-15
cg00011239	1.25E-08	-0.324086846	3.89E-08
cg13022402	5.69E-07	-0.37884214	1.44E-06
cg14353278	2.80E-67	-0.470401952	1.43E-64
cg08731950	3.03E-49	-0.389631184	2.39E-47
cg24598106	1.69E-50	-0.339713077	1.48E-48
cg23214840	1.34E-38	-0.366515572	4.40E-37
cg04505076	1.68E-42	-0.346938555	7.48E-41
cg23949611	1.95E-19	-0.371799851	1.57E-18
cg03998493	7.36E-11	-0.325178234	2.89E-10
cg23349726	2.29E-17	-0.397778869	1.58E-16
cg05543593	1.09E-26	-0.469236456	1.50E-25
cg10948615	1.03E-11	-0.361675942	4.38E-11
cg08884950	6.14E-15	-0.320976305	3.46E-14
cg22437586	1.55E-08	-0.343420417	4.76E-08
cg24703400	3.35E-10	-0.368159561	1.23E-09
cg09130728	9.11E-37	-0.426839546	2.61E-35
cg27535214	1.34E-12	-0.391955496	6.19E-12
cg03437887	6.44E-11	-0.355022901	2.54E-10
cg09546889	2.10E-33	-0.377612869	4.69E-32
cg13278738	1.63E-09	-0.303591474	5.59E-09
cg16845265	1.20E-08	-0.33183935	3.72E-08
cg01659038	3.06E-08	-0.347940243	9.07E-08
cg10561983	9.10E-47	-0.305551748	5.79E-45
cg07263759	3.90E-09	-0.437145931	1.28E-08
cg20860188	3.79E-20	-0.409049096	3.22E-19
cg11985887	1.27E-30	-0.319379927	2.31E-29
cg05930000	1.75E-54	-0.332652786	2.26E-52
cg08622369	6.05E-52	-0.396746478	6.14E-50
cg15748555	5.60E-22	-0.390131621	5.46E-21
cg16704797	3.67E-36	-0.368693441	1.01E-34
cg04440551	8.96E-31	-0.310001479	1.66E-29
cg03653880	8.53E-46	-0.306385314	4.97E-44
cg16204524	6.08E-39	-0.310799832	2.05E-37
cg24599709	7.06E-13	-0.430385976	3.35E-12
cg05358575	9.03E-06	-0.309189771	1.94E-05
cg11592230	4.53E-28	-0.326322668	6.86E-27
cg06350345	2.08E-19	-0.351658951	1.68E-18
cg05275832	2.00E-07	-0.397079494	5.37E-07
cg27639613	2.60E-05	-0.346080368	5.24E-05
cg13156207	3.51E-13	-0.343386668	1.71E-12
cg14905577	2.83E-08	-0.322064206	8.41E-08
cg21312695	2.34E-50	-0.376936387	2.02E-48
cg01147467	5.96E-24	-0.319861478	6.73E-23
cg19791637	1.94E-12	-0.332743214	8.82E-12
cg25336892	3.38E-25	-0.370930737	4.18E-24
cg03065107	4.66E-10	-0.31818405	1.69E-09
cg16336556	4.90E-06	-0.407063922	1.09E-05
cg08175640	3.60E-07	-0.318039826	9.35E-07
cg14065857	1.28E-17	-0.33005346	8.98E-17
cg10489463	1.46E-13	-0.382710303	7.33E-13
cg23153745	5.67E-23	-0.327814906	5.95E-22
cg18666649	4.99E-29	-0.312919805	8.10E-28
cg09518906	6.25E-45	-0.383201715	3.38E-43
cg01166876	2.57E-08	-0.419030694	7.68E-08
cg20485058	2.22E-08	-0.443675446	6.69E-08
cg26986629	3.79E-11	-0.339681436	1.53E-10
cg13909405	1.31E-06	-0.399648329	3.16E-06
cg02965283	2.24E-18	-0.451845574	1.67E-17
cg21484910	1.24E-33	-0.373199445	2.81E-32
cg06375062	1.01E-28	-0.439476718	1.60E-27
cg13712012	0.002301239	-0.355246016	0.003589302
cg19655179	3.56E-66	-0.429370872	1.59E-63
cg05854601	2.91E-11	-0.435226099	1.19E-10
cg12498094	2.39E-28	-0.369220669	3.69E-27
cg15146122	6.05E-14	-0.351699787	3.14E-13
cg03639864	2.66E-36	-0.308183143	7.38E-35
cg19918022	6.84E-14	-0.346303174	3.54E-13
cg24194279	3.77E-18	-0.384502288	2.76E-17
cg00676536	1.38E-55	-0.393046359	1.98E-53
cg09988805	2.48E-12	-0.310004135	1.12E-11
cg21931317	3.98E-19	-0.387232443	3.14E-18
cg14807446	2.46E-10	-0.310317706	9.17E-10
cg21532061	9.76E-16	-0.319463113	5.89E-15
cg13414270	7.30E-09	-0.359708511	2.32E-08
cg01002570	1.73E-06	-0.304501315	4.11E-06
cg01243950	3.49E-15	-0.33958613	2.01E-14
cg09567048	8.16E-07	-0.342230716	2.03E-06
cg01312394	3.09E-28	-0.347185464	4.73E-27
cg22321808	4.67E-07	-0.309790506	1.20E-06
cg00981060	7.86E-32	-0.335298893	1.57E-30
cg00495909	7.06E-37	-0.312998065	2.04E-35
cg02590088	5.08E-08	-0.351271189	1.47E-07
cg22162312	2.12E-07	-0.341584927	5.67E-07
cg23279261	2.02E-16	-0.315411676	1.29E-15
cg02160083	8.75E-22	-0.342867893	8.40E-21
cg01708458	3.14E-15	-0.316910392	1.82E-14
cg20546259	1.14E-15	-0.40524029	6.84E-15
cg22592722	1.59E-46	-0.333526146	9.91E-45
cg11775579	2.04E-64	-0.412359511	7.44E-62
cg09044294	2.73E-38	-0.425393066	8.75E-37
cg23601521	5.07E-14	-0.427061936	2.65E-13
cg06707406	4.98E-44	-0.334991214	2.50E-42
cg25565504	7.77E-14	-0.407861592	4.00E-13
cg15573998	1.06E-52	-0.31821876	1.14E-50
cg06609051	1.23E-64	-0.367177985	4.66E-62
cg10756457	2.55E-09	-0.375536115	8.52E-09
cg09395033	8.61E-11	-0.304963877	3.36E-10
cg01232331	9.79E-06	-0.31362097	2.10E-05
cg05235610	1.17E-19	-0.45726134	9.59E-19
cg11056234	1.75E-10	-0.328362566	6.62E-10
cg26318682	3.27E-12	-0.30448565	1.46E-11
cg05460486	9.71E-07	-0.411320737	2.38E-06
cg08393788	4.34E-16	-0.315441611	2.70E-15
cg24914848	4.08E-47	-0.381870669	2.68E-45
cg03282969	5.34E-51	-0.315891024	4.92E-49
cg06001734	7.21E-45	-0.411296341	3.87E-43
cg00883689	1.32E-07	-0.345764743	3.62E-07
cg14411804	1.09E-16	-0.326468113	7.12E-16
cg14185860	2.28E-27	-0.313043316	3.30E-26
cg10894063	1.96E-09	-0.358014846	6.64E-09
cg18869372	1.58E-19	-0.34613703	1.28E-18
cg24663419	2.94E-05	-0.338834964	5.88E-05
cg06097717	2.74E-25	-0.332564019	3.42E-24
cg09541333	3.01E-17	-0.367632467	2.05E-16
cg12616434	8.52E-22	-0.312014094	8.19E-21
cg25716102	7.87E-07	-0.34334501	1.96E-06
cg20812973	7.59E-50	-0.301848412	6.25E-48
cg00554260	9.54E-06	-0.322967747	2.04E-05
cg21406144	8.20E-08	-0.327157472	2.30E-07
cg10480506	5.67E-11	-0.312864657	2.25E-10
cg06942727	4.52E-36	-0.317029197	1.23E-34
cg25918827	8.88E-25	-0.30622383	1.07E-23
cg08043781	4.12E-06	-0.302907888	9.27E-06
cg23668195	1.02E-07	-0.300988588	2.84E-07
cg24726965	9.73E-12	-0.3331486	4.16E-11
cg20739504	6.18E-25	-0.318608537	7.51E-24
cg18447587	6.35E-17	-0.340936849	4.22E-16
cg17082856	7.94E-19	-0.305719672	6.13E-18
cg27169860	1.87E-31	-0.390688881	3.63E-30
cg17104766	4.61E-46	-0.313990251	2.76E-44
cg01863674	4.27E-48	-0.313544901	3.06E-46
cg01085569	1.62E-62	-0.346868578	4.74E-60
cg11938832	6.49E-35	-0.356869006	1.61E-33
cg04157272	3.65E-19	-0.453124341	2.89E-18
cg20874031	9.84E-13	-0.311136608	4.60E-12
cg22716949	8.87E-30	-0.334143455	1.52E-28
cg12833765	2.35E-08	-0.402947413	7.04E-08
cg20651995	6.20E-12	-0.329045371	2.70E-11
cg22615730	1.31E-16	-0.339930878	8.49E-16
cg13284981	2.36E-54	-0.302334844	3.01E-52
cg16366965	1.54E-06	-0.308562582	3.67E-06
cg24938166	1.30E-09	-0.306462241	4.51E-09
cg14981468	2.71E-65	-0.359891431	1.11E-62
cg20337959	4.85E-10	-0.308376753	1.75E-09
cg03976366	1.29E-10	-0.319559483	4.96E-10
cg06869641	1.16E-75	-0.325300518	2.00E-72
cg02006426	4.35E-12	-0.304542479	1.92E-11
cg00828836	9.25E-08	-0.310261033	2.59E-07
cg04257097	3.34E-11	-0.360344534	1.36E-10
cg24191287	1.74E-26	-0.373702221	2.37E-25
cg18996274	1.77E-07	-0.303180916	4.77E-07
cg13295852	7.40E-11	-0.318481712	2.91E-10
cg09681386	8.70E-22	-0.308600715	8.35E-21
cg08860346	1.33E-26	-0.342261236	1.83E-25
cg19212767	2.17E-22	-0.427708376	2.18E-21
cg04092699	2.70E-46	-0.326461259	1.65E-44
cg24690060	3.90E-28	-0.308932996	5.92E-27
cg17961381	3.60E-45	-0.405895064	1.99E-43
cg00604935	2.00E-08	-0.305362763	6.05E-08
cg01272790	1.14E-82	-0.435262646	6.56E-79
cg11761200	5.98E-09	-0.430926563	1.92E-08
cg23151413	7.91E-60	-0.385326673	1.73E-57
cg03384920	2.38E-22	-0.395504443	2.39E-21
cg00772663	5.13E-27	-0.32438937	7.23E-26
cg10821830	1.52E-13	-0.427472945	7.63E-13
cg22980483	1.98E-18	-0.314175425	1.48E-17
cg15831228	8.77E-11	-0.300356141	3.42E-10
cg09256281	1.59E-31	-0.321346716	3.10E-30
cg16625916	6.83E-31	-0.326831846	1.27E-29
cg06065695	1.02E-49	-0.33039811	8.36E-48
cg16576213	3.02E-17	-0.376118867	2.06E-16
cg23536372	4.72E-47	-0.348613111	3.08E-45
cg06621027	1.70E-05	-0.378984094	3.52E-05
cg17646721	4.48E-07	-0.36488889	1.15E-06
cg14654773	1.37E-11	-0.418851955	5.78E-11
cg15963070	3.96E-09	-0.462472233	1.30E-08
cg10063845	3.16E-60	-0.437537778	7.29E-58
cg06010711	3.60E-13	-0.433362289	1.75E-12
cg00058515	9.59E-11	-0.360911112	3.72E-10
cg15328241	1.79E-65	-0.408186272	7.54E-63
cg18690705	3.85E-20	-0.338665342	3.28E-19
cg14754187	1.32E-25	-0.349841997	1.69E-24
cg06968859	2.77E-07	-0.475831055	7.31E-07
cg17733836	1.23E-11	-0.337035743	5.21E-11
cg22597267	2.16E-47	-0.347453521	1.45E-45
cg08185223	4.50E-20	-0.336609561	3.81E-19
cg05105207	1.19E-06	-0.320617053	2.88E-06
cg11856334	4.08E-37	-0.45699662	1.20E-35
cg02601249	6.39E-20	-0.326087935	5.35E-19
cg07643097	3.76E-16	-0.414310789	2.35E-15
cg10009827	2.93E-21	-0.322617176	2.71E-20
cg04011469	5.77E-12	-0.425263908	2.52E-11
cg21035669	8.45E-34	-0.386719543	1.94E-32
cg05973555	5.28E-78	-0.481044391	1.20E-74
cg06995828	5.90E-05	-0.326368586	1.13E-04
cg23881653	1.68E-13	-0.336818221	8.42E-13
cg13391455	1.15E-19	-0.359120443	9.49E-19
cg12656085	9.31E-07	-0.388162549	2.29E-06
cg01712948	1.86E-05	-0.351836184	3.83E-05
cg18845417	1.20E-22	-0.359826656	1.23E-21
cg06352912	2.46E-43	-0.34456027	1.17E-41
cg23093404	6.89E-33	-0.307691223	1.48E-31
cg07536737	1.30E-06	-0.456645242	3.15E-06
cg04505205	6.89E-16	-0.444273851	4.22E-15
cg03533829	2.41E-07	-0.321389398	6.40E-07
cg01781223	6.83E-31	-0.311305608	1.27E-29
cg17362661	9.06E-29	-0.324092231	1.44E-27
cg22938837	9.45E-19	-0.372566373	7.25E-18
cg01474781	1.00E-35	-0.364914797	2.66E-34
cg14941226	1.55E-47	-0.340141997	1.05E-45
cg22092126	5.48E-17	-0.381663699	3.67E-16
cg27429106	4.29E-33	-0.343883143	9.39E-32
cg14445389	1.38E-08	-0.339017773	4.26E-08
cg24553235	4.20E-48	-0.372046578	3.02E-46
cg24057718	8.53E-68	-0.382002187	4.65E-65
cg02571054	2.41E-40	-0.338274979	9.04E-39
cg22050792	1.54E-14	-0.315741364	8.42E-14
cg14793844	3.46E-36	-0.485322531	9.50E-35
cg22573117	5.88E-08	-0.304931697	1.68E-07
cg12126990	4.40E-12	-0.391446456	1.94E-11
cg08457980	1.95E-39	-0.425668622	6.84E-38
cg14013053	1.84E-33	-0.354904256	4.14E-32
cg03816062	2.89E-37	-0.319177876	8.61E-36
cg00118158	5.43E-64	-0.374982282	1.89E-61
cg17596577	2.46E-60	-0.340438361	5.74E-58
cg11371382	2.34E-30	-0.410058854	4.18E-29
cg25080229	3.64E-07	-0.346857909	9.46E-07
cg17654419	2.88E-09	-0.426614616	9.58E-09
cg14810242	3.00E-13	-0.332013601	1.47E-12
cg08429815	1.38E-05	-0.314801238	2.90E-05
cg05539265	5.70E-06	-0.376407009	1.26E-05
cg12663550	4.58E-17	-0.306329948	3.08E-16
cg13290059	1.48E-22	-0.307598962	1.51E-21
cg04058305	5.83E-32	-0.337780769	1.17E-30
cg20608075	2.67E-64	-0.392502706	9.55E-62
cg11942503	1.69E-61	-0.42246464	4.43E-59
cg05245416	1.00E-13	-0.478550832	5.12E-13
cg11845785	8.38E-35	-0.347387249	2.06E-33
cg21385746	1.31E-72	-0.604237724	1.41E-69
cg01642084	2.98E-16	-0.349082391	1.88E-15
cg03783126	5.73E-10	-0.311108069	2.06E-09
cg25448407	1.81E-53	-0.381050641	2.11E-51
cg22683277	5.52E-05	-0.427766089	1.06E-04
cg14253461	2.19E-39	-0.333576069	7.65E-38
cg08357120	9.47E-36	-0.347020253	2.52E-34
cg04755345	1.06E-21	-0.374514251	1.01E-20
cg09686333	2.15E-16	-0.364205219	1.37E-15
cg00771316	2.68E-38	-0.344169855	8.62E-37
cg02543470	3.39E-44	-0.342928802	1.73E-42
cg10152097	8.34E-18	-0.328785348	5.96E-17
cg03718012	9.35E-27	-0.34562425	1.29E-25
cg12499316	1.27E-29	-0.356300685	2.16E-28
cg14655837	1.35E-13	-0.374535303	6.79E-13
cg09836979	1.02E-47	-0.308675555	7.08E-46
cg03305746	3.11E-30	-0.389407157	5.51E-29
cg00081404	1.05E-45	-0.344519817	6.03E-44
cg06351682	5.90E-20	-0.341829188	4.95E-19
cg13168617	2.21E-10	-0.414051915	8.26E-10
cg08775629	7.21E-11	-0.311467557	2.83E-10
cg06410510	7.62E-08	-0.378814742	2.15E-07
cg17277248	5.21E-10	-0.406644134	1.88E-09
cg18424233	3.05E-16	-0.335814299	1.92E-15
cg16179048	4.33E-13	-0.349722169	2.09E-12
cg18762036	1.59E-15	-0.467666285	9.40E-15
cg23427406	3.20E-10	-0.352102077	1.18E-09
cg07444054	7.30E-38	-0.354382423	2.28E-36
cg14069703	3.44E-05	-0.305538598	6.82E-05
cg12968800	7.08E-14	-0.341770159	3.66E-13
cg07583848	6.73E-19	-0.434264686	5.22E-18
cg02565132	3.36E-05	-0.380464082	6.68E-05
cg27302614	1.38E-44	-0.365341721	7.25E-43
cg04690342	8.40E-15	-0.344082177	4.69E-14
cg27294813	7.50E-11	-0.430549213	2.94E-10
cg09500437	1.60E-23	-0.300851003	1.75E-22
cg22092606	1.46E-15	-0.334496367	8.69E-15
cg13448828	2.00E-22	-0.411279511	2.02E-21
cg15809077	9.49E-14	-0.383724932	4.85E-13
cg20740711	1.16E-08	-0.324465273	3.62E-08
cg26666538	5.64E-35	-0.338571316	1.41E-33
cg16516973	1.01E-20	-0.382458336	9.00E-20
cg04315554	5.52E-11	-0.328505239	2.19E-10
cg15726040	1.13E-13	-0.314359374	5.75E-13
cg00611227	7.98E-36	-0.341803189	2.13E-34
cg18580232	9.74E-64	-0.408766729	3.32E-61
cg23260456	1.03E-09	-0.328998273	3.61E-09
cg16863522	5.30E-10	-0.35874811	1.91E-09
cg10815253	2.63E-11	-0.407084098	1.08E-10
cg24682723	4.68E-12	-0.356381762	2.06E-11
cg03160217	4.32E-80	-0.402310766	1.53E-76
cg25012143	3.76E-38	-0.389080936	1.20E-36
cg11246774	1.99E-20	-0.360369985	1.73E-19
cg18790787	8.68E-08	-0.379358783	2.43E-07
cg09860353	3.35E-40	-0.392155191	1.24E-38
cg00042263	3.06E-25	-0.3480692	3.80E-24
cg13924834	1.22E-07	-0.304918349	3.37E-07
cg25267392	9.71E-59	-0.355941457	1.89E-56
cg10115387	4.09E-07	-0.329913347	1.06E-06
cg24073042	1.12E-21	-0.318958268	1.07E-20
cg19223521	3.45E-07	-0.336636177	8.99E-07
cg04214938	3.15E-07	-0.537051769	8.24E-07
cg00017842	4.47E-11	-0.335405053	1.80E-10
cg20814158	4.84E-54	-0.361042815	5.94E-52
cg03372205	1.02E-05	-0.314179482	2.18E-05
cg10775000	1.14E-55	-0.348750025	1.65E-53
cg26888222	1.15E-09	-0.332686332	4.00E-09
cg13278052	1.66E-10	-0.302130103	6.29E-10
cg24778004	2.83E-51	-0.366165805	2.69E-49
cg10310616	7.00E-13	-0.377170946	3.32E-12
cg26036375	7.20E-12	-0.347223058	3.12E-11
cg11355975	6.96E-31	-0.354622778	1.30E-29
cg10933457	7.07E-44	-0.351640767	3.51E-42
cg20178603	6.73E-39	-0.315081051	2.26E-37
cg14087209	8.89E-20	-0.358741457	7.37E-19
cg05880252	8.12E-45	-0.331560319	4.34E-43
cg20825022	1.08E-09	-0.426562884	3.77E-09
cg05049825	2.88E-17	-0.469067495	1.97E-16
cg00300672	2.74E-87	-0.379393859	3.27E-83
cg02803828	2.60E-30	-0.391283511	4.64E-29
cg10266681	6.18E-09	-0.310914374	1.98E-08
cg17654747	1.18E-05	-0.331390429	2.49E-05
cg07416325	4.29E-23	-0.311713767	4.55E-22
cg22540067	2.97E-08	-0.366097736	8.81E-08
cg26308293	3.33E-19	-0.305195072	2.64E-18
cg07771321	1.12E-09	-0.313188881	3.88E-09
cg21445398	4.11E-10	-0.30211544	1.50E-09
cg14469928	7.09E-06	-0.34175235	1.55E-05
cg13450196	5.72E-06	-0.302615047	1.26E-05
cg14634136	8.46E-23	-0.377590534	8.76E-22
cg11611448	9.52E-14	-0.450832958	4.87E-13
cg09961427	6.21E-27	-0.441409539	8.69E-26
cg01106649	4.26E-19	-0.416955264	3.35E-18
cg20053821	8.85E-44	-0.355689058	4.36E-42
cg24718964	3.18E-37	-0.333916881	9.45E-36
cg24205414	1.45E-24	-0.346505772	1.72E-23
cg19707128	9.31E-55	-0.449777577	1.23E-52
cg16909742	2.77E-31	-0.344717032	5.31E-30
cg01390061	3.61E-63	-0.378808055	1.14E-60
cg05736424	9.84E-33	-0.472856407	2.09E-31
cg03089864	1.99E-14	-0.353590844	1.08E-13
cg04330126	2.16E-17	-0.330325969	1.49E-16
cg25568114	6.88E-06	-0.309326281	1.50E-05
cg22040631	6.88E-08	-0.318433847	1.95E-07
cg20475082	3.84E-06	-0.316144286	8.69E-06
cg14947846	3.40E-09	-0.374947054	1.12E-08
cg08756898	2.62E-08	-0.391398256	7.81E-08
cg01258031	4.22E-08	-0.313924941	1.23E-07
cg27174698	2.79E-43	-0.304144942	1.32E-41
cg21875839	2.93E-13	-0.333647521	1.44E-12
cg26874367	7.71E-07	-0.412285696	1.92E-06
cg06974672	1.25E-12	-0.344171133	5.78E-12
cg20495418	2.80E-05	-0.348365641	5.61E-05
cg11239489	1.03E-09	-0.323452522	3.61E-09
cg11918073	1.93E-70	-0.370528498	1.46E-67
cg02141726	3.75E-14	-0.394359558	1.98E-13
cg09489825	3.07E-51	-0.364511176	2.91E-49
cg04152465	1.21E-39	-0.344205859	4.32E-38
cg14151477	7.19E-56	-0.399458696	1.06E-53
cg00787608	5.40E-22	-0.355321483	5.28E-21
cg23274984	1.27E-15	-0.40512609	7.57E-15
cg19486175	4.55E-50	-0.43198444	3.83E-48
cg02054542	2.19E-11	-0.338459644	9.07E-11
cg17157205	4.71E-49	-0.396044969	3.66E-47
cg12072524	2.17E-28	-0.38009163	3.37E-27
cg07569562	3.05E-33	-0.464194379	6.76E-32
cg11245682	1.31E-40	-0.460944203	5.01E-39
cg07310849	2.80E-17	-0.356768083	1.92E-16
cg26446294	3.34E-05	-0.330030594	6.64E-05
cg24577369	4.40E-07	-0.338496629	1.13E-06
cg17052275	4.05E-22	-0.377575352	3.99E-21
cg24964130	4.37E-13	-0.346076117	2.11E-12
cg21400296	7.97E-12	-0.384605428	3.44E-11
cg01344813	2.18E-22	-0.316607133	2.19E-21
cg02668177	8.94E-34	-0.318993807	2.05E-32
cg19917530	7.97E-07	-0.341836287	1.98E-06
cg19414227	1.49E-06	-0.385222138	3.56E-06
cg21046119	2.75E-40	-0.366532269	1.03E-38
cg13066289	4.11E-07	-0.328173776	1.06E-06
cg00827382	8.16E-80	-0.364911459	2.44E-76
cg23072408	6.44E-13	-0.374668037	3.06E-12
cg26479279	1.08E-53	-0.306674456	1.29E-51
cg12870253	1.54E-22	-0.351572907	1.56E-21
cg16328548	6.35E-05	-0.313606139	1.21E-04
cg18115235	1.65E-06	-0.304081004	3.94E-06
cg09446806	3.16E-08	-0.359887475	9.34E-08
cg21101648	5.29E-05	-0.323598622	1.02E-04
cg02104392	5.47E-07	-0.380631801	1.39E-06
cg24105457	1.12E-43	-0.309792794	5.45E-42
cg25736183	5.78E-36	-0.30581565	1.56E-34
cg00186207	3.81E-31	-0.38162975	7.24E-30
cg07319315	1.62E-17	-0.441617417	1.13E-16
cg19106968	1.79E-17	-0.372210862	1.24E-16
cg03776082	3.44E-43	-0.341433365	1.61E-41
cg09143605	7.59E-34	-0.381624792	1.75E-32
cg20699079	1.21E-13	-0.390281721	6.14E-13
cg24537688	2.50E-25	-0.370910035	3.13E-24
cg00927256	1.87E-05	-0.336518056	3.84E-05
cg23154270	6.49E-10	-0.40768405	2.32E-09
cg23554286	4.64E-58	-0.331856646	8.57E-56
cg05853130	8.81E-10	-0.344205579	3.10E-09
cg07757007	2.57E-08	-0.321087635	7.68E-08
cg22055891	1.43E-07	-0.4548097	3.91E-07
cg22742060	6.02E-08	-0.318190717	1.72E-07
cg16239369	1.17E-45	-0.317406055	6.70E-44
cg06382546	7.13E-18	-0.365165839	5.12E-17
cg04528116	1.04E-51	-0.312368951	1.04E-49
cg24878483	7.62E-12	-0.38516529	3.29E-11
cg18446140	2.43E-09	-0.305107504	8.15E-09
cg11038054	3.60E-09	-0.332229847	1.19E-08
cg04458023	4.38E-20	-0.364992649	3.71E-19
cg11703179	2.81E-17	-0.308203017	1.92E-16
cg27480444	3.90E-56	-0.359957676	5.94E-54
cg04948016	2.62E-12	-0.357081452	1.18E-11
cg11974162	2.91E-45	-0.320609239	1.62E-43
cg07679370	9.37E-07	-0.301916555	2.31E-06
cg22282764	7.57E-11	-0.334669546	2.97E-10
cg02473327	5.15E-24	-0.323768389	5.85E-23
cg26275373	1.15E-15	-0.337624695	6.88E-15
cg02183373	2.33E-10	-0.356468851	8.69E-10
cg05520050	1.26E-08	-0.303923385	3.91E-08
cg13430053	2.41E-06	-0.377485199	5.62E-06
cg00980804	1.50E-42	-0.313570338	6.73E-41
cg00927503	6.69E-38	-0.300654772	2.09E-36
cg22731383	4.09E-09	-0.341019572	1.34E-08
cg11599793	1.55E-07	-0.306686213	4.21E-07
cg17730764	2.52E-09	-0.312242066	8.43E-09
cg07609844	1.72E-37	-0.332948571	5.21E-36
cg23253718	3.61E-08	-0.318483161	1.06E-07
cg07201475	6.22E-06	-0.320224637	1.37E-05
cg27633941	1.26E-04	-0.32513704	2.32E-04
cg24749089	2.19E-07	-0.393284507	5.84E-07
cg07081093	1.31E-10	-0.314641443	5.01E-10
cg27223882	3.60E-11	-0.30354353	1.46E-10
cg24681125	5.08E-08	-0.33160118	1.47E-07
cg03861217	1.59E-07	-0.302306047	4.32E-07
cg00484803	2.97E-12	-0.336542798	1.33E-11
cg07584765	4.75E-10	-0.326932056	1.72E-09
cg00232831	1.10E-15	-0.358440987	6.63E-15
cg10663897	8.82E-10	-0.315995793	3.10E-09
cg06581825	4.94E-70	-0.466471584	3.49E-67
cg09353052	2.25E-06	-0.315816219	5.26E-06
cg17325595	1.37E-10	-0.356669263	5.22E-10
cg26950369	1.39E-07	-0.403882107	3.81E-07
cg24928053	1.69E-09	-0.321974612	5.76E-09
cg02248429	1.68E-29	-0.329213992	2.82E-28
cg13160166	6.59E-23	-0.342894058	6.87E-22
cg27616666	3.78E-12	-0.429740151	1.68E-11
cg26372498	2.43E-09	-0.338160323	8.16E-09
cg09675299	5.80E-11	-0.328616121	2.30E-10
cg06621431	4.69E-20	-0.32237272	3.97E-19
cg13345122	3.71E-12	-0.3259899	1.65E-11
cg27660720	5.93E-21	-0.305795404	5.35E-20
cg22585786	3.80E-22	-0.349024799	3.76E-21
cg13431028	2.09E-13	-0.330770319	1.04E-12
cg22076123	2.27E-30	-0.348725425	4.05E-29
cg04227745	8.04E-11	-0.314643172	3.15E-10
cg04198323	2.88E-43	-0.309192607	1.37E-41
cg24527751	1.13E-38	-0.398459852	3.74E-37
cg02097254	3.50E-24	-0.312027089	4.02E-23
cg24465329	1.07E-32	-0.389708336	2.28E-31
cg14820653	1.66E-36	-0.321639158	4.66E-35
cg27606397	1.28E-20	-0.391880666	1.13E-19
cg03879160	2.29E-04	-0.310851934	4.06E-04
cg04571833	1.01E-25	-0.31680988	1.29E-24
cg13813355	7.01E-14	-0.310872794	3.62E-13
cg13401658	7.17E-08	-0.35211069	2.03E-07
cg00300808	7.75E-14	-0.313015205	3.99E-13
cg22451100	1.93E-17	-0.363942916	1.34E-16
cg22681709	1.87E-07	-0.309356276	5.05E-07
cg07565551	1.65E-47	-0.336599508	1.12E-45
cg01420564	4.05E-14	-0.357956522	2.14E-13
cg10939966	5.24E-48	-0.326208595	3.72E-46
cg18585789	1.30E-15	-0.338272365	7.78E-15
cg10671757	1.32E-10	-0.335823418	5.04E-10
cg26508164	2.03E-11	-0.322599808	8.43E-11
cg23261319	3.87E-06	-0.405405382	8.74E-06
cg07496624	2.31E-19	-0.34515321	1.86E-18
cg00470341	1.98E-04	-0.404386047	3.55E-04
cg05918312	6.71E-10	-0.409391871	2.39E-09
cg27492725	8.21E-72	-0.352218722	7.87E-69
cg17380244	1.54E-05	-0.336863133	3.20E-05
cg10015668	4.91E-52	-0.319029492	5.02E-50
cg02224329	1.25E-18	-0.317894141	9.51E-18
cg10902514	4.57E-28	-0.348588089	6.92E-27
cg04810745	3.14E-08	-0.420776668	9.27E-08
cg25981329	5.01E-11	-0.315542466	2.00E-10
cg04174777	1.92E-11	-0.318621139	7.99E-11
cg25242561	1.31E-08	-0.303690718	4.06E-08
cg18229092	1.70E-19	-0.317947831	1.38E-18
cg09907068	1.56E-22	-0.306706532	1.58E-21
cg13885205	9.21E-34	-0.347078303	2.11E-32
cg25426742	1.58E-08	-0.400415366	4.84E-08
cg25880834	1.47E-08	-0.363036209	4.51E-08
cg02833180	3.38E-72	-0.445713291	3.39E-69
cg10543582	1.34E-10	-0.391168422	5.13E-10
cg05392844	2.49E-24	-0.34069495	2.88E-23
cg18626427	1.14E-17	-0.343892044	8.04E-17
cg01455456	4.88E-52	-0.311603613	4.99E-50
cg23586792	2.07E-16	-0.379549719	1.32E-15
cg16654216	5.88E-50	-0.319712875	4.89E-48
cg13144059	1.30E-13	-0.303632905	6.58E-13
cg08380379	4.45E-07	-0.345240836	1.14E-06
cg15247069	1.32E-15	-0.315988381	7.89E-15
cg18990899	3.48E-32	-0.302303199	7.12E-31
cg05260373	7.49E-13	-0.337016576	3.54E-12
cg02799905	2.32E-27	-0.339068551	3.35E-26
cg04398171	8.70E-47	-0.318734709	5.55E-45
cg23833033	8.84E-17	-0.323655772	5.83E-16
cg11114141	1.44E-37	-0.423439942	4.39E-36
cg05025612	2.61E-13	-0.429822101	1.29E-12
cg01491071	1.39E-11	-0.401606042	5.85E-11
cg23369107	1.31E-19	-0.321555739	1.07E-18
cg04371413	8.60E-08	-0.37094192	2.41E-07
cg15579926	5.34E-05	-0.317399881	1.03E-04
cg15774334	1.56E-10	-0.335768584	5.93E-10
cg14992768	9.37E-08	-0.352460991	2.62E-07
cg18417063	5.12E-09	-0.330865123	1.66E-08
cg08955099	7.04E-08	-0.305082926	2.00E-07
cg00707129	4.85E-06	-0.325964855	1.08E-05
cg09166091	1.40E-11	-0.370926245	5.89E-11
cg03165356	2.28E-05	-0.340365066	4.63E-05
cg08353938	4.17E-10	-0.330458946	1.52E-09
cg03431727	2.48E-08	-0.348696973	7.42E-08
cg19907293	1.67E-37	-0.404616392	5.06E-36
cg19269530	1.52E-17	-0.39878755	1.07E-16
cg03708155	2.61E-09	-0.337928335	8.74E-09
cg26429381	1.88E-07	-0.371583876	5.05E-07
cg11840104	5.55E-40	-0.311484779	2.02E-38
cg05785510	1.31E-08	-0.358761377	4.06E-08
cg09404981	4.51E-18	-0.352203568	3.29E-17
cg21857190	1.24E-51	-0.353322648	1.23E-49
cg13716409	1.83E-08	-0.317983149	5.57E-08
cg12674975	1.24E-09	-0.331329059	4.30E-09
cg26688315	1.72E-10	-0.383247122	6.52E-10
cg24302683	3.52E-09	-0.301070569	1.16E-08
cg07502050	5.91E-36	-0.316051066	1.59E-34
cg09386620	3.01E-13	-0.342472588	1.47E-12
cg22245446	1.14E-10	-0.344552091	4.41E-10
cg05502445	1.21E-09	-0.325588813	4.21E-09
cg14538944	2.04E-79	-0.405364623	5.59E-76
cg12820310	3.49E-16	-0.36278539	2.19E-15
cg14652717	1.08E-47	-0.401273588	7.48E-46
cg09294937	2.13E-10	-0.361304169	7.99E-10
cg18753162	1.75E-53	-0.301489468	2.05E-51
cg14066865	3.79E-08	-0.335382955	1.11E-07
cg13156014	3.08E-05	-0.310190469	6.15E-05
cg16401608	2.35E-11	-0.351429715	9.69E-11
cg10977352	2.84E-15	-0.302311343	1.65E-14
cg12045030	4.15E-31	-0.330875642	7.86E-30
cg11705543	3.65E-24	-0.313501999	4.18E-23
cg07205085	2.39E-26	-0.303663676	3.22E-25
cg19702176	2.34E-25	-0.327083113	2.94E-24
cg21625007	1.29E-47	-0.304650449	8.84E-46
cg05318546	3.10E-37	-0.393563685	9.20E-36
cg19406878	1.12E-20	-0.390792544	9.93E-20
cg18862813	1.36E-31	-0.31081188	2.66E-30
cg13772414	1.33E-08	-0.339826217	4.11E-08
cg14101940	6.81E-59	-0.302150077	1.34E-56
cg24219966	7.85E-09	-0.341386175	2.49E-08
cg01997884	2.16E-14	-0.306582191	1.17E-13
cg24935031	4.79E-26	-0.332050432	6.30E-25
cg27366888	5.15E-53	-0.389245562	5.74E-51
cg23732729	1.12E-40	-0.362459896	4.31E-39
cg24746938	2.15E-87	-0.365261548	2.83E-83
cg00935043	3.76E-05	-0.318623826	7.41E-05
cg05688136	4.37E-29	-0.303091976	7.12E-28
cg18147278	5.02E-13	-0.312691994	2.41E-12
cg04774103	4.11E-18	-0.352732516	3.00E-17
cg16904520	4.22E-12	-0.314566609	1.87E-11
cg10803767	1.87E-19	-0.359273391	1.52E-18
cg11669995	1.02E-56	-0.3121276	1.65E-54
cg01385669	1.02E-07	-0.368386512	2.84E-07
cg03145301	2.02E-06	-0.381333311	4.75E-06
cg02952295	1.06E-57	-0.43874969	1.86E-55
cg01252713	6.42E-07	-0.386942608	1.61E-06
cg25840378	5.15E-41	-0.349291651	2.03E-39
cg14302625	1.02E-12	-0.317557366	4.78E-12
cg16167060	2.07E-06	-0.415444611	4.87E-06
cg24995678	3.82E-13	-0.538598687	1.85E-12
cg23946364	2.18E-04	-0.362425539	3.88E-04
cg20477160	4.62E-10	-0.437944992	1.68E-09
cg17432748	1.22E-18	-0.309001282	9.31E-18
cg01414542	2.49E-49	-0.351002253	1.97E-47
cg04185542	9.42E-16	-0.314558083	5.70E-15
cg08078648	3.46E-05	-0.306079153	6.87E-05
cg18549688	5.35E-14	-0.352595694	2.79E-13
cg17945789	1.71E-04	-0.308073096	3.08E-04
cg10455413	2.60E-15	-0.390749256	1.51E-14
cg00259019	5.83E-23	-0.42393714	6.11E-22
cg22029015	4.98E-23	-0.337316385	5.25E-22
cg26110562	6.76E-42	-0.531083401	2.86E-40
cg07216610	1.54E-20	-0.516342199	1.34E-19
cg11007962	1.14E-08	-0.317048339	3.57E-08
cg21963920	1.09E-28	-0.334289488	1.72E-27
cg14035807	4.78E-37	-0.327213427	1.40E-35
cg25295825	3.53E-51	-0.322532869	3.33E-49
cg10495160	3.76E-33	-0.330160267	8.26E-32
cg10104542	1.81E-11	-0.300703605	7.53E-11
cg01069648	2.21E-42	-0.374907978	9.76E-41
cg07048693	6.12E-17	-0.340909454	4.08E-16
cg04201527	2.51E-12	-0.324295656	1.13E-11
cg15867307	1.19E-05	-0.43297619	2.51E-05
cg05223158	7.26E-43	-0.303262367	3.34E-41
cg21082678	1.27E-35	-0.310850938	3.33E-34
cg08871711	1.68E-45	-0.300790131	9.52E-44
cg21136443	5.81E-57	-0.335218942	9.56E-55
cg27451920	3.10E-12	-0.318202635	1.39E-11
cg06003429	1.66E-19	-0.321837593	1.35E-18
cg27051686	6.38E-06	-0.311350285	1.40E-05
cg22734058	3.81E-11	-0.339905189	1.54E-10
cg10846682	7.54E-05	-0.320224817	1.43E-04
cg16205389	7.00E-42	-0.458256273	2.96E-40
cg01950511	2.34E-07	-0.311467262	6.22E-07
cg16477879	2.47E-53	-0.31198088	2.84E-51
cg19493446	9.78E-21	-0.300633342	8.69E-20
cg16061528	3.53E-19	-0.327131077	2.80E-18
cg21462633	2.54E-07	-0.363985478	6.72E-07
cg13467939	6.08E-17	-0.358919866	4.05E-16
cg07070824	2.35E-11	-0.337750283	9.68E-11
cg10160614	2.90E-32	-0.377615906	5.97E-31
cg02778243	7.85E-29	-0.403362891	1.25E-27
cg14755699	1.16E-58	-0.376484096	2.25E-56
cg19205847	3.51E-08	-0.320105155	1.03E-07
cg18857655	1.29E-60	-0.457730665	3.11E-58
cg02962903	2.20E-66	-0.398730784	1.02E-63
cg03333621	2.28E-05	-0.315747576	4.64E-05
cg00720581	2.62E-25	-0.324432459	3.27E-24
cg04589521	1.84E-18	-0.3583459	1.38E-17
cg21236446	5.05E-14	-0.319810089	2.64E-13
cg01377268	8.56E-29	-0.338191544	1.36E-27
cg04086002	1.81E-31	-0.310154361	3.51E-30
cg04742515	9.78E-26	-0.349090612	1.26E-24
cg17951588	2.97E-49	-0.317319355	2.34E-47
cg11965409	3.47E-37	-0.332098592	1.03E-35
cg23060747	3.70E-30	-0.321853337	6.51E-29
cg13270350	1.04E-24	-0.491876827	1.25E-23
cg21621782	2.12E-06	-0.415275584	4.97E-06
cg20852851	7.40E-27	-0.646763352	1.03E-25
cg22937172	8.05E-22	-0.475828767	7.75E-21
cg03585053	1.57E-10	-0.478843053	5.97E-10
cg19324997	1.25E-38	-0.561169481	4.12E-37
cg26495711	1.20E-19	-0.528004947	9.83E-19
cg08629043	3.93E-35	-0.34967301	9.94E-34
cg16348668	2.22E-08	-0.328225614	6.68E-08
cg08565197	1.69E-04	-0.305250046	3.06E-04
cg05870586	1.01E-06	-0.31043424	2.47E-06
cg15058210	8.81E-07	-0.30414034	2.18E-06
cg15978561	3.66E-09	-0.327453801	1.21E-08
cg05903736	1.27E-08	-0.325479079	3.94E-08
cg26569914	9.19E-49	-0.393232699	7.00E-47
cg21590968	9.16E-16	-0.435020548	5.54E-15
cg07752650	2.41E-37	-0.365049077	7.22E-36
cg19311572	2.85E-30	-0.314357188	5.05E-29
cg13972171	7.77E-44	-0.336572349	3.85E-42
cg06347943	3.46E-08	-0.345047309	1.02E-07
cg04791242	1.83E-31	-0.324710953	3.55E-30
cg26317006	4.13E-35	-0.501524407	1.04E-33
cg16331482	1.24E-27	-0.318419135	1.83E-26
cg12529457	2.79E-47	-0.339689682	1.86E-45
cg00367962	2.52E-60	-0.475984601	5.88E-58
cg20951642	4.42E-53	-0.430471902	4.97E-51
cg06369108	8.20E-36	-0.344437709	2.19E-34
cg23902610	6.58E-34	-0.353031438	1.52E-32
cg24152251	1.38E-24	-0.326801274	1.64E-23
cg15808795	8.18E-16	-0.386891789	4.97E-15
cg24232510	1.12E-32	-0.314788139	2.38E-31
cg21661864	3.72E-53	-0.486672234	4.20E-51
cg09469079	1.18E-14	-0.310517134	6.50E-14
cg03254023	1.08E-08	-0.314196186	3.37E-08
cg09920072	2.43E-23	-0.383302011	2.62E-22
cg26819783	4.73E-08	-0.370696858	1.37E-07
cg01120289	2.13E-44	-0.349236334	1.11E-42
cg14636113	2.64E-45	-0.348442748	1.48E-43
cg18043120	1.38E-22	-0.331777605	1.41E-21
cg17992259	1.85E-11	-0.315060852	7.70E-11
cg20598190	1.75E-07	-0.390453366	4.73E-07
cg12040750	6.02E-15	-0.318650726	3.40E-14
cg04608190	1.88E-08	-0.309395197	5.70E-08
cg00744739	2.44E-07	-0.403950682	6.49E-07
cg04774033	1.86E-06	-0.300848327	4.40E-06
cg05662664	1.23E-24	-0.367920798	1.46E-23
cg06764302	5.50E-09	-0.309276718	1.78E-08
cg24193456	1.92E-12	-0.370313573	8.76E-12
cg26381970	4.30E-35	-0.305592335	1.08E-33
cg13393505	1.33E-06	-0.3115169	3.20E-06
cg10185853	1.31E-14	-0.316916307	7.18E-14
cg07263979	1.05E-18	-0.306645884	8.01E-18
cg08481873	4.97E-16	-0.32895442	3.08E-15
cg07782479	4.66E-24	-0.322969763	5.29E-23
cg27378591	7.47E-48	-0.320145875	5.23E-46
cg06022561	2.80E-07	-0.460990815	7.38E-07
cg03877418	7.26E-62	-0.312290077	1.97E-59
cg16514818	2.22E-05	-0.413477693	4.52E-05
cg19384073	3.73E-38	-0.302294373	1.19E-36
cg15603130	1.13E-14	-0.303150079	6.27E-14
cg09736361	8.08E-08	-0.36775396	2.27E-07
cg22764535	1.12E-08	-0.400666275	3.48E-08
cg23069297	4.05E-13	-0.489834177	1.96E-12
cg10915509	1.63E-24	-0.318714746	1.92E-23
cg16173109	1.06E-27	-0.355049958	1.56E-26
cg21673812	4.61E-50	-0.36369263	3.88E-48
cg07203767	1.06E-12	-0.322878209	4.93E-12
cg12526997	2.85E-09	-0.356117619	9.48E-09
cg15775200	1.55E-39	-0.3642312	5.47E-38
cg01680054	1.98E-15	-0.302848683	1.17E-14
cg19751562	2.15E-59	-0.321448926	4.47E-57
cg16522250	2.09E-18	-0.302459726	1.56E-17
cg04737845	1.53E-10	-0.303710234	5.82E-10
cg10907257	9.81E-40	-0.34627918	3.51E-38
cg27298170	2.65E-31	-0.302093449	5.08E-30
cg03598297	4.61E-05	-0.331493834	8.99E-05
cg02220837	2.10E-04	-0.381637705	3.74E-04
cg26344982	4.06E-06	-0.383818149	9.16E-06
cg18768347	1.47E-04	-0.406759312	2.67E-04
cg01864791	7.12E-06	-0.301188692	1.55E-05
cg16505233	3.19E-08	-0.350360408	9.43E-08
cg10673707	1.86E-68	-0.386820611	1.08E-65
cg13324288	5.14E-21	-0.342074813	4.66E-20
cg18399935	6.64E-14	-0.364722747	3.44E-13
cg00146655	2.89E-29	-0.327163503	4.77E-28
cg00586732	5.33E-60	-0.362244606	1.18E-57
cg20936920	1.22E-56	-0.356804155	1.95E-54
cg06367354	7.07E-50	-0.315267173	5.85E-48
cg09248934	1.25E-05	-0.313906525	2.63E-05
cg02517632	5.19E-33	-0.351817174	1.13E-31
cg26289788	1.36E-04	-0.312661316	2.49E-04
cg06217072	1.63E-05	-0.314021118	3.38E-05
cg17943757	9.84E-31	-0.328318353	1.81E-29
cg07147846	6.44E-12	-0.319110215	2.80E-11
cg12461092	2.01E-23	-0.339863589	2.18E-22
cg04779796	3.43E-07	-0.306273429	8.93E-07
cg14691921	1.84E-32	-0.406041711	3.84E-31
cg10110335	8.21E-09	-0.351291433	2.60E-08
cg03310376	1.19E-06	-0.394151306	2.89E-06
cg25423174	4.43E-08	-0.382954235	1.29E-07
cg12886406	1.05E-09	-0.358972748	3.65E-09
cg26679855	1.41E-07	-0.380033593	3.86E-07
cg00862016	6.15E-07	-0.328588167	1.55E-06
cg18252424	4.37E-25	-0.325063881	5.37E-24
cg03417788	7.77E-12	-0.378370137	3.35E-11
cg02701615	1.80E-10	-0.378066066	6.81E-10
cg05413061	4.22E-10	-0.333831578	1.54E-09
cg10734044	5.40E-13	-0.328862069	2.59E-12
cg16436210	4.41E-07	-0.316269747	1.13E-06
cg16292586	3.39E-05	-0.357772782	6.73E-05
cg08824840	3.59E-18	-0.328742911	2.64E-17
cg09477895	4.81E-28	-0.33044569	7.26E-27
cg20093489	5.29E-08	-0.313532854	1.52E-07
cg14718495	3.58E-15	-0.341042448	2.06E-14
cg15149374	2.27E-40	-0.315759386	8.55E-39
cg03457781	1.58E-07	-0.309795975	4.31E-07
cg22593395	2.11E-14	-0.346378258	1.14E-13
cg16000504	6.64E-23	-0.320530069	6.93E-22
cg26322737	1.92E-36	-0.311119944	5.37E-35
cg04913653	1.50E-40	-0.302228022	5.71E-39
cg24085930	2.00E-17	-0.343864984	1.39E-16
cg05609780	7.02E-13	-0.304282898	3.33E-12
cg07344338	1.29E-11	-0.318127736	5.43E-11
cg11177552	1.28E-60	-0.342342636	3.10E-58
cg27574595	5.01E-08	-0.316194389	1.45E-07
cg21646032	8.32E-07	-0.308027761	2.06E-06
cg10342553	2.89E-73	-0.360431065	3.42E-70
cg16636226	2.81E-32	-0.316579009	5.80E-31
cg12416080	3.42E-19	-0.398869245	2.71E-18
cg17623116	1.84E-31	-0.349074497	3.57E-30
cg07784084	3.22E-07	-0.381150312	8.43E-07
cg02769522	8.65E-08	-0.337096813	2.43E-07
cg22691926	9.86E-16	-0.307519572	5.95E-15
cg07047471	5.22E-16	-0.313543482	3.23E-15
cg22905350	1.74E-06	-0.309919949	4.14E-06
cg14143723	4.51E-14	-0.373719873	2.37E-13
cg06106510	1.14E-18	-0.312522865	8.66E-18
cg17657898	2.81E-32	-0.314182721	5.79E-31
cg24924051	1.02E-24	-0.323937195	1.22E-23
cg09246897	2.34E-39	-0.318030957	8.14E-38
cg17336354	4.54E-15	-0.344075562	2.59E-14
cg21852346	2.92E-21	-0.355931953	2.70E-20
cg01210307	4.29E-17	-0.355501778	2.90E-16
cg01889083	6.22E-33	-0.344078886	1.34E-31
cg20743662	1.41E-09	-0.303745062	4.87E-09
cg16874743	5.38E-45	-0.342999459	2.93E-43
cg12433479	2.18E-27	-0.388621803	3.15E-26
cg03825810	1.29E-06	-0.359350619	3.11E-06
cg18677812	3.05E-69	-0.427886819	1.95E-66
cg18781372	1.74E-11	-0.394292106	7.28E-11
cg23462788	1.50E-65	-0.373018321	6.41E-63
cg06820545	1.33E-06	-0.303666807	3.22E-06
cg09811599	2.57E-10	-0.301917097	9.55E-10
cg04498110	3.78E-33	-0.398745697	8.31E-32
cg24310395	7.36E-10	-0.31774251	2.61E-09
cg03824275	5.15E-10	-0.311312263	1.86E-09
cg17150789	4.45E-07	-0.32341393	1.14E-06
cg03368818	7.97E-33	-0.320623333	1.70E-31
cg24966902	2.42E-27	-0.311746756	3.48E-26
cg12386808	8.04E-14	-0.31527808	4.13E-13
cg01458495	5.24E-06	-0.342570779	1.16E-05
cg11307417	1.41E-04	-0.349107329	2.57E-04
cg05070273	1.12E-20	-0.344762972	9.92E-20
cg07308293	1.19E-29	-0.35617898	2.02E-28
cg07467919	3.36E-09	-0.300845267	1.11E-08
cg22111074	1.06E-09	-0.356518029	3.71E-09
cg04319617	1.89E-34	-0.346346735	4.53E-33
cg26558862	8.19E-43	-0.333874163	3.75E-41
cg24616795	5.74E-10	-0.3629135	2.06E-09
cg27565382	1.77E-13	-0.320927987	8.83E-13
cg12962167	1.06E-28	-0.317609293	1.68E-27
cg07884673	2.62E-54	-0.317329848	3.31E-52
cg08489309	4.87E-47	-0.386137425	3.18E-45
cg02641517	6.91E-05	-0.320770668	1.32E-04
cg02844593	1.92E-07	-0.330951968	5.15E-07
cg20954180	1.23E-08	-0.340563682	3.82E-08
cg26681383	3.90E-43	-0.432293522	1.82E-41
cg07276388	2.09E-12	-0.338567242	9.49E-12
cg25214305	1.31E-47	-0.324633039	8.94E-46
cg17926756	1.83E-32	-0.321137142	3.83E-31
cg24586685	2.22E-10	-0.300073849	8.32E-10
cg18104149	1.39E-58	-0.31213565	2.67E-56
cg25799109	2.54E-11	-0.395457534	1.04E-10
cg04246167	1.27E-37	-0.312768314	3.89E-36
cg02313922	7.45E-06	-0.30371796	1.62E-05
cg03826247	1.15E-15	-0.301115549	6.88E-15
cg24954210	5.46E-10	-0.3054487	1.96E-09
cg12528397	1.41E-23	-0.304309947	1.55E-22
cg14990071	4.68E-20	-0.325083087	3.96E-19
cg12173853	1.67E-13	-0.310681015	8.36E-13
cg01576260	3.49E-22	-0.302759209	3.45E-21
cg07259418	3.12E-35	-0.320171977	7.94E-34
cg00779602	9.60E-05	-0.325775658	1.79E-04
cg02954324	1.10E-25	-0.313765523	1.41E-24
cg11412523	4.18E-15	-0.309270694	2.39E-14
cg03858703	1.58E-11	-0.353024075	6.62E-11
cg08855630	1.15E-20	-0.369531544	1.02E-19
cg09611620	6.13E-15	-0.394496472	3.46E-14
cg09624551	1.58E-11	-0.343174278	6.62E-11
cg04892766	1.21E-07	-0.316773292	3.33E-07
cg17584512	3.85E-09	-0.322956862	1.26E-08
cg22224043	1.95E-63	-0.3366994	6.38E-61
cg05093591	4.37E-41	-0.35006183	1.73E-39
cg02920045	1.05E-37	-0.30194983	3.25E-36
[truncated: 8,666 more rows]
